# Supplementary material for: Characterizing the Distribution of Oncorhynchus mykiss Genetic Diversity in the Klamath River Basin Before Dam Removal
Source: Evol Appl. 2026 Jul 12;19(7):e70297. doi: 10.1111/eva.70297 (PMC13358376; doi:10.1111/eva.70297)
Supplement: Supplementary file 8 — Table S1: Sample collection information. Sample identification, watershed, location, collection date, GPS coordinates, collector, developmental stage, and life history type of collected tissue samples. [file EVA-19-e70297-s010.csv]

SFGL_ID	Watershed	Subwatershed	Location	Date_Collected	Year_Collected	Low_Lat	Low_Lon	Up_Lat	Up_Lon	Sample_Collector	basin	Progeny_Location_ID	stage_ID	Passed.QC.Filtering	Collection_code	Collection_number	Life_History
OmyAC15TRIR_0001	Trinity River	Trinity River	CDFW Junction City Weir	7/7/2015	2015	40.684829	-123.027227	40.684829	-123.027227	CDFW	LKB	TRIR	AC	TRUE	JCNW	1	A
OmyAC15TRIR_0002	Trinity River	Trinity River	CDFW Junction City Weir	7/7/2015	2015	40.684829	-123.027227	40.684829	-123.027227	CDFW	LKB	TRIR	AC	TRUE	JCNW	1	A
OmyAC15TRIR_0003	Trinity River	Trinity River	CDFW Junction City Weir	7/7/2015	2015	40.684829	-123.027227	40.684829	-123.027227	CDFW	LKB	TRIR	AC	TRUE	JCNW	1	A
OmyAC15TRIR_0004	Trinity River	Trinity River	CDFW Junction City Weir	7/7/2015	2015	40.684829	-123.027227	40.684829	-123.027227	CDFW	LKB	TRIR	AC	TRUE	JCNW	1	A
OmyAC15TRIR_0005	Trinity River	Trinity River	CDFW Junction City Weir	7/8/2015	2015	40.684829	-123.027227	40.684829	-123.027227	CDFW	LKB	TRIR	AC	TRUE	JCNW	1	A
OmyAC15TRIR_0006	Trinity River	Trinity River	CDFW Junction City Weir	7/13/2015	2015	40.684829	-123.027227	40.684829	-123.027227	CDFW	LKB	TRIR	AC	TRUE	JCNW	1	A
OmyAC15TRIR_0007	Trinity River	Trinity River	CDFW Junction City Weir	7/13/2015	2015	40.684829	-123.027227	40.684829	-123.027227	CDFW	LKB	TRIR	AC	FALSE	JCNW	1	A
OmyAC15TRIR_0008	Trinity River	Trinity River	CDFW Junction City Weir	7/16/2015	2015	40.684829	-123.027227	40.684829	-123.027227	CDFW	LKB	TRIR	AC	TRUE	JCNW	1	A
OmyAC15TRIR_0009	Trinity River	Trinity River	CDFW Junction City Weir	7/16/2015	2015	40.684829	-123.027227	40.684829	-123.027227	CDFW	LKB	TRIR	AC	TRUE	JCNW	1	A
OmyUC15TRIR_0001	Trinity River	Trinity River	CDFW Junction City Weir	7/17/2015	2015	40.684829	-123.027227	40.684829	-123.027227	CDFW	LKB	TRIR	UC	TRUE	JCNW	1	A
OmyAC15TRIR_0010	Trinity River	Trinity River	CDFW Junction City Weir	7/17/2015	2015	40.684829	-123.027227	40.684829	-123.027227	CDFW	LKB	TRIR	AC	TRUE	JCNW	1	A
OmyAC15TRIR_0011	Trinity River	Trinity River	CDFW Junction City Weir	7/20/2015	2015	40.684829	-123.027227	40.684829	-123.027227	CDFW	LKB	TRIR	AC	TRUE	JCNW	1	A
OmyAC15TRIR_0012	Trinity River	Trinity River	CDFW Junction City Weir	7/20/2015	2015	40.684829	-123.027227	40.684829	-123.027227	CDFW	LKB	TRIR	AC	TRUE	JCNW	1	A
OmyAC15TRIR_0013	Trinity River	Trinity River	CDFW Junction City Weir	7/21/2015	2015	40.684829	-123.027227	40.684829	-123.027227	CDFW	LKB	TRIR	AC	TRUE	JCNW	1	A
OmyAC15TRIR_0014	Trinity River	Trinity River	CDFW Junction City Weir	7/21/2015	2015	40.684829	-123.027227	40.684829	-123.027227	CDFW	LKB	TRIR	AC	TRUE	JCNW	1	A
OmyAC15TRIR_0015	Trinity River	Trinity River	CDFW Junction City Weir	7/21/2015	2015	40.684829	-123.027227	40.684829	-123.027227	CDFW	LKB	TRIR	AC	TRUE	JCNW	1	A
OmyAC15TRIR_0016	Trinity River	Trinity River	CDFW Junction City Weir	7/21/2015	2015	40.684829	-123.027227	40.684829	-123.027227	CDFW	LKB	TRIR	AC	TRUE	JCNW	1	A
OmyAC15TRIR_0017	Trinity River	Trinity River	CDFW Junction City Weir	7/21/2015	2015	40.684829	-123.027227	40.684829	-123.027227	CDFW	LKB	TRIR	AC	TRUE	JCNW	1	A
OmyAC15TRIR_0018	Trinity River	Trinity River	CDFW Junction City Weir	7/21/2015	2015	40.684829	-123.027227	40.684829	-123.027227	CDFW	LKB	TRIR	AC	TRUE	JCNW	1	A
OmyAC15TRIR_0019	Trinity River	Trinity River	CDFW Junction City Weir	7/21/2015	2015	40.684829	-123.027227	40.684829	-123.027227	CDFW	LKB	TRIR	AC	TRUE	JCNW	1	A
OmyAC15TRIR_0020	Trinity River	Trinity River	CDFW Junction City Weir	7/22/2015	2015	40.684829	-123.027227	40.684829	-123.027227	CDFW	LKB	TRIR	AC	FALSE	JCNW	1	A
OmyAC15TRIR_0021	Trinity River	Trinity River	CDFW Junction City Weir	7/22/2015	2015	40.684829	-123.027227	40.684829	-123.027227	CDFW	LKB	TRIR	AC	TRUE	JCNW	1	A
OmyAC15TRIR_0022	Trinity River	Trinity River	CDFW Junction City Weir	7/22/2015	2015	40.684829	-123.027227	40.684829	-123.027227	CDFW	LKB	TRIR	AC	TRUE	JCNW	1	A
OmyAC15TRIR_0023	Trinity River	Trinity River	CDFW Junction City Weir	7/22/2015	2015	40.684829	-123.027227	40.684829	-123.027227	CDFW	LKB	TRIR	AC	TRUE	JCNW	1	A
OmyAC15TRIR_0024	Trinity River	Trinity River	CDFW Junction City Weir	7/22/2015	2015	40.684829	-123.027227	40.684829	-123.027227	CDFW	LKB	TRIR	AC	TRUE	JCNW	1	A
OmyAC15TRIR_0025	Trinity River	Trinity River	CDFW Junction City Weir	7/22/2015	2015	40.684829	-123.027227	40.684829	-123.027227	CDFW	LKB	TRIR	AC	TRUE	JCNW	1	A
OmyAC15TRIR_0026	Trinity River	Trinity River	CDFW Junction City Weir	7/22/2015	2015	40.684829	-123.027227	40.684829	-123.027227	CDFW	LKB	TRIR	AC	TRUE	JCNW	1	A
OmyAC15TRIR_0027	Trinity River	Trinity River	CDFW Junction City Weir	7/22/2015	2015	40.684829	-123.027227	40.684829	-123.027227	CDFW	LKB	TRIR	AC	TRUE	JCNW	1	A
OmyAC15TRIR_0028	Trinity River	Trinity River	CDFW Junction City Weir	7/23/2015	2015	40.684829	-123.027227	40.684829	-123.027227	CDFW	LKB	TRIR	AC	TRUE	JCNW	1	A
OmyAC15TRIR_0029	Trinity River	Trinity River	CDFW Junction City Weir	7/23/2015	2015	40.684829	-123.027227	40.684829	-123.027227	CDFW	LKB	TRIR	AC	TRUE	JCNW	1	A
OmyAC15TRIR_0030	Trinity River	Trinity River	CDFW Junction City Weir	7/24/2015	2015	40.684829	-123.027227	40.684829	-123.027227	CDFW	LKB	TRIR	AC	TRUE	JCNW	1	A
OmyAC15TRIR_0031	Trinity River	Trinity River	CDFW Junction City Weir	7/27/2015	2015	40.684829	-123.027227	40.684829	-123.027227	CDFW	LKB	TRIR	AC	FALSE	JCNW	1	A
OmyAC15TRIR_0032	Trinity River	Trinity River	CDFW Junction City Weir	8/4/2015	2015	40.684829	-123.027227	40.684829	-123.027227	CDFW	LKB	TRIR	AC	TRUE	JCNW	1	A
OmyAC15TRIR_0033	Trinity River	Trinity River	CDFW Junction City Weir	8/6/2015	2015	40.684829	-123.027227	40.684829	-123.027227	CDFW	LKB	TRIR	AC	TRUE	JCNW	1	A
OmyAC19TRIR_0001	Trinity River	Trinity River	CDFW Junction City Weir	8/6/2019	2019	40.684829	-123.027227	40.684829	-123.027227	CDFW	LKB	TRIR	AC	TRUE	JCNW	1	A
OmyAC19TRIR_0002	Trinity River	Trinity River	CDFW Junction City Weir	8/7/2019	2019	40.684829	-123.027227	40.684829	-123.027227	CDFW	LKB	TRIR	AC	FALSE	JCNW	1	A
OmyAC19TRIR_0003	Trinity River	Trinity River	CDFW Junction City Weir	8/7/2019	2019	40.684829	-123.027227	40.684829	-123.027227	CDFW	LKB	TRIR	AC	TRUE	JCNW	1	A
OmyAC19TRIR_0004	Trinity River	Trinity River	CDFW Junction City Weir	8/8/2019	2019	40.684829	-123.027227	40.684829	-123.027227	CDFW	LKB	TRIR	AC	FALSE	JCNW	1	A
OmyAC19TRIR_0005	Trinity River	Trinity River	CDFW Junction City Weir	8/8/2019	2019	40.684829	-123.027227	40.684829	-123.027227	CDFW	LKB	TRIR	AC	FALSE	JCNW	1	A
OmyAC19TRIR_0006	Trinity River	Trinity River	CDFW Junction City Weir	8/12/2019	2019	40.684829	-123.027227	40.684829	-123.027227	CDFW	LKB	TRIR	AC	FALSE	JCNW	1	A
OmyAC19TRIR_0007	Trinity River	Trinity River	CDFW Junction City Weir	8/13/2019	2019	40.684829	-123.027227	40.684829	-123.027227	CDFW	LKB	TRIR	AC	FALSE	JCNW	1	A
OmyAC19TRIR_0008	Trinity River	Trinity River	CDFW Junction City Weir	8/14/2019	2019	40.684829	-123.027227	40.684829	-123.027227	CDFW	LKB	TRIR	AC	FALSE	JCNW	1	A
OmyAC19TRIR_0009	Trinity River	Trinity River	CDFW Junction City Weir	8/15/2019	2019	40.684829	-123.027227	40.684829	-123.027227	CDFW	LKB	TRIR	AC	TRUE	JCNW	1	A
OmyAC19TRIR_0010	Trinity River	Trinity River	CDFW Junction City Weir	8/16/2019	2019	40.684829	-123.027227	40.684829	-123.027227	CDFW	LKB	TRIR	AC	TRUE	JCNW	1	A
OmyAC19TRIR_0011	Trinity River	Trinity River	CDFW Junction City Weir	8/16/2019	2019	40.684829	-123.027227	40.684829	-123.027227	CDFW	LKB	TRIR	AC	TRUE	JCNW	1	A
OmyAC19TRIR_0012	Trinity River	Trinity River	CDFW Junction City Weir	8/19/2019	2019	40.684829	-123.027227	40.684829	-123.027227	CDFW	LKB	TRIR	AC	FALSE	JCNW	1	A
OmyAC19TRIR_0013	Trinity River	Trinity River	CDFW Junction City Weir	8/20/2019	2019	40.684829	-123.027227	40.684829	-123.027227	CDFW	LKB	TRIR	AC	TRUE	JCNW	1	A
OmyAC19TRIR_0014	Trinity River	Trinity River	CDFW Junction City Weir	8/21/2019	2019	40.684829	-123.027227	40.684829	-123.027227	CDFW	LKB	TRIR	AC	FALSE	JCNW	1	A
OmyAC19TRIR_0015	Trinity River	Trinity River	CDFW Junction City Weir	8/23/2019	2019	40.684829	-123.027227	40.684829	-123.027227	CDFW	LKB	TRIR	AC	FALSE	JCNW	1	A
OmyAC19TRIR_0016	Trinity River	Trinity River	CDFW Junction City Weir	8/23/2019	2019	40.684829	-123.027227	40.684829	-123.027227	CDFW	LKB	TRIR	AC	TRUE	JCNW	1	A
OmyAC19TRIR_0017	Trinity River	Trinity River	CDFW Junction City Weir	8/23/2019	2019	40.684829	-123.027227	40.684829	-123.027227	CDFW	LKB	TRIR	AC	FALSE	JCNW	1	A
OmyAC19TRIR_0018	Trinity River	Trinity River	CDFW Junction City Weir	8/26/2019	2019	40.684829	-123.027227	40.684829	-123.027227	CDFW	LKB	TRIR	AC	TRUE	JCNW	1	A
OmyAC19TRIR_0019	Trinity River	Trinity River	CDFW Junction City Weir	8/26/2019	2019	40.684829	-123.027227	40.684829	-123.027227	CDFW	LKB	TRIR	AC	TRUE	JCNW	1	A
OmyAC19TRIR_0020	Trinity River	Trinity River	CDFW Junction City Weir	8/26/2019	2019	40.684829	-123.027227	40.684829	-123.027227	CDFW	LKB	TRIR	AC	FALSE	JCNW	1	A
OmyAC19TRIR_0021	Trinity River	Trinity River	CDFW Junction City Weir	8/28/2019	2019	40.684829	-123.027227	40.684829	-123.027227	CDFW	LKB	TRIR	AC	TRUE	JCNW	1	A
OmyAC19TRIR_0022	Trinity River	Trinity River	CDFW Junction City Weir	8/29/2019	2019	40.684829	-123.027227	40.684829	-123.027227	CDFW	LKB	TRIR	AC	FALSE	JCNW	1	A
OmyAC19TRIR_0023	Trinity River	Trinity River	CDFW Junction City Weir	8/29/2019	2019	40.684829	-123.027227	40.684829	-123.027227	CDFW	LKB	TRIR	AC	TRUE	JCNW	1	A
OmyAC19TRIR_0024	Trinity River	Trinity River	CDFW Junction City Weir	8/30/2019	2019	40.684829	-123.027227	40.684829	-123.027227	CDFW	LKB	TRIR	AC	TRUE	JCNW	1	A
OmyAC19TRIR_0025	Trinity River	Trinity River	CDFW Junction City Weir	9/9/2019	2019	40.684829	-123.027227	40.684829	-123.027227	CDFW	LKB	TRIR	AC	FALSE	JCNW	1	A
OmyAC19TRIR_0026	Trinity River	Trinity River	CDFW Junction City Weir	9/11/2019	2019	40.684829	-123.027227	40.684829	-123.027227	CDFW	LKB	TRIR	AC	FALSE	JCNW	1	A
OmyAC19TRIR_0027	Trinity River	Trinity River	CDFW Junction City Weir	9/11/2019	2019	40.684829	-123.027227	40.684829	-123.027227	CDFW	LKB	TRIR	AC	TRUE	JCNW	1	A
OmyAC19TRIR_0028	Trinity River	Trinity River	CDFW Junction City Weir	9/12/2019	2019	40.684829	-123.027227	40.684829	-123.027227	CDFW	LKB	TRIR	AC	FALSE	JCNW	1	A
OmyAC19TRIR_0029	Trinity River	Trinity River	CDFW Junction City Weir	9/13/2019	2019	40.684829	-123.027227	40.684829	-123.027227	CDFW	LKB	TRIR	AC	FALSE	JCNW	1	A
OmyAC19TRIR_0030	Trinity River	Trinity River	CDFW Junction City Weir	9/16/2019	2019	40.684829	-123.027227	40.684829	-123.027227	CDFW	LKB	TRIR	AC	FALSE	JCNW	1	A
OmyAC19TRIR_0031	Trinity River	Trinity River	CDFW Junction City Weir	9/16/2019	2019	40.684829	-123.027227	40.684829	-123.027227	CDFW	LKB	TRIR	AC	TRUE	JCNW	1	A
OmyAC19TRIR_0032	Trinity River	Trinity River	CDFW Junction City Weir	9/16/2019	2019	40.684829	-123.027227	40.684829	-123.027227	CDFW	LKB	TRIR	AC	TRUE	JCNW	1	A
OmyAC19TRIR_0033	Trinity River	Trinity River	CDFW Junction City Weir	9/17/2019	2019	40.684829	-123.027227	40.684829	-123.027227	CDFW	LKB	TRIR	AC	FALSE	JCNW	1	A
OmyAC19TRIR_0034	Trinity River	Trinity River	CDFW Junction City Weir	9/17/2019	2019	40.684829	-123.027227	40.684829	-123.027227	CDFW	LKB	TRIR	AC	TRUE	JCNW	1	A
OmyAC19TRIR_0035	Trinity River	Trinity River	CDFW Junction City Weir	9/18/2019	2019	40.684829	-123.027227	40.684829	-123.027227	CDFW	LKB	TRIR	AC	FALSE	JCNW	1	A
OmyAC19TRIR_0036	Trinity River	Trinity River	CDFW Junction City Weir	9/19/2019	2019	40.684829	-123.027227	40.684829	-123.027227	CDFW	LKB	TRIR	AC	FALSE	JCNW	1	A
OmyAC19TRIR_0037	Trinity River	Trinity River	CDFW Junction City Weir	9/19/2019	2019	40.684829	-123.027227	40.684829	-123.027227	CDFW	LKB	TRIR	AC	TRUE	JCNW	1	A
OmyAC19TRIR_0038	Trinity River	Trinity River	CDFW Junction City Weir	9/19/2019	2019	40.684829	-123.027227	40.684829	-123.027227	CDFW	LKB	TRIR	AC	TRUE	JCNW	1	A
OmyAC19TRIR_0039	Trinity River	Trinity River	CDFW Junction City Weir	9/19/2019	2019	40.684829	-123.027227	40.684829	-123.027227	CDFW	LKB	TRIR	AC	TRUE	JCNW	1	A
OmyAC19TRIR_0040	Trinity River	Trinity River	CDFW Junction City Weir	9/20/2019	2019	40.684829	-123.027227	40.684829	-123.027227	CDFW	LKB	TRIR	AC	FALSE	JCNW	1	A
OmyAC19TRIR_0041	Trinity River	Trinity River	CDFW Junction City Weir	9/25/2019	2019	40.684829	-123.027227	40.684829	-123.027227	CDFW	LKB	TRIR	AC	TRUE	JCNW	1	A
OmyAC19TRIR_0042	Trinity River	Trinity River	CDFW Junction City Weir	9/26/2019	2019	40.684829	-123.027227	40.684829	-123.027227	CDFW	LKB	TRIR	AC	TRUE	JCNW	1	A
OmyAC19TRIR_0043	Trinity River	Trinity River	CDFW Junction City Weir	9/26/2019	2019	40.684829	-123.027227	40.684829	-123.027227	CDFW	LKB	TRIR	AC	TRUE	JCNW	1	A
OmyAC19TRIR_0044	Trinity River	Trinity River	CDFW Junction City Weir	9/26/2019	2019	40.684829	-123.027227	40.684829	-123.027227	CDFW	LKB	TRIR	AC	TRUE	JCNW	1	A
OmyJC16TRIR_0003	Trinity River	South Fork Trinity River	Mosquito Creek	2016	2016	40.72009	-123.62036	NA	NA	Tasha Thompson	LKB	TRIR	JC	TRUE	MOSQ	2	A
OmyJC16TRIR_0038	Trinity River	South Fork Trinity River	Mosquito Creek	2016	2016	40.72009	-123.62036	NA	NA	Tasha Thompson	LKB	TRIR	JC	TRUE	MOSQ	2	A
OmyUC16TRIR_0002	Trinity River	South Fork Trinity River	Mosquito Creek	2016	2016	40.72009	-123.62036	NA	NA	Tasha Thompson	LKB	TRIR	UC	TRUE	MOSQ	2	A
OmyJC16TRIR_0041	Trinity River	South Fork Trinity River	Mosquito Creek	2016	2016	40.72009	-123.62036	NA	NA	Tasha Thompson	LKB	TRIR	JC	TRUE	MOSQ	2	A
OmyJC16TRIR_0042	Trinity River	South Fork Trinity River	Mosquito Creek	2016	2016	40.72009	-123.62036	NA	NA	Tasha Thompson	LKB	TRIR	JC	TRUE	MOSQ	2	A
OmyJC16TRIR_0048	Trinity River	South Fork Trinity River	Mosquito Creek	2016	2016	40.72009	-123.62036	NA	NA	Tasha Thompson	LKB	TRIR	JC	TRUE	MOSQ	2	A
OmyJC16TRIR_0049	Trinity River	South Fork Trinity River	Mosquito Creek	2016	2016	40.72009	-123.62036	NA	NA	Tasha Thompson	LKB	TRIR	JC	TRUE	MOSQ	2	A
OmyJC16TRIR_0050	Trinity River	South Fork Trinity River	Mosquito Creek	2016	2016	40.72009	-123.62036	NA	NA	Tasha Thompson	LKB	TRIR	JC	TRUE	MOSQ	2	A
OmyJC16TRIR_0060	Trinity River	South Fork Trinity River	Mosquito Creek	2016	2016	40.72009	-123.62036	NA	NA	Tasha Thompson	LKB	TRIR	JC	TRUE	MOSQ	2	A
OmyJC16TRIR_0065	Trinity River	South Fork Trinity River	Mosquito Creek	2016	2016	40.72009	-123.62036	NA	NA	Tasha Thompson	LKB	TRIR	JC	TRUE	MOSQ	2	A
OmyJC16TRIR_0077	Trinity River	South Fork Trinity River	Mosquito Creek	2016	2016	40.72009	-123.62036	NA	NA	Tasha Thompson	LKB	TRIR	JC	TRUE	MOSQ	2	A
OmyJC16TRIR_0078	Trinity River	South Fork Trinity River	Mosquito Creek	2016	2016	40.72009	-123.62036	NA	NA	Tasha Thompson	LKB	TRIR	JC	TRUE	MOSQ	2	A
OmyJC16TRIR_0079	Trinity River	South Fork Trinity River	Mosquito Creek	2016	2016	40.72009	-123.62036	NA	NA	Tasha Thompson	LKB	TRIR	JC	TRUE	MOSQ	2	A
OmyJC16TRIR_0080	Trinity River	South Fork Trinity River	Mosquito Creek	2016	2016	40.72009	-123.62036	NA	NA	Tasha Thompson	LKB	TRIR	JC	TRUE	MOSQ	2	A
OmyJC16TRIR_0043	Trinity River	South Fork Trinity River	Grouse Creek	2016	2016	40.716491	-123.621981	NA	NA	Tasha Thompson	LKB	TRIR	JC	TRUE	GROU	3	A
OmyJC16TRIR_0044	Trinity River	South Fork Trinity River	Grouse Creek	2016	2016	40.716491	-123.621981	NA	NA	Tasha Thompson	LKB	TRIR	JC	TRUE	GROU	3	A
OmyJC16TRIR_0045	Trinity River	South Fork Trinity River	Grouse Creek	2016	2016	40.716491	-123.621981	NA	NA	Tasha Thompson	LKB	TRIR	JC	TRUE	GROU	3	A
OmyJC16TRIR_0051	Trinity River	South Fork Trinity River	Grouse Creek	2016	2016	40.716491	-123.621981	NA	NA	Tasha Thompson	LKB	TRIR	JC	TRUE	GROU	3	A
OmyJC16TRIR_0052	Trinity River	South Fork Trinity River	Grouse Creek	2016	2016	40.716491	-123.621981	NA	NA	Tasha Thompson	LKB	TRIR	JC	TRUE	GROU	3	A
OmyJC16TRIR_0053	Trinity River	South Fork Trinity River	Grouse Creek	2016	2016	40.716491	-123.621981	NA	NA	Tasha Thompson	LKB	TRIR	JC	TRUE	GROU	3	A
OmyJC16TRIR_0054	Trinity River	South Fork Trinity River	Grouse Creek	2016	2016	40.716491	-123.621981	NA	NA	Tasha Thompson	LKB	TRIR	JC	TRUE	GROU	3	A
OmyJC16TRIR_0061	Trinity River	South Fork Trinity River	Grouse Creek	2016	2016	40.716491	-123.621981	NA	NA	Tasha Thompson	LKB	TRIR	JC	TRUE	GROU	3	A
OmyJC16TRIR_0064	Trinity River	South Fork Trinity River	Grouse Creek	2016	2016	40.716491	-123.621981	NA	NA	Tasha Thompson	LKB	TRIR	JC	TRUE	GROU	3	A
OmyJC16TRIR_0066	Trinity River	South Fork Trinity River	Grouse Creek	2016	2016	40.71876	-123.57326	NA	NA	Tasha Thompson	LKB	TRIR	JC	TRUE	GROU	3	A
OmyJC16TRIR_0081	Trinity River	South Fork Trinity River	Grouse Creek	2016	2016	40.716491	-123.621981	NA	NA	Tasha Thompson	LKB	TRIR	JC	TRUE	GROU	3	A
OmyJC16TRIR_0082	Trinity River	South Fork Trinity River	Grouse Creek	2016	2016	40.716491	-123.621981	NA	NA	Tasha Thompson	LKB	TRIR	JC	TRUE	GROU	3	A
OmyJC16TRIR_0083	Trinity River	South Fork Trinity River	Grouse Creek	2016	2016	40.716491	-123.621981	NA	NA	Tasha Thompson	LKB	TRIR	JC	TRUE	GROU	3	A
OmyUC16TRIR_0001	Trinity River	South Fork Trinity River	Underwood Creek	2016	2016	40.71901	-123.52207	NA	NA	Tasha Thompson	LKB	TRIR	UC	TRUE	UDWD	4	A
OmyJC16TRIR_0016	Trinity River	South Fork Trinity River	Underwood Creek	2016	2016	40.71901	-123.52207	NA	NA	Tasha Thompson	LKB	TRIR	JC	TRUE	UDWD	4	A
OmyJC16TRIR_0017	Trinity River	South Fork Trinity River	Underwood Creek	2016	2016	40.71901	-123.52207	NA	NA	Tasha Thompson	LKB	TRIR	JC	TRUE	UDWD	4	A
OmyJC16TRIR_0020	Trinity River	South Fork Trinity River	Underwood Creek	2016	2016	40.71901	-123.52207	NA	NA	Tasha Thompson	LKB	TRIR	JC	TRUE	UDWD	4	A
OmyJC16TRIR_0055	Trinity River	South Fork Trinity River	Underwood Creek	2016	2016	40.71901	-123.52207	NA	NA	Tasha Thompson	LKB	TRIR	JC	TRUE	UDWD	4	A
OmyJC16TRIR_0056	Trinity River	South Fork Trinity River	Underwood Creek	2016	2016	40.71901	-123.52207	NA	NA	Tasha Thompson	LKB	TRIR	JC	FALSE	UDWD	4	A
OmyJC16TRIR_0057	Trinity River	South Fork Trinity River	Underwood Creek	2016	2016	40.71901	-123.52207	NA	NA	Tasha Thompson	LKB	TRIR	JC	TRUE	UDWD	4	A
OmyJC16TRIR_0058	Trinity River	South Fork Trinity River	Underwood Creek	2016	2016	40.71901	-123.52207	NA	NA	Tasha Thompson	LKB	TRIR	JC	TRUE	UDWD	4	A
OmyJC16TRIR_0059	Trinity River	South Fork Trinity River	Underwood Creek	2016	2016	40.71901	-123.52207	NA	NA	Tasha Thompson	LKB	TRIR	JC	TRUE	UDWD	4	A
OmyJC16TRIR_0084	Trinity River	South Fork Trinity River	Underwood Creek	2016	2016	40.71901	-123.52207	NA	NA	Tasha Thompson	LKB	TRIR	JC	TRUE	UDWD	4	A
OmyJC16TRIR_0085	Trinity River	South Fork Trinity River	Underwood Creek	2016	2016	40.71901	-123.52207	NA	NA	Tasha Thompson	LKB	TRIR	JC	TRUE	UDWD	4	A
OmyJC16TRIR_0086	Trinity River	South Fork Trinity River	Underwood Creek	2016	2016	40.71901	-123.52207	NA	NA	Tasha Thompson	LKB	TRIR	JC	TRUE	UDWD	4	A
OmyJC16TRIR_0002	Trinity River	South Fork Trinity River	South Fork Trinity River below Hyampom Creek	2016	2016	40.651172	-123.494814	NA	NA	Tasha Thompson	LKB	TRIR	JC	TRUE	ELTP	5	A
OmyJC16TRIR_0007	Trinity River	South Fork Trinity River	Eltapom Creek	2016	2016	40.662095	-123.493172	NA	NA	Tasha Thompson	LKB	TRIR	JC	TRUE	ELTP	5	A
OmyJC16TRIR_0014	Trinity River	South Fork Trinity River	Eltapom Creek	2016	2016	40.662095	-123.493172	NA	NA	Tasha Thompson	LKB	TRIR	JC	TRUE	ELTP	5	A
OmyJC16TRIR_0023	Trinity River	South Fork Trinity River	Eltapom Creek	2016	2016	40.662095	-123.493172	NA	NA	Tasha Thompson	LKB	TRIR	JC	TRUE	ELTP	5	A
OmyJC16TRIR_0024	Trinity River	South Fork Trinity River	Eltapom Creek	2016	2016	40.662095	-123.493172	NA	NA	Tasha Thompson	LKB	TRIR	JC	TRUE	ELTP	5	A
OmyJC16TRIR_0067	Trinity River	South Fork Trinity River	Eltapom Creek	2016	2016	40.662095	-123.493172	NA	NA	Tasha Thompson	LKB	TRIR	JC	TRUE	ELTP	5	A
OmyJC16TRIR_0068	Trinity River	South Fork Trinity River	Eltapom Creek	2016	2016	40.662095	-123.493172	NA	NA	Tasha Thompson	LKB	TRIR	JC	TRUE	ELTP	5	A
OmyJC16TRIR_0087	Trinity River	South Fork Trinity River	Eltapom Creek	2016	2016	40.662095	-123.493172	NA	NA	Tasha Thompson	LKB	TRIR	JC	TRUE	ELTP	5	A
OmyJC16TRIR_0088	Trinity River	South Fork Trinity River	Eltapom Creek	2016	2016	40.662095	-123.493172	NA	NA	Tasha Thompson	LKB	TRIR	JC	TRUE	ELTP	5	A
OmyUC16TRIR_0004	Trinity River	South Fork Trinity River	South Fork Trinity River below Hyampom Creek	2016	2016	40.665424	-123.49955	NA	NA	Tasha Thompson	LKB	TRIR	UC	TRUE	ELTP	5	A
OmyUC16TRIR_0005	Trinity River	South Fork Trinity River	South Fork Trinity River below Hyampom Creek	2016	2016	40.667556	-123.501406	NA	NA	Tasha Thompson	LKB	TRIR	UC	TRUE	ELTP	5	A
OmyUC16TRIR_0006	Trinity River	South Fork Trinity River	South Fork Trinity River below Hyampom Creek	2016	2016	40.651172	-123.494814	NA	NA	Tasha Thompson	LKB	TRIR	UC	TRUE	ELTP	5	A
OmyUC16TRIR_0007	Trinity River	South Fork Trinity River	South Fork Trinity River below Hyampom Creek	2016	2016	40.648951	-123.494047	NA	NA	Tasha Thompson	LKB	TRIR	UC	TRUE	ELTP	5	A
OmyUC16TRIR_0008	Trinity River	South Fork Trinity River	South Fork Trinity River below Hyampom Creek	2016	2016	40.655671	-123.495716	NA	NA	Tasha Thompson	LKB	TRIR	UC	TRUE	ELTP	5	A
OmyJC16TRIR_0120	Trinity River	South Fork Trinity River	Eltapom Creek	2016	2016	40.662095	-123.493172	NA	NA	Tasha Thompson	LKB	TRIR	JC	TRUE	ELTP	5	A
OmyJC16TRIR_0121	Trinity River	South Fork Trinity River	Eltapom Creek	2016	2016	40.662095	-123.493172	NA	NA	Tasha Thompson	LKB	TRIR	JC	TRUE	ELTP	5	A
OmyJC16TRIR_0122	Trinity River	South Fork Trinity River	Eltapom Creek	2016	2016	40.662095	-123.493172	NA	NA	Tasha Thompson	LKB	TRIR	JC	TRUE	ELTP	5	A
OmyJC16TRIR_0123	Trinity River	South Fork Trinity River	Eltapom Creek	2016	2016	40.662095	-123.493172	NA	NA	Tasha Thompson	LKB	TRIR	JC	TRUE	ELTP	5	A
OmyJC16TRIR_0124	Trinity River	South Fork Trinity River	Eltapom Creek	2016	2016	40.662095	-123.493172	NA	NA	Tasha Thompson	LKB	TRIR	JC	TRUE	ELTP	5	A
OmyJC16TRIR_0125	Trinity River	South Fork Trinity River	Eltapom Creek	2016	2016	40.662095	-123.493172	NA	NA	Tasha Thompson	LKB	TRIR	JC	TRUE	ELTP	5	A
OmyJC16TRIR_0126	Trinity River	South Fork Trinity River	Eltapom Creek	2016	2016	40.662095	-123.493172	NA	NA	Tasha Thompson	LKB	TRIR	JC	TRUE	ELTP	5	A
OmyJC16TRIR_0127	Trinity River	South Fork Trinity River	Eltapom Creek	2016	2016	40.662095	-123.493172	NA	NA	Tasha Thompson	LKB	TRIR	JC	TRUE	ELTP	5	A
OmyJC16TRIR_0128	Trinity River	South Fork Trinity River	Eltapom Creek	2016	2016	40.662095	-123.493172	NA	NA	Tasha Thompson	LKB	TRIR	JC	TRUE	ELTP	5	A
OmyJC16TRIR_0129	Trinity River	South Fork Trinity River	Eltapom Creek	2016	2016	40.662095	-123.493172	NA	NA	Tasha Thompson	LKB	TRIR	JC	TRUE	ELTP	5	A
OmyJC16TRIR_0130	Trinity River	South Fork Trinity River	Eltapom Creek	2016	2016	40.662095	-123.493172	NA	NA	Tasha Thompson	LKB	TRIR	JC	TRUE	ELTP	5	A
OmyJC16TRIR_0131	Trinity River	South Fork Trinity River	Eltapom Creek	2016	2016	40.662095	-123.493172	NA	NA	Tasha Thompson	LKB	TRIR	JC	TRUE	ELTP	5	A
OmyJC16TRIR_0001	Trinity River	South Fork Trinity River/Hayfork Creek	Rusch Creek	2016	2016	40.58736	-123.26511	NA	NA	Tasha Thompson	LKB	TRIR	JC	TRUE	RSCH	6	A
OmyJC16TRIR_0006	Trinity River	South Fork Trinity River/Hayfork Creek	Rusch Creek	2016	2016	40.58736	-123.26511	NA	NA	Tasha Thompson	LKB	TRIR	JC	TRUE	RSCH	6	A
OmyJC16TRIR_0026	Trinity River	South Fork Trinity River/Hayfork Creek	Rusch Creek	2016	2016	40.58736	-123.26511	NA	NA	Tasha Thompson	LKB	TRIR	JC	TRUE	RSCH	6	A
OmyJC16TRIR_0027	Trinity River	South Fork Trinity River/Hayfork Creek	Rusch Creek	2016	2016	40.58736	-123.26511	NA	NA	Tasha Thompson	LKB	TRIR	JC	TRUE	RSCH	6	A
OmyJC16TRIR_0034	Trinity River	South Fork Trinity River/Hayfork Creek	Rusch Creek	2016	2016	40.58736	-123.26511	NA	NA	Tasha Thompson	LKB	TRIR	JC	TRUE	RSCH	6	A
OmyJC16TRIR_0035	Trinity River	South Fork Trinity River/Hayfork Creek	Rusch Creek	2016	2016	40.58736	-123.26511	NA	NA	Tasha Thompson	LKB	TRIR	JC	TRUE	RSCH	6	A
OmyJC16TRIR_0036	Trinity River	South Fork Trinity River/Hayfork Creek	Rusch Creek	2016	2016	40.58736	-123.26511	NA	NA	Tasha Thompson	LKB	TRIR	JC	TRUE	RSCH	6	A
OmyJC16TRIR_0037	Trinity River	South Fork Trinity River/Hayfork Creek	Rusch Creek	2016	2016	40.58736	-123.26511	NA	NA	Tasha Thompson	LKB	TRIR	JC	TRUE	RSCH	6	A
OmyJC16TRIR_0039	Trinity River	South Fork Trinity River/Hayfork Creek	Rusch Creek	2016	2016	40.58736	-123.26511	NA	NA	Tasha Thompson	LKB	TRIR	JC	TRUE	RSCH	6	A
OmyJC16TRIR_0101	Trinity River	South Fork Trinity River/Hayfork Creek	Rusch Creek	2016	2016	40.58736	-123.26511	NA	NA	Tasha Thompson	LKB	TRIR	JC	TRUE	RSCH	6	A
OmyJC16TRIR_0102	Trinity River	South Fork Trinity River/Hayfork Creek	Rusch Creek	2016	2016	40.58736	-123.26511	NA	NA	Tasha Thompson	LKB	TRIR	JC	TRUE	RSCH	6	A
OmyJC16TRIR_0105	Trinity River	South Fork Trinity River/Hayfork Creek	Rusch Creek	2016	2016	40.58736	-123.26511	NA	NA	Tasha Thompson	LKB	TRIR	JC	TRUE	RSCH	6	A
OmyJC16TRIR_0010	Trinity River	South Fork Trinity River	Salt Creek	2016	2016	40.432257	-123.160516	NA	NA	Tasha Thompson	LKB	TRIR	JC	TRUE	SALT	7	A
OmyJC16TRIR_0011	Trinity River	South Fork Trinity River	Salt Creek	2016	2016	40.432257	-123.160516	NA	NA	Tasha Thompson	LKB	TRIR	JC	TRUE	SALT	7	A
OmyJC16TRIR_0015	Trinity River	South Fork Trinity River	Salt Creek	2016	2016	40.432257	-123.160516	NA	NA	Tasha Thompson	LKB	TRIR	JC	TRUE	SALT	7	A
OmyJC16TRIR_0029	Trinity River	South Fork Trinity River	Salt Creek	2016	2016	40.432257	-123.160516	NA	NA	Tasha Thompson	LKB	TRIR	JC	TRUE	SALT	7	A
OmyJC16TRIR_0062	Trinity River	South Fork Trinity River	Salt Creek	2016	2016	40.432257	-123.160516	NA	NA	Tasha Thompson	LKB	TRIR	JC	TRUE	SALT	7	A
OmyJC16TRIR_0063	Trinity River	South Fork Trinity River	Salt Creek	2016	2016	40.432257	-123.160516	NA	NA	Tasha Thompson	LKB	TRIR	JC	TRUE	SALT	7	A
OmyJC16TRIR_0069	Trinity River	South Fork Trinity River	Salt Creek	2016	2016	40.432257	-123.160516	NA	NA	Tasha Thompson	LKB	TRIR	JC	FALSE	SALT	7	A
OmyJC16TRIR_0070	Trinity River	South Fork Trinity River	Salt Creek	2016	2016	40.432257	-123.160516	NA	NA	Tasha Thompson	LKB	TRIR	JC	TRUE	SALT	7	A
OmyJC16TRIR_0071	Trinity River	South Fork Trinity River	Salt Creek	2016	2016	40.432257	-123.160516	NA	NA	Tasha Thompson	LKB	TRIR	JC	TRUE	SALT	7	A
OmyJC16TRIR_0072	Trinity River	South Fork Trinity River	Salt Creek	2016	2016	40.432257	-123.160516	NA	NA	Tasha Thompson	LKB	TRIR	JC	TRUE	SALT	7	A
OmyJC16TRIR_0073	Trinity River	South Fork Trinity River	Salt Creek	2016	2016	40.432257	-123.160516	NA	NA	Tasha Thompson	LKB	TRIR	JC	TRUE	SALT	7	A
OmyJC16TRIR_0091	Trinity River	South Fork Trinity River	Salt Creek	2016	2016	40.432257	-123.160516	NA	NA	Tasha Thompson	LKB	TRIR	JC	TRUE	SALT	7	A
OmyJC16TRIR_0092	Trinity River	South Fork Trinity River	Salt Creek	2016	2016	40.432257	-123.160516	NA	NA	Tasha Thompson	LKB	TRIR	JC	TRUE	SALT	7	A
OmyJC16TRIR_0118	Trinity River	South Fork Trinity River	Philpot Creek	2016	2016	40.446896	-123.220064	NA	NA	Tasha Thompson	LKB	TRIR	JC	TRUE	SALT	7	A
OmyJC16TRIR_0119	Trinity River	South Fork Trinity River	Philpot Creek	2016	2016	40.446896	-123.220064	NA	NA	Tasha Thompson	LKB	TRIR	JC	TRUE	SALT	7	A
OmyJC16TRIR_0132	Trinity River	South Fork Trinity River	Philpot Creek	2016	2016	40.446896	-123.220064	NA	NA	Tasha Thompson	LKB	TRIR	JC	TRUE	SALT	7	A
OmyJC16TRIR_0025	Trinity River	South Fork Trinity River/Hayfork Creek	East Fork Hayfork Creek	2016	2016	40.497728	-123.046285	NA	NA	Tasha Thompson	LKB	TRIR	JC	TRUE	EFHF	8	A
OmyJC16TRIR_0033	Trinity River	South Fork Trinity River/Hayfork Creek	East Fork Hayfork Creek	2016	2016	40.497728	-123.046285	NA	NA	Tasha Thompson	LKB	TRIR	JC	TRUE	EFHF	8	A
OmyJC16TRIR_0093	Trinity River	South Fork Trinity River/Hayfork Creek	East Fork Hayfork Creek	2016	2016	40.497728	-123.046285	NA	NA	Tasha Thompson	LKB	TRIR	JC	TRUE	EFHF	8	A
OmyJC16TRIR_0094	Trinity River	South Fork Trinity River/Hayfork Creek	East Fork Hayfork Creek	2016	2016	40.497728	-123.046285	NA	NA	Tasha Thompson	LKB	TRIR	JC	TRUE	EFHF	8	A
OmyJC16TRIR_0095	Trinity River	South Fork Trinity River/Hayfork Creek	East Fork Hayfork Creek	2016	2016	40.497728	-123.046285	NA	NA	Tasha Thompson	LKB	TRIR	JC	TRUE	EFHF	8	A
OmyJC16TRIR_0097	Trinity River	South Fork Trinity River/Hayfork Creek	East Fork Hayfork Creek	2016	2016	40.497728	-123.046285	NA	NA	Tasha Thompson	LKB	TRIR	JC	TRUE	EFHF	8	A
OmyJC16TRIR_0098	Trinity River	South Fork Trinity River/Hayfork Creek	East Fork Hayfork Creek	2016	2016	40.497728	-123.046285	NA	NA	Tasha Thompson	LKB	TRIR	JC	TRUE	EFHF	8	A
OmyJC16TRIR_0099	Trinity River	South Fork Trinity River/Hayfork Creek	East Fork Hayfork Creek	2016	2016	40.497728	-123.046285	NA	NA	Tasha Thompson	LKB	TRIR	JC	TRUE	EFHF	8	A
OmyJC16TRIR_0100	Trinity River	South Fork Trinity River/Hayfork Creek	East Fork Hayfork Creek	2016	2016	40.497728	-123.046285	NA	NA	Tasha Thompson	LKB	TRIR	JC	TRUE	EFHF	8	A
OmyJC16TRIR_0103	Trinity River	South Fork Trinity River/Hayfork Creek	East Fork Hayfork Creek	2016	2016	40.497728	-123.046285	NA	NA	Tasha Thompson	LKB	TRIR	JC	FALSE	EFHF	8	A
OmyJC16TRIR_0104	Trinity River	South Fork Trinity River/Hayfork Creek	East Fork Hayfork Creek	2016	2016	40.497728	-123.046285	NA	NA	Tasha Thompson	LKB	TRIR	JC	TRUE	EFHF	8	A
OmyJC16TRIR_0109	Trinity River	South Fork Trinity River/Hayfork Creek	East Fork Hayfork Creek	2016	2016	40.497728	-123.046285	NA	NA	Tasha Thompson	LKB	TRIR	JC	TRUE	EFHF	8	A
OmyJC16TRIR_0110	Trinity River	South Fork Trinity River/Hayfork Creek	East Fork Hayfork Creek	2016	2016	40.497728	-123.046285	NA	NA	Tasha Thompson	LKB	TRIR	JC	TRUE	EFHF	8	A
OmyJC16TRIR_0004	Trinity River	South Fork Trinity River/East Fork Hayfork Creek	Potato Creek	2016	2016	40.501896	-123.039076	NA	NA	Tasha Thompson	LKB	TRIR	JC	TRUE	POTA	9	A
OmyJC16TRIR_0005	Trinity River	South Fork Trinity River/East Fork Hayfork Creek	Potato Creek	2016	2016	40.501896	-123.039076	NA	NA	Tasha Thompson	LKB	TRIR	JC	TRUE	POTA	9	A
OmyJC16TRIR_0009	Trinity River	South Fork Trinity River/East Fork Hayfork Creek	Potato Creek	2016	2016	40.501896	-123.039076	NA	NA	Tasha Thompson	LKB	TRIR	JC	TRUE	POTA	9	A
OmyJC16TRIR_0019	Trinity River	South Fork Trinity River/East Fork Hayfork Creek	Potato Creek	2016	2016	40.501896	-123.039076	NA	NA	Tasha Thompson	LKB	TRIR	JC	TRUE	POTA	9	A
OmyJC16TRIR_0022	Trinity River	South Fork Trinity River/East Fork Hayfork Creek	Potato Creek	2016	2016	40.501896	-123.039076	NA	NA	Tasha Thompson	LKB	TRIR	JC	TRUE	POTA	9	A
OmyJC16TRIR_0040	Trinity River	South Fork Trinity River/East Fork Hayfork Creek	Potato Creek	2016	2016	40.501896	-123.039076	NA	NA	Tasha Thompson	LKB	TRIR	JC	TRUE	POTA	9	A
OmyJC16TRIR_0076	Trinity River	South Fork Trinity River/East Fork Hayfork Creek	Potato Creek	2016	2016	40.501896	-123.039076	NA	NA	Tasha Thompson	LKB	TRIR	JC	TRUE	POTA	9	A
OmyJC16TRIR_0111	Trinity River	South Fork Trinity River/East Fork Hayfork Creek	Potato Creek	2016	2016	40.501896	-123.039076	NA	NA	Tasha Thompson	LKB	TRIR	JC	FALSE	POTA	9	A
OmyJC16TRIR_0112	Trinity River	South Fork Trinity River/East Fork Hayfork Creek	Potato Creek	2016	2016	40.501896	-123.039076	NA	NA	Tasha Thompson	LKB	TRIR	JC	TRUE	POTA	9	A
OmyJC16TRIR_0113	Trinity River	South Fork Trinity River/East Fork Hayfork Creek	Potato Creek	2016	2016	40.501896	-123.039076	NA	NA	Tasha Thompson	LKB	TRIR	JC	TRUE	POTA	9	A
OmyJC16TRIR_0114	Trinity River	South Fork Trinity River/East Fork Hayfork Creek	Potato Creek	2016	2016	40.501896	-123.039076	NA	NA	Tasha Thompson	LKB	TRIR	JC	TRUE	POTA	9	A
OmyJC16TRIR_0115	Trinity River	South Fork Trinity River/East Fork Hayfork Creek	Potato Creek	2016	2016	40.501896	-123.039076	NA	NA	Tasha Thompson	LKB	TRIR	JC	TRUE	POTA	9	A
OmyJC16TRIR_0116	Trinity River	South Fork Trinity River/East Fork Hayfork Creek	Potato Creek	2016	2016	40.501896	-123.039076	NA	NA	Tasha Thompson	LKB	TRIR	JC	TRUE	POTA	9	A
OmyJC16TRIR_0117	Trinity River	South Fork Trinity River/East Fork Hayfork Creek	Potato Creek	2016	2016	40.501896	-123.039076	NA	NA	Tasha Thompson	LKB	TRIR	JC	TRUE	POTA	9	A
OmyJC16TRIR_0008	Trinity River	South Fork Trinity River	Hayfork Creek	2016	2016	40.369819	-123.081434	NA	NA	Tasha Thompson	LKB	TRIR	JC	TRUE	HAYF	10	A
OmyJC16TRIR_0012	Trinity River	South Fork Trinity River	Hayfork Creek	2016	2016	40.369819	-123.081434	NA	NA	Tasha Thompson	LKB	TRIR	JC	TRUE	HAYF	10	A
OmyJC16TRIR_0013	Trinity River	South Fork Trinity River	Hayfork Creek	2016	2016	40.369819	-123.081434	NA	NA	Tasha Thompson	LKB	TRIR	JC	TRUE	HAYF	10	A
OmyJC16TRIR_0018	Trinity River	South Fork Trinity River	Hayfork Creek	2016	2016	40.369819	-123.081434	NA	NA	Tasha Thompson	LKB	TRIR	JC	TRUE	HAYF	10	A
OmyJC16TRIR_0021	Trinity River	South Fork Trinity River	Hayfork Creek	2016	2016	40.369819	-123.081434	NA	NA	Tasha Thompson	LKB	TRIR	JC	TRUE	HAYF	10	A
OmyJC16TRIR_0028	Trinity River	South Fork Trinity River	Hayfork Creek	2016	2016	40.369819	-123.081434	NA	NA	Tasha Thompson	LKB	TRIR	JC	TRUE	HAYF	10	A
OmyJC16TRIR_0030	Trinity River	South Fork Trinity River	Hayfork Creek	2016	2016	40.369819	-123.081434	NA	NA	Tasha Thompson	LKB	TRIR	JC	TRUE	HAYF	10	A
OmyJC16TRIR_0031	Trinity River	South Fork Trinity River	Hayfork Creek	2016	2016	40.369819	-123.081434	NA	NA	Tasha Thompson	LKB	TRIR	JC	TRUE	HAYF	10	A
OmyJC16TRIR_0032	Trinity River	South Fork Trinity River	Hayfork Creek	2016	2016	40.369819	-123.081434	NA	NA	Tasha Thompson	LKB	TRIR	JC	TRUE	HAYF	10	A
OmyJC16TRIR_0046	Trinity River	South Fork Trinity River/Hayfork Creek	Dubakella Creek	2016	2016	40.360833	-123.089743	NA	NA	Tasha Thompson	LKB	TRIR	JC	TRUE	HAYF	10	A
OmyJC16TRIR_0047	Trinity River	South Fork Trinity River/Hayfork Creek	Dubakella Creek	2016	2016	40.360833	-123.089743	NA	NA	Tasha Thompson	LKB	TRIR	JC	TRUE	HAYF	10	A
OmyJC16TRIR_0074	Trinity River	South Fork Trinity River	Hayfork Creek	2016	2016	40.369819	-123.081434	NA	NA	Tasha Thompson	LKB	TRIR	JC	TRUE	HAYF	10	A
OmyJC16TRIR_0075	Trinity River	South Fork Trinity River	Hayfork Creek	2016	2016	40.369819	-123.081434	NA	NA	Tasha Thompson	LKB	TRIR	JC	TRUE	HAYF	10	A
OmyJC16TRIR_0089	Trinity River	South Fork Trinity River	Hayfork Creek	2016	2016	40.369819	-123.081434	NA	NA	Tasha Thompson	LKB	TRIR	JC	TRUE	HAYF	10	A
OmyJC16TRIR_0090	Trinity River	South Fork Trinity River	Hayfork Creek	2016	2016	40.369819	-123.081434	NA	NA	Tasha Thompson	LKB	TRIR	JC	TRUE	HAYF	10	A
OmyUC16TRIR_0003	Trinity River	South Fork Trinity River	Hayfork Creek	2016	2016	40.369819	-123.081434	NA	NA	Tasha Thompson	LKB	TRIR	UC	TRUE	HAYF	10	A
OmyJC16SALM_0046	Salmon River	South Fork Salmon River	Knownothing Creek	2016	2016	41.24052	-123.29284	NA	NA	Tasha Thompson	LKB	SALM	JC	FALSE	KNOW	11	A
OmyJC16SALM_0047	Salmon River	South Fork Salmon River	McNeal Creek	2016	2016	41.25358	-123.31731	NA	NA	Tasha Thompson	LKB	SALM	JC	TRUE	KNOW	11	A
OmyJC16SALM_0048	Salmon River	South Fork Salmon River	McNeal Creek	2016	2016	41.25358	-123.31731	NA	NA	Tasha Thompson	LKB	SALM	JC	TRUE	KNOW	11	A
OmyJC16SALM_0049	Salmon River	South Fork Salmon River	McNeal Creek	2016	2016	41.25358	-123.31731	NA	NA	Tasha Thompson	LKB	SALM	JC	TRUE	KNOW	11	A
OmyJC16SALM_0050	Salmon River	South Fork Salmon River	McNeal Creek	2016	2016	41.25358	-123.31731	NA	NA	Tasha Thompson	LKB	SALM	JC	TRUE	KNOW	11	A
OmyJC16SALM_0062	Salmon River	South Fork Salmon River	Knownothing Creek	2016	2016	41.24052	-123.29284	NA	NA	Tasha Thompson	LKB	SALM	JC	TRUE	KNOW	11	A
OmyJC16SALM_0063	Salmon River	South Fork Salmon River	Knownothing Creek	2016	2016	41.24052	-123.29284	NA	NA	Tasha Thompson	LKB	SALM	JC	TRUE	KNOW	11	A
OmyJC16SALM_0064	Salmon River	South Fork Salmon River	Knownothing Creek	2016	2016	41.24052	-123.29284	NA	NA	Tasha Thompson	LKB	SALM	JC	TRUE	KNOW	11	A
OmyJC16SALM_0065	Salmon River	South Fork Salmon River	McNeal Creek	2016	2016	41.25358	-123.31731	NA	NA	Tasha Thompson	LKB	SALM	JC	TRUE	KNOW	11	A
OmyJC16SALM_0066	Salmon River	South Fork Salmon River	Knownothing Creek	2016	2016	41.24052	-123.29284	NA	NA	Tasha Thompson	LKB	SALM	JC	TRUE	KNOW	11	A
OmyJC16SALM_0067	Salmon River	South Fork Salmon River	Knownothing Creek	2016	2016	41.24052	-123.29284	NA	NA	Tasha Thompson	LKB	SALM	JC	TRUE	KNOW	11	A
OmyJC16SALM_0068	Salmon River	South Fork Salmon River	Knownothing Creek	2016	2016	41.24052	-123.29284	NA	NA	Tasha Thompson	LKB	SALM	JC	TRUE	KNOW	11	A
OmyJC16SALM_0069	Salmon River	South Fork Salmon River	Knownothing Creek	2016	2016	41.24052	-123.29284	NA	NA	Tasha Thompson	LKB	SALM	JC	TRUE	KNOW	11	A
OmyJC16SALM_0070	Salmon River	South Fork Salmon River	Knownothing Creek	2016	2016	41.24052	-123.29284	NA	NA	Tasha Thompson	LKB	SALM	JC	TRUE	KNOW	11	A
OmyJC16SALM_0071	Salmon River	South Fork Salmon River	Knownothing Creek	2016	2016	41.24052	-123.29284	NA	NA	Tasha Thompson	LKB	SALM	JC	TRUE	KNOW	11	A
OmyJC16SALM_0072	Salmon River	South Fork Salmon River	McNeal Creek	2016	2016	41.25358	-123.31731	NA	NA	Tasha Thompson	LKB	SALM	JC	TRUE	KNOW	11	A
OmyJC16SALM_0073	Salmon River	South Fork Salmon River	McNeal Creek	2016	2016	41.25358	-123.31731	NA	NA	Tasha Thompson	LKB	SALM	JC	TRUE	KNOW	11	A
OmyJC16SALM_0040	Salmon River	South Fork Salmon River	Indian Creek	2016	2016	41.21175	-123.2324	NA	NA	Tasha Thompson	LKB	SALM	JC	TRUE	METH	12	A
OmyJC16SALM_0041	Salmon River	South Fork Salmon River	Indian Creek	2016	2016	41.21175	-123.2324	NA	NA	Tasha Thompson	LKB	SALM	JC	TRUE	METH	12	A
OmyJC16SALM_0042	Salmon River	South Fork Salmon River	Indian Creek	2016	2016	41.21175	-123.2324	NA	NA	Tasha Thompson	LKB	SALM	JC	TRUE	METH	12	A
OmyJC16SALM_0043	Salmon River	South Fork Salmon River	Indian Creek	2016	2016	41.21175	-123.2324	NA	NA	Tasha Thompson	LKB	SALM	JC	FALSE	METH	12	A
OmyJC16SALM_0044	Salmon River	South Fork Salmon River	Indian Creek	2016	2016	41.21175	-123.2324	NA	NA	Tasha Thompson	LKB	SALM	JC	TRUE	METH	12	A
OmyJC16SALM_0045	Salmon River	South Fork Salmon River	Indian Creek	2016	2016	41.21175	-123.2324	NA	NA	Tasha Thompson	LKB	SALM	JC	TRUE	METH	12	A
OmyJC16SALM_0051	Salmon River	South Fork Salmon River	Indian Creek	2016	2016	41.21175	-123.2324	NA	NA	Tasha Thompson	LKB	SALM	JC	TRUE	METH	12	A
OmyJC16SALM_0052	Salmon River	South Fork Salmon River	Indian Creek	2016	2016	41.21175	-123.2324	NA	NA	Tasha Thompson	LKB	SALM	JC	TRUE	METH	12	A
OmyJC16SALM_0053	Salmon River	South Fork Salmon River	Indian Creek	2016	2016	41.21175	-123.2324	NA	NA	Tasha Thompson	LKB	SALM	JC	TRUE	METH	12	A
OmyJC16SALM_0054	Salmon River	South Fork Salmon River	Indian Creek	2016	2016	41.21175	-123.2324	NA	NA	Tasha Thompson	LKB	SALM	JC	TRUE	METH	12	A
OmyJC16SALM_0058	Salmon River	South Fork Salmon River	Methodist Creek	2016	2016	41.22151	-123.2518	NA	NA	Tasha Thompson	LKB	SALM	JC	TRUE	METH	12	A
OmyJC16SALM_0059	Salmon River	South Fork Salmon River	Methodist Creek	2016	2016	41.22151	-123.2518	NA	NA	Tasha Thompson	LKB	SALM	JC	TRUE	METH	12	A
OmyJC16SALM_0060	Salmon River	South Fork Salmon River	Methodist Creek	2016	2016	41.22151	-123.2518	NA	NA	Tasha Thompson	LKB	SALM	JC	TRUE	METH	12	A
OmyJC16SALM_0061	Salmon River	South Fork Salmon River	Methodist Creek	2016	2016	41.22151	-123.2518	NA	NA	Tasha Thompson	LKB	SALM	JC	FALSE	METH	12	A
OmyJC16SALM_0074	Salmon River	South Fork Salmon River	Methodist Creek	2016	2016	41.22151	-123.2518	NA	NA	Tasha Thompson	LKB	SALM	JC	FALSE	METH	12	A
OmyJC16SALM_0075	Salmon River	South Fork Salmon River	Methodist Creek	2016	2016	41.22151	-123.2518	NA	NA	Tasha Thompson	LKB	SALM	JC	TRUE	METH	12	A
OmyJC16SALM_0076	Salmon River	South Fork Salmon River	Methodist Creek	2016	2016	41.22151	-123.2518	NA	NA	Tasha Thompson	LKB	SALM	JC	TRUE	METH	12	A
OmyJC16SALM_0077	Salmon River	South Fork Salmon River	Methodist Creek	2016	2016	41.22151	-123.2518	NA	NA	Tasha Thompson	LKB	SALM	JC	TRUE	METH	12	A
OmyJC16SALM_0078	Salmon River	South Fork Salmon River	Methodist Creek	2016	2016	41.22151	-123.2518	NA	NA	Tasha Thompson	LKB	SALM	JC	TRUE	METH	12	A
OmyJC16SALM_0079	Salmon River	South Fork Salmon River	Methodist Creek	2016	2016	41.22151	-123.2518	NA	NA	Tasha Thompson	LKB	SALM	JC	TRUE	METH	12	A
OmyJC16SALM_0080	Salmon River	South Fork Salmon River	Methodist Creek	2016	2016	41.22151	-123.2518	NA	NA	Tasha Thompson	LKB	SALM	JC	TRUE	METH	12	A
OmyJC16SALM_0081	Salmon River	South Fork Salmon River	Methodist Creek	2016	2016	41.22151	-123.2518	NA	NA	Tasha Thompson	LKB	SALM	JC	TRUE	METH	12	A
OmyJC16SALM_0082	Salmon River	South Fork Salmon River	Methodist Creek	2016	2016	41.22151	-123.2518	NA	NA	Tasha Thompson	LKB	SALM	JC	TRUE	METH	12	A
OmyJC16SALM_0083	Salmon River	South Fork Salmon River	Methodist Creek	2016	2016	41.22151	-123.2518	NA	NA	Tasha Thompson	LKB	SALM	JC	TRUE	METH	12	A
OmyJC03SALM_0001	Salmon River	South Fork Salmon River	Methodist Creek	2003	2003			NA	NA	Pearse et al 2007	LKB	SALM	JC	TRUE	METH_03	12	A
OmyJC03SALM_0002	Salmon River	South Fork Salmon River	Methodist Creek	2003	2003			NA	NA	Pearse et al 2007	LKB	SALM	JC	FALSE	METH_03	12	A
OmyJC03SALM_0003	Salmon River	South Fork Salmon River	Methodist Creek	2003	2003			NA	NA	Pearse et al 2007	LKB	SALM	JC	TRUE	METH_03	12	A
OmyJC03SALM_0004	Salmon River	South Fork Salmon River	Methodist Creek	2003	2003			NA	NA	Pearse et al 2007	LKB	SALM	JC	FALSE	METH_03	12	A
OmyJC03SALM_0005	Salmon River	South Fork Salmon River	Methodist Creek	2003	2003			NA	NA	Pearse et al 2007	LKB	SALM	JC	TRUE	METH_03	12	A
OmyJC03SALM_0006	Salmon River	South Fork Salmon River	Methodist Creek	2003	2003			NA	NA	Pearse et al 2007	LKB	SALM	JC	FALSE	METH_03	12	A
OmyJC03SALM_0007	Salmon River	South Fork Salmon River	Methodist Creek	2003	2003			NA	NA	Pearse et al 2007	LKB	SALM	JC	TRUE	METH_03	12	A
OmyJC03SALM_0008	Salmon River	South Fork Salmon River	Methodist Creek	2003	2003			NA	NA	Pearse et al 2007	LKB	SALM	JC	FALSE	METH_03	12	A
OmyJC03SALM_0009	Salmon River	South Fork Salmon River	Methodist Creek	2003	2003			NA	NA	Pearse et al 2007	LKB	SALM	JC	FALSE	METH_03	12	A
OmyJC03SALM_0010	Salmon River	South Fork Salmon River	Methodist Creek	2003	2003			NA	NA	Pearse et al 2007	LKB	SALM	JC	FALSE	METH_03	12	A
OmyJC03SALM_0011	Salmon River	South Fork Salmon River	Methodist Creek	2003	2003			NA	NA	Pearse et al 2007	LKB	SALM	JC	TRUE	METH_03	12	A
OmyJC03SALM_0012	Salmon River	South Fork Salmon River	Methodist Creek	2003	2003			NA	NA	Pearse et al 2007	LKB	SALM	JC	TRUE	METH_03	12	A
OmyJC03SALM_0013	Salmon River	South Fork Salmon River	Methodist Creek	2003	2003			NA	NA	Pearse et al 2007	LKB	SALM	JC	FALSE	METH_03	12	A
OmyJC03SALM_0014	Salmon River	South Fork Salmon River	Methodist Creek	2003	2003			NA	NA	Pearse et al 2007	LKB	SALM	JC	FALSE	METH_03	12	A
OmyJC03SALM_0015	Salmon River	South Fork Salmon River	Methodist Creek	2003	2003			NA	NA	Pearse et al 2007	LKB	SALM	JC	FALSE	METH_03	12	A
OmyJC03SALM_0016	Salmon River	South Fork Salmon River	Methodist Creek	2003	2003			NA	NA	Pearse et al 2007	LKB	SALM	JC	FALSE	METH_03	12	A
OmyJC03SALM_0017	Salmon River	South Fork Salmon River	Methodist Creek	2003	2003			NA	NA	Pearse et al 2007	LKB	SALM	JC	FALSE	METH_03	12	A
OmyJC03SALM_0018	Salmon River	South Fork Salmon River	Methodist Creek	2003	2003			NA	NA	Pearse et al 2007	LKB	SALM	JC	FALSE	METH_03	12	A
OmyJC03SALM_0019	Salmon River	South Fork Salmon River	Methodist Creek	2003	2003			NA	NA	Pearse et al 2007	LKB	SALM	JC	FALSE	METH_03	12	A
OmyJC03SALM_0020	Salmon River	South Fork Salmon River	Methodist Creek	2003	2003			NA	NA	Pearse et al 2007	LKB	SALM	JC	TRUE	METH_03	12	A
OmyJC03SALM_0021	Salmon River	South Fork Salmon River	Methodist Creek	2003	2003			NA	NA	Pearse et al 2007	LKB	SALM	JC	TRUE	METH_03	12	A
OmyJC03SALM_0022	Salmon River	South Fork Salmon River	Methodist Creek	2003	2003			NA	NA	Pearse et al 2007	LKB	SALM	JC	FALSE	METH_03	12	A
OmyJC03SALM_0023	Salmon River	South Fork Salmon River	Methodist Creek	2003	2003			NA	NA	Pearse et al 2007	LKB	SALM	JC	TRUE	METH_03	12	A
OmyJC03SALM_0024	Salmon River	South Fork Salmon River	Methodist Creek	2003	2003			NA	NA	Pearse et al 2007	LKB	SALM	JC	FALSE	METH_03	12	A
OmyJC03SALM_0025	Salmon River	South Fork Salmon River	Methodist Creek	2003	2003			NA	NA	Pearse et al 2007	LKB	SALM	JC	FALSE	METH_03	12	A
OmyJC03SALM_0026	Salmon River	South Fork Salmon River	Methodist Creek	2003	2003			NA	NA	Pearse et al 2007	LKB	SALM	JC	FALSE	METH_03	12	A
OmyJC03SALM_0027	Salmon River	South Fork Salmon River	Methodist Creek	2003	2003			NA	NA	Pearse et al 2007	LKB	SALM	JC	FALSE	METH_03	12	A
OmyJC03SALM_0028	Salmon River	South Fork Salmon River	Methodist Creek	2003	2003			NA	NA	Pearse et al 2007	LKB	SALM	JC	FALSE	METH_03	12	A
OmyJC03SALM_0029	Salmon River	South Fork Salmon River	Methodist Creek	2003	2003			NA	NA	Pearse et al 2007	LKB	SALM	JC	FALSE	METH_03	12	A
OmyJC03SALM_0030	Salmon River	South Fork Salmon River	Methodist Creek	2003	2003			NA	NA	Pearse et al 2007	LKB	SALM	JC	FALSE	METH_03	12	A
OmyJC03SALM_0031	Salmon River	South Fork Salmon River	Methodist Creek	2003	2003			NA	NA	Pearse et al 2007	LKB	SALM	JC	TRUE	METH_03	12	A
OmyJC03SALM_0032	Salmon River	South Fork Salmon River	Methodist Creek	2003	2003			NA	NA	Pearse et al 2007	LKB	SALM	JC	FALSE	METH_03	12	A
OmyJC03SALM_0033	Salmon River	South Fork Salmon River	Methodist Creek	2003	2003			NA	NA	Pearse et al 2007	LKB	SALM	JC	FALSE	METH_03	12	A
OmyJC03SALM_0034	Salmon River	South Fork Salmon River	Methodist Creek	2003	2003			NA	NA	Pearse et al 2007	LKB	SALM	JC	TRUE	METH_03	12	A
OmyJC03SALM_0035	Salmon River	South Fork Salmon River	Methodist Creek	2003	2003			NA	NA	Pearse et al 2007	LKB	SALM	JC	FALSE	METH_03	12	A
OmyJC03SALM_0036	Salmon River	South Fork Salmon River	Methodist Creek	2003	2003			NA	NA	Pearse et al 2007	LKB	SALM	JC	TRUE	METH_03	12	A
OmyJC03SALM_0037	Salmon River	South Fork Salmon River	Methodist Creek	2003	2003			NA	NA	Pearse et al 2007	LKB	SALM	JC	FALSE	METH_03	12	A
OmyJC03SALM_0038	Salmon River	South Fork Salmon River	Methodist Creek	2003	2003			NA	NA	Pearse et al 2007	LKB	SALM	JC	FALSE	METH_03	12	A
OmyJC03SALM_0039	Salmon River	South Fork Salmon River	Methodist Creek	2003	2003			NA	NA	Pearse et al 2007	LKB	SALM	JC	FALSE	METH_03	12	A
OmyJC03SALM_0040	Salmon River	South Fork Salmon River	Methodist Creek	2003	2003			NA	NA	Pearse et al 2007	LKB	SALM	JC	FALSE	METH_03	12	A
OmyJC03SALM_0041	Salmon River	South Fork Salmon River	Methodist Creek	2003	2003			NA	NA	Pearse et al 2007	LKB	SALM	JC	TRUE	METH_03	12	A
OmyJC03SALM_0042	Salmon River	South Fork Salmon River	Methodist Creek	2003	2003			NA	NA	Pearse et al 2007	LKB	SALM	JC	FALSE	METH_03	12	A
OmyJC03SALM_0043	Salmon River	South Fork Salmon River	Methodist Creek	2003	2003			NA	NA	Pearse et al 2007	LKB	SALM	JC	FALSE	METH_03	12	A
OmyJC03SALM_0044	Salmon River	South Fork Salmon River	Methodist Creek	2003	2003			NA	NA	Pearse et al 2007	LKB	SALM	JC	TRUE	METH_03	12	A
OmyJC03SALM_0045	Salmon River	South Fork Salmon River	Methodist Creek	2003	2003			NA	NA	Pearse et al 2007	LKB	SALM	JC	TRUE	METH_03	12	A
OmyJC03SALM_0046	Salmon River	South Fork Salmon River	Methodist Creek	2003	2003			NA	NA	Pearse et al 2007	LKB	SALM	JC	FALSE	METH_03	12	A
OmyJC03SALM_0047	Salmon River	South Fork Salmon River	Methodist Creek	2003	2003			NA	NA	Pearse et al 2007	LKB	SALM	JC	TRUE	METH_03	12	A
OmyJC03SALM_0048	Salmon River	South Fork Salmon River	Methodist Creek	2003	2003			NA	NA	Pearse et al 2007	LKB	SALM	JC	TRUE	METH_03	12	A
OmyJC03SALM_0049	Salmon River	South Fork Salmon River	Methodist Creek	2003	2003			NA	NA	Pearse et al 2007	LKB	SALM	JC	FALSE	METH_03	12	A
OmyJC03SALM_0050	Salmon River	South Fork Salmon River	Methodist Creek	2003	2003			NA	NA	Pearse et al 2007	LKB	SALM	JC	FALSE	METH_03	12	A
OmyJC03SALM_0051	Salmon River	South Fork Salmon River	Methodist Creek	2003	2003			NA	NA	Pearse et al 2007	LKB	SALM	JC	FALSE	METH_03	12	A
OmyJC03SALM_0052	Salmon River	South Fork Salmon River	Methodist Creek	2003	2003			NA	NA	Pearse et al 2007	LKB	SALM	JC	FALSE	METH_03	12	A
OmyJC03SALM_0053	Salmon River	South Fork Salmon River	Methodist Creek	2003	2003			NA	NA	Pearse et al 2007	LKB	SALM	JC	TRUE	METH_03	12	A
OmyJC03SALM_0054	Salmon River	South Fork Salmon River	Methodist Creek	2003	2003			NA	NA	Pearse et al 2007	LKB	SALM	JC	TRUE	METH_03	12	A
OmyJC03SALM_0055	Salmon River	South Fork Salmon River	Methodist Creek	2003	2003			NA	NA	Pearse et al 2007	LKB	SALM	JC	TRUE	METH_03	12	A
OmyJC16SALM_0018	Salmon River	South Fork Salmon River	Black Bear Creek	2016	2016	41.20446	-123.22457	NA	NA	Tasha Thompson	LKB	SALM	JC	TRUE	BKBR	13	A
OmyJC16SALM_0019	Salmon River	South Fork Salmon River	Black Bear Creek	2016	2016	41.20446	-123.22457	NA	NA	Tasha Thompson	LKB	SALM	JC	TRUE	BKBR	13	A
OmyJC16SALM_0020	Salmon River	South Fork Salmon River	Black Bear Creek	2016	2016	41.20446	-123.22457	NA	NA	Tasha Thompson	LKB	SALM	JC	TRUE	BKBR	13	A
OmyJC16SALM_0021	Salmon River	South Fork Salmon River	Black Bear Creek	2016	2016	41.20446	-123.22457	NA	NA	Tasha Thompson	LKB	SALM	JC	TRUE	BKBR	13	A
OmyJC16SALM_0022	Salmon River	South Fork Salmon River	Black Bear Creek	2016	2016	41.20446	-123.22457	NA	NA	Tasha Thompson	LKB	SALM	JC	FALSE	BKBR	13	A
OmyJC16SALM_0023	Salmon River	South Fork Salmon River	Black Bear Creek	2016	2016	41.20446	-123.22457	NA	NA	Tasha Thompson	LKB	SALM	JC	FALSE	BKBR	13	A
OmyJC16SALM_0024	Salmon River	South Fork Salmon River	Black Bear Creek	2016	2016	41.20446	-123.22457	NA	NA	Tasha Thompson	LKB	SALM	JC	TRUE	BKBR	13	A
OmyJC16SALM_0025	Salmon River	South Fork Salmon River	Black Bear Creek	2016	2016	41.20446	-123.22457	NA	NA	Tasha Thompson	LKB	SALM	JC	TRUE	BKBR	13	A
OmyJC16SALM_0026	Salmon River	South Fork Salmon River	Black Bear Creek	2016	2016	41.20446	-123.22457	NA	NA	Tasha Thompson	LKB	SALM	JC	TRUE	BKBR	13	A
OmyJC16SALM_0027	Salmon River	South Fork Salmon River	Black Bear Creek	2016	2016	41.20446	-123.22457	NA	NA	Tasha Thompson	LKB	SALM	JC	TRUE	BKBR	13	A
OmyJC16SALM_0028	Salmon River	South Fork Salmon River	Black Bear Creek	2016	2016	41.20446	-123.22457	NA	NA	Tasha Thompson	LKB	SALM	JC	TRUE	BKBR	13	A
OmyJC16SALM_0029	Salmon River	South Fork Salmon River	Black Bear Creek	2016	2016	41.20446	-123.22457	NA	NA	Tasha Thompson	LKB	SALM	JC	TRUE	BKBR	13	A
OmyJC16SALM_0030	Salmon River	South Fork Salmon River	Black Bear Creek	2016	2016	41.20446	-123.22457	NA	NA	Tasha Thompson	LKB	SALM	JC	TRUE	BKBR	13	A
OmyJC16SALM_0031	Salmon River	South Fork Salmon River	Black Bear Creek	2016	2016	41.20446	-123.22457	NA	NA	Tasha Thompson	LKB	SALM	JC	TRUE	BKBR	13	A
OmyJC16SALM_0032	Salmon River	South Fork Salmon River	Black Bear Creek	2016	2016	41.20446	-123.22457	NA	NA	Tasha Thompson	LKB	SALM	JC	TRUE	BKBR	13	A
OmyJC16SALM_0033	Salmon River	South Fork Salmon River	Black Bear Creek	2016	2016	41.20446	-123.22457	NA	NA	Tasha Thompson	LKB	SALM	JC	TRUE	BKBR	13	A
OmyJC16SALM_0034	Salmon River	South Fork Salmon River	Black Bear Creek	2016	2016	41.20446	-123.22457	NA	NA	Tasha Thompson	LKB	SALM	JC	TRUE	BKBR	13	A
OmyJC16SALM_0035	Salmon River	South Fork Salmon River	Black Bear Creek	2016	2016	41.20446	-123.22457	NA	NA	Tasha Thompson	LKB	SALM	JC	TRUE	BKBR	13	A
OmyJC16SALM_0036	Salmon River	South Fork Salmon River	Black Bear Creek	2016	2016	41.20446	-123.22457	NA	NA	Tasha Thompson	LKB	SALM	JC	TRUE	BKBR	13	A
OmyJC16SALM_0037	Salmon River	South Fork Salmon River	Black Bear Creek	2016	2016	41.20446	-123.22457	NA	NA	Tasha Thompson	LKB	SALM	JC	TRUE	BKBR	13	A
OmyJC16SALM_0038	Salmon River	South Fork Salmon River	Black Bear Creek	2016	2016	41.20446	-123.22457	NA	NA	Tasha Thompson	LKB	SALM	JC	TRUE	BKBR	13	A
OmyJC16SALM_0039	Salmon River	South Fork Salmon River	Black Bear Creek	2016	2016	41.20446	-123.22457	NA	NA	Tasha Thompson	LKB	SALM	JC	TRUE	BKBR	13	A
OmyJC16SALM_0001	Salmon River	South Fork Salmon River	Plummer Creek	2016	2016	41.15084	-123.21147	NA	NA	Tasha Thompson	LKB	SALM	JC	TRUE	PLUM	14	A
OmyJC16SALM_0002	Salmon River	South Fork Salmon River	Plummer Creek	2016	2016	41.15084	-123.21147	NA	NA	Tasha Thompson	LKB	SALM	JC	TRUE	PLUM	14	A
OmyJC16SALM_0003	Salmon River	South Fork Salmon River	Plummer Creek	2016	2016	41.15084	-123.21147	NA	NA	Tasha Thompson	LKB	SALM	JC	TRUE	PLUM	14	A
OmyJC16SALM_0004	Salmon River	South Fork Salmon River	Plummer Creek	2016	2016	41.15084	-123.21147	NA	NA	Tasha Thompson	LKB	SALM	JC	FALSE	PLUM	14	A
OmyJC16SALM_0005	Salmon River	South Fork Salmon River	Plummer Creek	2016	2016	41.15084	-123.21147	NA	NA	Tasha Thompson	LKB	SALM	JC	TRUE	PLUM	14	A
OmyJC16SALM_0006	Salmon River	South Fork Salmon River	Plummer Creek	2016	2016	41.15084	-123.21147	NA	NA	Tasha Thompson	LKB	SALM	JC	TRUE	PLUM	14	A
OmyJC16SALM_0007	Salmon River	South Fork Salmon River	Plummer Creek	2016	2016	41.15084	-123.21147	NA	NA	Tasha Thompson	LKB	SALM	JC	TRUE	PLUM	14	A
OmyJC16SALM_0008	Salmon River	South Fork Salmon River	Plummer Creek	2016	2016	41.15084	-123.21147	NA	NA	Tasha Thompson	LKB	SALM	JC	TRUE	PLUM	14	A
OmyJC16SALM_0009	Salmon River	South Fork Salmon River	Plummer Creek	2016	2016	41.15084	-123.21147	NA	NA	Tasha Thompson	LKB	SALM	JC	FALSE	PLUM	14	A
OmyJC16SALM_0010	Salmon River	South Fork Salmon River	Plummer Creek	2016	2016	41.15084	-123.21147	NA	NA	Tasha Thompson	LKB	SALM	JC	TRUE	PLUM	14	A
OmyJC16SALM_0011	Salmon River	South Fork Salmon River	Plummer Creek	2016	2016	41.15084	-123.21147	NA	NA	Tasha Thompson	LKB	SALM	JC	FALSE	PLUM	14	A
OmyJC16SALM_0012	Salmon River	South Fork Salmon River	Plummer Creek	2016	2016	41.15084	-123.21147	NA	NA	Tasha Thompson	LKB	SALM	JC	TRUE	PLUM	14	A
OmyJC16SALM_0013	Salmon River	South Fork Salmon River	Plummer Creek	2016	2016	41.15084	-123.21147	NA	NA	Tasha Thompson	LKB	SALM	JC	FALSE	PLUM	14	A
OmyJC16SALM_0014	Salmon River	South Fork Salmon River	SF Salmon River below Plummer Creek	2016	2016	41.15142	-123.21056	NA	NA	Tasha Thompson	LKB	SALM	JC	FALSE	PLUM	14	A
OmyJC16SALM_0015	Salmon River	South Fork Salmon River	SF Salmon River below Plummer Creek	2016	2016	41.15142	-123.21056	NA	NA	Tasha Thompson	LKB	SALM	JC	FALSE	PLUM	14	A
OmyJC16SALM_0016	Salmon River	South Fork Salmon River	SF Salmon River below Plummer Creek	2016	2016	41.15142	-123.21056	NA	NA	Tasha Thompson	LKB	SALM	JC	TRUE	PLUM	14	A
OmyJC16SALM_0017	Salmon River	South Fork Salmon River	SF Salmon River below Plummer Creek	2016	2016	41.15142	-123.21056	NA	NA	Tasha Thompson	LKB	SALM	JC	TRUE	PLUM	14	A
OmyJC16SALM_0157	Salmon River	South Fork Salmon River	Plummer Creek	2016	2016	41.15084	-123.21147	NA	NA	Tasha Thompson	LKB	SALM	JC	TRUE	PLUM	14	A
OmyJC17SALM_0014	Salmon River	South Fork Salmon River	Plummer Creek	2017	2017	41.15084	-123.21147	NA	NA	Tasha Thompson	LKB	SALM	JC	TRUE	PLUM	14	A
OmyJC17SALM_0015	Salmon River	South Fork Salmon River	Plummer Creek	2017	2017	41.15084	-123.21147	NA	NA	Tasha Thompson	LKB	SALM	JC	TRUE	PLUM	14	A
OmyJC17SALM_0016	Salmon River	South Fork Salmon River	Plummer Creek	2017	2017	41.15084	-123.21147	NA	NA	Tasha Thompson	LKB	SALM	JC	TRUE	PLUM	14	A
OmyJC16SALM_0055	Salmon River	South Fork Salmon River	St Claire Creek	2016	2016	41.14081	-123.17249	NA	NA	Tasha Thompson	LKB	SALM	JC	TRUE	CLAR	15	A
OmyJC16SALM_0056	Salmon River	South Fork Salmon River	St Claire Creek	2016	2016	41.14081	-123.17249	NA	NA	Tasha Thompson	LKB	SALM	JC	TRUE	CLAR	15	A
OmyJC16SALM_0149	Salmon River	South Fork Salmon River	St Claire Creek	2016	2016	41.14081	-123.17249	NA	NA	Tasha Thompson	LKB	SALM	JC	TRUE	CLAR	15	A
OmyJC16SALM_0150	Salmon River	South Fork Salmon River	St Claire Creek	2016	2016	41.14081	-123.17249	NA	NA	Tasha Thompson	LKB	SALM	JC	TRUE	CLAR	15	A
OmyJC16SALM_0151	Salmon River	South Fork Salmon River	St Claire Creek	2016	2016	41.14081	-123.17249	NA	NA	Tasha Thompson	LKB	SALM	JC	TRUE	CLAR	15	A
OmyJC16SALM_0154	Salmon River	South Fork Salmon River	St Claire Creek	2016	2016	41.14081	-123.17249	NA	NA	Tasha Thompson	LKB	SALM	JC	TRUE	CLAR	15	A
OmyJC16SALM_0155	Salmon River	South Fork Salmon River	St Claire Creek	2016	2016	41.14081	-123.17249	NA	NA	Tasha Thompson	LKB	SALM	JC	TRUE	CLAR	15	A
OmyJC16SALM_0156	Salmon River	South Fork Salmon River	St Claire Creek	2016	2016	41.14081	-123.17249	NA	NA	Tasha Thompson	LKB	SALM	JC	TRUE	CLAR	15	A
OmyJC16SALM_0158	Salmon River	South Fork Salmon River	St Claire Creek	2016	2016	41.14081	-123.17249	NA	NA	Tasha Thompson	LKB	SALM	JC	TRUE	CLAR	15	A
OmyJC16SALM_0159	Salmon River	South Fork Salmon River	St Claire Creek	2016	2016	41.14081	-123.17249	NA	NA	Tasha Thompson	LKB	SALM	JC	TRUE	CLAR	15	A
OmyJC17SALM_0010	Salmon River	South Fork Salmon River	St Claire Creek	2017	2017	41.139797	-123.172215	NA	NA	Tasha Thompson	LKB	SALM	JC	TRUE	CLAR	15	A
OmyJC17SALM_0011	Salmon River	South Fork Salmon River	St Claire Creek	2017	2017	41.139797	-123.172215	NA	NA	Tasha Thompson	LKB	SALM	JC	TRUE	CLAR	15	A
OmyJC17SALM_0012	Salmon River	South Fork Salmon River	St Claire Creek	2017	2017	41.139797	-123.172215	NA	NA	Tasha Thompson	LKB	SALM	JC	TRUE	CLAR	15	A
OmyJC17SALM_0013	Salmon River	South Fork Salmon River	St Claire Creek	2017	2017	41.139797	-123.172215	NA	NA	Tasha Thompson	LKB	SALM	JC	TRUE	CLAR	15	A
OmyJC16SALM_0057	Salmon River	East Fork South Fork Salmon River	Taylor Creek	2016	2016	41.17174	-123.09248	NA	NA	Tasha Thompson	LKB	SALM	JC	TRUE	TAYL	16	A
OmyJC16SALM_0122	Salmon River	East Fork South Fork Salmon River	Shadow Creek	2016	2016	41.202474	-123.070869	NA	NA	Tasha Thompson	LKB	SALM	JC	TRUE	TAYL	16	A
OmyJC16SALM_0123	Salmon River	East Fork South Fork Salmon River	Shadow Creek	2016	2016	41.202474	-123.070869	NA	NA	Tasha Thompson	LKB	SALM	JC	TRUE	TAYL	16	A
OmyJC16SALM_0124	Salmon River	East Fork South Fork Salmon River	Taylor Creek	2016	2016	41.17174	-123.09248	NA	NA	Tasha Thompson	LKB	SALM	JC	TRUE	TAYL	16	A
OmyJC16SALM_0125	Salmon River	East Fork South Fork Salmon River	Taylor Creek	2016	2016	41.17174	-123.09248	NA	NA	Tasha Thompson	LKB	SALM	JC	TRUE	TAYL	16	A
OmyJC16SALM_0126	Salmon River	East Fork South Fork Salmon River	Taylor Creek	2016	2016	41.17174	-123.09248	NA	NA	Tasha Thompson	LKB	SALM	JC	TRUE	TAYL	16	A
OmyJC16SALM_0127	Salmon River	East Fork South Fork Salmon River	Taylor Creek	2016	2016	41.17174	-123.09248	NA	NA	Tasha Thompson	LKB	SALM	JC	TRUE	TAYL	16	A
OmyJC16SALM_0128	Salmon River	East Fork South Fork Salmon River	Taylor Creek	2016	2016	41.17174	-123.09248	NA	NA	Tasha Thompson	LKB	SALM	JC	TRUE	TAYL	16	A
OmyJC16SALM_0143	Salmon River	East Fork South Fork Salmon River	Shadow Creek	2016	2016	41.202474	-123.070869	NA	NA	Tasha Thompson	LKB	SALM	JC	TRUE	TAYL	16	A
OmyJC16SALM_0144	Salmon River	East Fork South Fork Salmon River	Shadow Creek	2016	2016	41.202474	-123.070869	NA	NA	Tasha Thompson	LKB	SALM	JC	TRUE	TAYL	16	A
OmyJC16SALM_0145	Salmon River	East Fork South Fork Salmon River	Shadow Creek	2016	2016	41.202474	-123.070869	NA	NA	Tasha Thompson	LKB	SALM	JC	TRUE	TAYL	16	A
OmyJC16SALM_0146	Salmon River	East Fork South Fork Salmon River	Shadow Creek	2016	2016	41.202474	-123.070869	NA	NA	Tasha Thompson	LKB	SALM	JC	TRUE	TAYL	16	A
OmyJC16SALM_0147	Salmon River	East Fork South Fork Salmon River	Taylor Creek	2016	2016	41.17174	-123.09248	NA	NA	Tasha Thompson	LKB	SALM	JC	TRUE	TAYL	16	A
OmyJC16SALM_0148	Salmon River	East Fork South Fork Salmon River	Taylor Creek	2016	2016	41.17174	-123.09248	NA	NA	Tasha Thompson	LKB	SALM	JC	TRUE	TAYL	16	A
OmyJC16SALM_0152	Salmon River	East Fork South Fork Salmon River	Taylor Creek	2016	2016	41.17174	-123.09248	NA	NA	Tasha Thompson	LKB	SALM	JC	TRUE	TAYL	16	A
OmyJC16SALM_0153	Salmon River	East Fork South Fork Salmon River	Taylor Creek	2016	2016	41.17174	-123.09248	NA	NA	Tasha Thompson	LKB	SALM	JC	FALSE	TAYL	16	A
OmyJC16SALM_0113	Salmon River	South Fork Salmon River	Garden Gulch	2016	2016	41.10234	-123.0763	NA	NA	Tasha Thompson	LKB	SALM	JC	TRUE	GARD	17	A
OmyJC16SALM_0114	Salmon River	South Fork Salmon River	Garden Gulch	2016	2016	41.10234	-123.0763	NA	NA	Tasha Thompson	LKB	SALM	JC	TRUE	GARD	17	A
OmyJC16SALM_0115	Salmon River	South Fork Salmon River	Garden Gulch	2016	2016	41.10234	-123.0763	NA	NA	Tasha Thompson	LKB	SALM	JC	TRUE	GARD	17	A
OmyJC16SALM_0116	Salmon River	South Fork Salmon River	Rays Gulch	2016	2016	41.10154	-123.07946	NA	NA	Tasha Thompson	LKB	SALM	JC	TRUE	GARD	17	A
OmyJC16SALM_0117	Salmon River	South Fork Salmon River	Rays Gulch	2016	2016	41.10154	-123.07946	NA	NA	Tasha Thompson	LKB	SALM	JC	TRUE	GARD	17	A
OmyJC16SALM_0118	Salmon River	South Fork Salmon River	Rays Gulch	2016	2016	41.10154	-123.07946	NA	NA	Tasha Thompson	LKB	SALM	JC	TRUE	GARD	17	A
OmyJC16SALM_0129	Salmon River	South Fork Salmon River	Rays Gulch	2016	2016	41.10154	-123.07946	NA	NA	Tasha Thompson	LKB	SALM	JC	TRUE	GARD	17	A
OmyJC16SALM_0130	Salmon River	South Fork Salmon River	Rays Gulch	2016	2016	41.10154	-123.07946	NA	NA	Tasha Thompson	LKB	SALM	JC	TRUE	GARD	17	A
OmyJC16SALM_0131	Salmon River	South Fork Salmon River	Rays Gulch	2016	2016	41.10154	-123.07946	NA	NA	Tasha Thompson	LKB	SALM	JC	TRUE	GARD	17	A
OmyJC16SALM_0132	Salmon River	South Fork Salmon River	Rays Gulch	2016	2016	41.10154	-123.07946	NA	NA	Tasha Thompson	LKB	SALM	JC	TRUE	GARD	17	A
OmyJC16SALM_0133	Salmon River	South Fork Salmon River	Garden Gulch	2016	2016	41.10234	-123.0763	NA	NA	Tasha Thompson	LKB	SALM	JC	TRUE	GARD	17	A
OmyJC16SALM_0134	Salmon River	South Fork Salmon River	Garden Gulch	2016	2016	41.10234	-123.0763	NA	NA	Tasha Thompson	LKB	SALM	JC	TRUE	GARD	17	A
OmyJC16SALM_0135	Salmon River	South Fork Salmon River	Rays Gulch	2016	2016	41.10154	-123.07946	NA	NA	Tasha Thompson	LKB	SALM	JC	TRUE	GARD	17	A
OmyJC16SALM_0136	Salmon River	South Fork Salmon River	Garden Gulch	2016	2016	41.10147	-123.07801	NA	NA	Tasha Thompson	LKB	SALM	JC	TRUE	GARD	17	A
OmyJC16SALM_0137	Salmon River	South Fork Salmon River	Garden Gulch	2016	2016	41.10234	-123.0763	NA	NA	Tasha Thompson	LKB	SALM	JC	TRUE	GARD	17	A
OmyJC16SALM_0138	Salmon River	South Fork Salmon River	Garden Gulch	2016	2016	41.10147	-123.07801	NA	NA	Tasha Thompson	LKB	SALM	JC	TRUE	GARD	17	A
OmyJC17SALM_0005	Salmon River	South Fork Salmon River	Garden Gulch	2017	2017	41.102117	-123.076933	NA	NA	Tasha Thompson	LKB	SALM	JC	TRUE	GARD	17	A
OmyJC17SALM_0006	Salmon River	South Fork Salmon River	Garden Gulch	2017	2017	41.102117	-123.076933	NA	NA	Tasha Thompson	LKB	SALM	JC	TRUE	GARD	17	A
OmyJC17SALM_0007	Salmon River	South Fork Salmon River	Garden Gulch	2017	2017	41.102117	-123.076933	NA	NA	Tasha Thompson	LKB	SALM	JC	TRUE	GARD	17	A
OmyJC17SALM_0008	Salmon River	South Fork Salmon River	Garden Gulch	2017	2017	41.102117	-123.076933	NA	NA	Tasha Thompson	LKB	SALM	JC	TRUE	GARD	17	A
OmyJC17SALM_0009	Salmon River	South Fork Salmon River	Garden Gulch	2017	2017	41.102117	-123.076933	NA	NA	Tasha Thompson	LKB	SALM	JC	TRUE	GARD	17	A
OmyJC17SALM_0017	Salmon River	South Fork Salmon River	Garden Gulch	2017	2017	41.102117	-123.076933	NA	NA	Tasha Thompson	LKB	SALM	JC	TRUE	GARD	17	A
OmyJC17SALM_0018	Salmon River	South Fork Salmon River	Garden Gulch	2017	2017	41.102117	-123.076933	NA	NA	Tasha Thompson	LKB	SALM	JC	TRUE	GARD	17	A
OmyJC17SALM_0019	Salmon River	South Fork Salmon River	Garden Gulch	2017	2017	41.102117	-123.076933	NA	NA	Tasha Thompson	LKB	SALM	JC	TRUE	GARD	17	A
OmyJC16SALM_0084	Salmon River	South Fork Salmon River	Blind Horse Creek	2016	2016	41.0897	-123.05363	NA	NA	Tasha Thompson	LKB	SALM	JC	TRUE	HORS	18	A
OmyJC16SALM_0086	Salmon River	South Fork Salmon River	South Fork Salmon River above Blind Horse Creek	2016	2016	41.090728	-123.053046	NA	NA	Tasha Thompson	LKB	SALM	JC	FALSE	HORS	18	A
OmyJC16SALM_0087	Salmon River	South Fork Salmon River	Blind Horse Creek	2016	2016	41.0897	-123.05363	NA	NA	Tasha Thompson	LKB	SALM	JC	FALSE	HORS	18	A
OmyJC16SALM_0088	Salmon River	South Fork Salmon River	Blind Horse Creek	2016	2016	41.0897	-123.05363	NA	NA	Tasha Thompson	LKB	SALM	JC	TRUE	HORS	18	A
OmyJC16SALM_0096	Salmon River	South Fork Salmon River	South Fork Salmon River above Blind Horse Creek	2016	2016	41.090728	-123.053046	NA	NA	Tasha Thompson	LKB	SALM	JC	TRUE	HORS	18	A
OmyJC16SALM_0097	Salmon River	South Fork Salmon River	South Fork Salmon River above Blind Horse Creek	2016	2016	41.090728	-123.053046	NA	NA	Tasha Thompson	LKB	SALM	JC	TRUE	HORS	18	A
OmyJC16SALM_0098	Salmon River	South Fork Salmon River	South Fork Salmon River above Blind Horse Creek	2016	2016	41.090728	-123.053046	NA	NA	Tasha Thompson	LKB	SALM	JC	TRUE	HORS	18	A
OmyJC16SALM_0099	Salmon River	South Fork Salmon River	South Fork Salmon River above Blind Horse Creek	2016	2016	41.090728	-123.053046	NA	NA	Tasha Thompson	LKB	SALM	JC	TRUE	HORS	18	A
OmyJC16SALM_0100	Salmon River	South Fork Salmon River	South Fork Salmon River above Blind Horse Creek	2016	2016	41.090728	-123.053046	NA	NA	Tasha Thompson	LKB	SALM	JC	TRUE	HORS	18	A
OmyJC16SALM_0101	Salmon River	South Fork Salmon River	Blind Horse Creek	2016	2016	41.0897	-123.05363	NA	NA	Tasha Thompson	LKB	SALM	JC	TRUE	HORS	18	A
OmyJC16SALM_0103	Salmon River	South Fork Salmon River	Blind Horse Creek	2016	2016	41.0897	-123.05363	NA	NA	Tasha Thompson	LKB	SALM	JC	TRUE	HORS	18	A
OmyJC16SALM_0104	Salmon River	South Fork Salmon River	Blind Horse Creek	2016	2016	41.0897	-123.05363	NA	NA	Tasha Thompson	LKB	SALM	JC	TRUE	HORS	18	A
OmyJC16SALM_0105	Salmon River	South Fork Salmon River	Blind Horse Creek	2016	2016	41.0897	-123.05363	NA	NA	Tasha Thompson	LKB	SALM	JC	TRUE	HORS	18	A
OmyJC16SALM_0106	Salmon River	South Fork Salmon River	South Fork Salmon River above Blind Horse Creek	2016	2016	41.090728	-123.053046	NA	NA	Tasha Thompson	LKB	SALM	JC	TRUE	HORS	18	A
OmyJC16SALM_0119	Salmon River	South Fork Salmon River	Blind Horse Creek	2016	2016	41.0897	-123.05363	NA	NA	Tasha Thompson	LKB	SALM	JC	TRUE	HORS	18	A
OmyJC16SALM_0120	Salmon River	South Fork Salmon River	Blind Horse Creek	2016	2016	41.0897	-123.05363	NA	NA	Tasha Thompson	LKB	SALM	JC	TRUE	HORS	18	A
OmyJC16SALM_0121	Salmon River	South Fork Salmon River	Blind Horse Creek	2016	2016	41.0897	-123.05363	NA	NA	Tasha Thompson	LKB	SALM	JC	TRUE	HORS	18	A
OmyJC16SALM_0160	Salmon River	South Fork Salmon River	Blind Horse Creek	2016	2016	41.0897	-123.05363	NA	NA	Tasha Thompson	LKB	SALM	JC	TRUE	HORS	18	A
OmyJC16SALM_0161	Salmon River	South Fork Salmon River	Blind Horse Creek	2016	2016	41.0897	-123.05363	NA	NA	Tasha Thompson	LKB	SALM	JC	TRUE	HORS	18	A
OmyJC16SALM_0162	Salmon River	South Fork Salmon River	Blind Horse Creek	2016	2016	41.0897	-123.05363	NA	NA	Tasha Thompson	LKB	SALM	JC	TRUE	HORS	18	A
OmyJC17SALM_0004	Salmon River	South Fork Salmon River	Blind Horse Creek	2017	2017	41.089874	-123.053773	NA	NA	Tasha Thompson	LKB	SALM	JC	TRUE	HORS	18	A
OmyJC16SALM_0085	Salmon River	South Fork Salmon River	Rush Creek	2016	2016	41.091131	-123.052208	NA	NA	Tasha Thompson	LKB	SALM	JC	TRUE	RUSH	19	A
OmyJC16SALM_0089	Salmon River	South Fork Salmon River	South Fork Salmon River above Rush Creek	2016	2016	41.088291	-123.045769	NA	NA	Tasha Thompson	LKB	SALM	JC	FALSE	RUSH	19	A
OmyJC16SALM_0090	Salmon River	South Fork Salmon River	South Fork Salmon River above Rush Creek	2016	2016	41.088291	-123.045769	NA	NA	Tasha Thompson	LKB	SALM	JC	TRUE	RUSH	19	A
OmyJC16SALM_0091	Salmon River	South Fork Salmon River	Rush Creek	2016	2016	41.09071	-123.049585	NA	NA	Tasha Thompson	LKB	SALM	JC	TRUE	RUSH	19	A
OmyJC16SALM_0092	Salmon River	South Fork Salmon River	Rush Creek	2016	2016	41.09071	-123.049585	NA	NA	Tasha Thompson	LKB	SALM	JC	TRUE	RUSH	19	A
OmyJC16SALM_0093	Salmon River	South Fork Salmon River	Rush Creek	2016	2016	41.09071	-123.049585	NA	NA	Tasha Thompson	LKB	SALM	JC	TRUE	RUSH	19	A
OmyJC16SALM_0094	Salmon River	South Fork Salmon River	Rush Creek	2016	2016	41.09071	-123.049585	NA	NA	Tasha Thompson	LKB	SALM	JC	TRUE	RUSH	19	A
OmyJC16SALM_0095	Salmon River	South Fork Salmon River	Rush Creek	2016	2016	41.091131	-123.052208	NA	NA	Tasha Thompson	LKB	SALM	JC	TRUE	RUSH	19	A
OmyJC16SALM_0102	Salmon River	South Fork Salmon River	South Fork Salmon River above Rush Creek	2016	2016	41.088291	-123.045769	NA	NA	Tasha Thompson	LKB	SALM	JC	TRUE	RUSH	19	A
OmyJC16SALM_0107	Salmon River	South Fork Salmon River	Rush Creek	2016	2016	41.091131	-123.052208	NA	NA	Tasha Thompson	LKB	SALM	JC	TRUE	RUSH	19	A
OmyJC16SALM_0108	Salmon River	South Fork Salmon River	Rush Creek	2016	2016	41.091131	-123.052208	NA	NA	Tasha Thompson	LKB	SALM	JC	TRUE	RUSH	19	A
OmyJC16SALM_0109	Salmon River	South Fork Salmon River	Rush Creek	2016	2016	41.091131	-123.052208	NA	NA	Tasha Thompson	LKB	SALM	JC	FALSE	RUSH	19	A
OmyJC16SALM_0110	Salmon River	South Fork Salmon River	South Fork Salmon River above Rush Creek	2016	2016	41.088291	-123.045769	NA	NA	Tasha Thompson	LKB	SALM	JC	TRUE	RUSH	19	A
OmyJC16SALM_0111	Salmon River	South Fork Salmon River	South Fork Salmon River above Rush Creek	2016	2016	41.088291	-123.045769	NA	NA	Tasha Thompson	LKB	SALM	JC	TRUE	RUSH	19	A
OmyJC16SALM_0112	Salmon River	South Fork Salmon River	South Fork Salmon River above Rush Creek	2016	2016	41.088291	-123.045769	NA	NA	Tasha Thompson	LKB	SALM	JC	TRUE	RUSH	19	A
OmyJC16SALM_0139	Salmon River	South Fork Salmon River	South Fork Salmon River above Rush Creek	2016	2016	41.088291	-123.045769	NA	NA	Tasha Thompson	LKB	SALM	JC	TRUE	RUSH	19	A
OmyJC16SALM_0140	Salmon River	South Fork Salmon River	South Fork Salmon River above Rush Creek	2016	2016	41.088291	-123.045769	NA	NA	Tasha Thompson	LKB	SALM	JC	TRUE	RUSH	19	A
OmyJC16SALM_0141	Salmon River	South Fork Salmon River	South Fork Salmon River above Rush Creek	2016	2016	41.088291	-123.045769	NA	NA	Tasha Thompson	LKB	SALM	JC	TRUE	RUSH	19	A
OmyJC16SALM_0142	Salmon River	South Fork Salmon River	South Fork Salmon River above Rush Creek	2016	2016	41.088291	-123.045769	NA	NA	Tasha Thompson	LKB	SALM	JC	TRUE	RUSH	19	A
OmyJC17SALM_0001	Salmon River	South Fork Salmon River	Rush Creek	2017	2017	41.090833	-123.052477	NA	NA	Tasha Thompson	LKB	SALM	JC	TRUE	RUSH	19	A
OmyJC17SALM_0002	Salmon River	South Fork Salmon River	Rush Creek	2017	2017	41.090833	-123.052477	NA	NA	Tasha Thompson	LKB	SALM	JC	TRUE	RUSH	19	A
OmyJC17SALM_0003	Salmon River	South Fork Salmon River	Rush Creek	2017	2017	41.090833	-123.052477	NA	NA	Tasha Thompson	LKB	SALM	JC	TRUE	RUSH	19	A
OmyJC19KLAR_0103	Lower Klamath River	Shasta River	Shasta River	8/28/2019	2019	41.58358	-122.43058	41.58103	-122.42978	ODFW	LKB	KLAR	JC	TRUE	SHAS	20	A
OmyJC19KLAR_0104	Lower Klamath River	Shasta River	Shasta River	8/28/2019	2019	41.58358	-122.43058	41.58103	-122.42978	ODFW	LKB	KLAR	JC	FALSE	SHAS	20	A
OmyJC19KLAR_0105	Lower Klamath River	Shasta River	Shasta River	8/28/2019	2019	41.58358	-122.43058	41.58103	-122.42978	ODFW	LKB	KLAR	JC	FALSE	SHAS	20	A
OmyJC19KLAR_0106	Lower Klamath River	Shasta River	Shasta River	8/28/2019	2019	41.58358	-122.43058	41.58103	-122.42978	ODFW	LKB	KLAR	JC	TRUE	SHAS	20	A
OmyJC19KLAR_0107	Lower Klamath River	Shasta River	Shasta River	8/28/2019	2019	41.58358	-122.43058	41.58103	-122.42978	ODFW	LKB	KLAR	JC	FALSE	SHAS	20	A
OmyJC19KLAR_0108	Lower Klamath River	Shasta River	Shasta River	8/28/2019	2019	41.58358	-122.43058	41.58103	-122.42978	ODFW	LKB	KLAR	JC	TRUE	SHAS	20	A
OmyJC19KLAR_0109	Lower Klamath River	Shasta River	Shasta River	8/28/2019	2019	41.58358	-122.43058	41.58103	-122.42978	ODFW	LKB	KLAR	JC	FALSE	SHAS	20	A
OmyJC19KLAR_0110	Lower Klamath River	Shasta River	Shasta River	8/28/2019	2019	41.58358	-122.43058	41.58103	-122.42978	ODFW	LKB	KLAR	JC	TRUE	SHAS	20	A
OmyJC19KLAR_0111	Lower Klamath River	Shasta River	Shasta River	8/28/2019	2019	41.58358	-122.43058	41.58103	-122.42978	ODFW	LKB	KLAR	JC	TRUE	SHAS	20	A
OmyJC19KLAR_0112	Lower Klamath River	Shasta River	Shasta River	8/28/2019	2019	41.58358	-122.43058	41.58103	-122.42978	ODFW	LKB	KLAR	JC	TRUE	SHAS	20	A
OmyJC19KLAR_0113	Lower Klamath River	Shasta River	Shasta River	8/28/2019	2019	41.58358	-122.43058	41.58103	-122.42978	ODFW	LKB	KLAR	JC	TRUE	SHAS	20	A
OmyJC19KLAR_0114	Lower Klamath River	Shasta River	Shasta River	8/28/2019	2019	41.58358	-122.43058	41.58103	-122.42978	ODFW	LKB	KLAR	JC	TRUE	SHAS	20	A
OmyJC19KLAR_0115	Lower Klamath River	Shasta River	Shasta River	8/28/2019	2019	41.58358	-122.43058	41.58103	-122.42978	ODFW	LKB	KLAR	JC	TRUE	SHAS	20	A
OmyJC19KLAR_0116	Lower Klamath River	Shasta River	Shasta River	8/28/2019	2019	41.58358	-122.43058	41.58103	-122.42978	ODFW	LKB	KLAR	JC	FALSE	SHAS	20	A
OmyJC19KLAR_0117	Lower Klamath River	Shasta River	Shasta River	8/28/2019	2019	41.58358	-122.43058	41.58103	-122.42978	ODFW	LKB	KLAR	JC	FALSE	SHAS	20	A
OmyJC19KLAR_0118	Lower Klamath River	Shasta River	Shasta River	8/28/2019	2019	41.58358	-122.43058	41.58103	-122.42978	ODFW	LKB	KLAR	JC	TRUE	SHAS	20	A
OmyJC19KLAR_0119	Lower Klamath River	Shasta River	Shasta River	8/28/2019	2019	41.58358	-122.43058	41.58103	-122.42978	ODFW	LKB	KLAR	JC	TRUE	SHAS	20	A
OmyJC19KLAR_0120	Lower Klamath River	Shasta River	Shasta River	8/28/2019	2019	41.58358	-122.43058	41.58103	-122.42978	ODFW	LKB	KLAR	JC	TRUE	SHAS	20	A
OmyJC19KLAR_0121	Lower Klamath River	Shasta River	Shasta River	8/28/2019	2019	41.58358	-122.43058	41.58103	-122.42978	ODFW	LKB	KLAR	JC	TRUE	SHAS	20	A
OmyJC19KLAR_0122	Lower Klamath River	Shasta River	Shasta River	8/28/2019	2019	41.58358	-122.43058	41.58103	-122.42978	ODFW	LKB	KLAR	JC	TRUE	SHAS	20	A
OmyJC19KLAR_0123	Lower Klamath River	Shasta River	Shasta River	8/28/2019	2019	41.58358	-122.43058	41.58103	-122.42978	ODFW	LKB	KLAR	JC	TRUE	SHAS	20	A
OmyJC19KLAR_0124	Lower Klamath River	Shasta River	Shasta River	8/28/2019	2019	41.58358	-122.43058	41.58103	-122.42978	ODFW	LKB	KLAR	JC	TRUE	SHAS	20	A
OmyJC19KLAR_0125	Lower Klamath River	Shasta River	Shasta River	8/28/2019	2019	41.58358	-122.43058	41.58103	-122.42978	ODFW	LKB	KLAR	JC	FALSE	SHAS	20	A
OmyJC19KLAR_0126	Lower Klamath River	Shasta River	Shasta River	8/28/2019	2019	41.58358	-122.43058	41.58103	-122.42978	ODFW	LKB	KLAR	JC	TRUE	SHAS	20	A
OmyJC19KLAR_0127	Lower Klamath River	Shasta River	Shasta River	8/28/2019	2019	41.58358	-122.43058	41.58103	-122.42978	ODFW	LKB	KLAR	JC	TRUE	SHAS	20	A
OmyJC19KLAR_0053	Lower Klamath River	Bogus Creek	Bogus Creek	8/28/2019	2019	41.929237	-122.439531	41.928888	-122.435108	ODFW	LKB	KLAR	JC	FALSE	BOGS	21	A
OmyJC19KLAR_0054	Lower Klamath River	Bogus Creek	Bogus Creek	8/28/2019	2019	41.929237	-122.439531	41.928888	-122.435108	ODFW	LKB	KLAR	JC	FALSE	BOGS	21	A
OmyJC19KLAR_0055	Lower Klamath River	Bogus Creek	Bogus Creek	8/28/2019	2019	41.929237	-122.439531	41.928888	-122.435108	ODFW	LKB	KLAR	JC	FALSE	BOGS	21	A
OmyJC19KLAR_0056	Lower Klamath River	Bogus Creek	Bogus Creek	8/28/2019	2019	41.929237	-122.439531	41.928888	-122.435108	ODFW	LKB	KLAR	JC	TRUE	BOGS	21	A
OmyJC19KLAR_0057	Lower Klamath River	Bogus Creek	Bogus Creek	8/28/2019	2019	41.929237	-122.439531	41.928888	-122.435108	ODFW	LKB	KLAR	JC	TRUE	BOGS	21	A
OmyJC19KLAR_0058	Lower Klamath River	Bogus Creek	Bogus Creek	8/28/2019	2019	41.929237	-122.439531	41.928888	-122.435108	ODFW	LKB	KLAR	JC	FALSE	BOGS	21	A
OmyJC19KLAR_0059	Lower Klamath River	Bogus Creek	Bogus Creek	8/28/2019	2019	41.929237	-122.439531	41.928888	-122.435108	ODFW	LKB	KLAR	JC	FALSE	BOGS	21	A
OmyJC19KLAR_0060	Lower Klamath River	Bogus Creek	Bogus Creek	8/28/2019	2019	41.929237	-122.439531	41.928888	-122.435108	ODFW	LKB	KLAR	JC	FALSE	BOGS	21	A
OmyJC19KLAR_0061	Lower Klamath River	Bogus Creek	Bogus Creek	8/28/2019	2019	41.929237	-122.439531	41.928888	-122.435108	ODFW	LKB	KLAR	JC	FALSE	BOGS	21	A
OmyJC19KLAR_0062	Lower Klamath River	Bogus Creek	Bogus Creek	8/28/2019	2019	41.929237	-122.439531	41.928888	-122.435108	ODFW	LKB	KLAR	JC	FALSE	BOGS	21	A
OmyJC19KLAR_0063	Lower Klamath River	Bogus Creek	Bogus Creek	8/28/2019	2019	41.929237	-122.439531	41.928888	-122.435108	ODFW	LKB	KLAR	JC	TRUE	BOGS	21	A
OmyJC19KLAR_0064	Lower Klamath River	Bogus Creek	Bogus Creek	8/28/2019	2019	41.929237	-122.439531	41.928888	-122.435108	ODFW	LKB	KLAR	JC	FALSE	BOGS	21	A
OmyJC19KLAR_0065	Lower Klamath River	Bogus Creek	Bogus Creek	8/28/2019	2019	41.929237	-122.439531	41.928888	-122.435108	ODFW	LKB	KLAR	JC	FALSE	BOGS	21	A
OmyJC19KLAR_0066	Lower Klamath River	Bogus Creek	Bogus Creek	8/28/2019	2019	41.929237	-122.439531	41.928888	-122.435108	ODFW	LKB	KLAR	JC	FALSE	BOGS	21	A
OmyJC19KLAR_0067	Lower Klamath River	Bogus Creek	Bogus Creek	8/28/2019	2019	41.929237	-122.439531	41.928888	-122.435108	ODFW	LKB	KLAR	JC	FALSE	BOGS	21	A
OmyJC19KLAR_0068	Lower Klamath River	Bogus Creek	Bogus Creek	8/28/2019	2019	41.929237	-122.439531	41.928888	-122.435108	ODFW	LKB	KLAR	JC	TRUE	BOGS	21	A
OmyJC19KLAR_0069	Lower Klamath River	Bogus Creek	Bogus Creek	8/28/2019	2019	41.929237	-122.439531	41.928888	-122.435108	ODFW	LKB	KLAR	JC	FALSE	BOGS	21	A
OmyJC19KLAR_0070	Lower Klamath River	Bogus Creek	Bogus Creek	8/28/2019	2019	41.929237	-122.439531	41.928888	-122.435108	ODFW	LKB	KLAR	JC	FALSE	BOGS	21	A
OmyJC19KLAR_0071	Lower Klamath River	Bogus Creek	Bogus Creek	8/28/2019	2019	41.929237	-122.439531	41.928888	-122.435108	ODFW	LKB	KLAR	JC	FALSE	BOGS	21	A
OmyJC19KLAR_0072	Lower Klamath River	Bogus Creek	Bogus Creek	8/28/2019	2019	41.929237	-122.439531	41.928888	-122.435108	ODFW	LKB	KLAR	JC	FALSE	BOGS	21	A
OmyJC19KLAR_0073	Lower Klamath River	Bogus Creek	Bogus Creek	8/28/2019	2019	41.929237	-122.439531	41.928888	-122.435108	ODFW	LKB	KLAR	JC	FALSE	BOGS	21	A
OmyJC19KLAR_0074	Lower Klamath River	Bogus Creek	Bogus Creek	8/28/2019	2019	41.929237	-122.439531	41.928888	-122.435108	ODFW	LKB	KLAR	JC	FALSE	BOGS	21	A
OmyJC19KLAR_0075	Lower Klamath River	Bogus Creek	Bogus Creek	8/28/2019	2019	41.929237	-122.439531	41.928888	-122.435108	ODFW	LKB	KLAR	JC	TRUE	BOGS	21	A
OmyJC19KLAR_0076	Lower Klamath River	Bogus Creek	Bogus Creek	8/28/2019	2019	41.929237	-122.439531	41.928888	-122.435108	ODFW	LKB	KLAR	JC	FALSE	BOGS	21	A
OmyJC19KLAR_0077	Lower Klamath River	Bogus Creek	Bogus Creek	8/28/2019	2019	41.929237	-122.439531	41.928888	-122.435108	ODFW	LKB	KLAR	JC	FALSE	BOGS	21	A
OmyJC19KLAR_0078	Lower Klamath River	Bogus Creek	Bogus Creek	8/28/2019	2019	41.929237	-122.439531	41.928888	-122.435108	ODFW	LKB	KLAR	JC	FALSE	BOGS	21	A
OmyJC19KLAR_0079	Lower Klamath River	Bogus Creek	Bogus Creek	8/28/2019	2019	41.929237	-122.439531	41.928888	-122.435108	ODFW	LKB	KLAR	JC	FALSE	BOGS	21	A
OmyJC19KLAR_0080	Lower Klamath River	Bogus Creek	Bogus Creek	8/28/2019	2019	41.929237	-122.439531	41.928888	-122.435108	ODFW	LKB	KLAR	JC	FALSE	BOGS	21	A
OmyJC19KLAR_0081	Lower Klamath River	Bogus Creek	Bogus Creek	8/28/2019	2019	41.929237	-122.439531	41.928888	-122.435108	ODFW	LKB	KLAR	JC	FALSE	BOGS	21	A
OmyJC19KLAR_0082	Lower Klamath River	Bogus Creek	Bogus Creek	8/28/2019	2019	41.929237	-122.439531	41.928888	-122.435108	ODFW	LKB	KLAR	JC	FALSE	BOGS	21	A
OmyJC19KLAR_0083	Lower Klamath River	Bogus Creek	Bogus Creek	8/28/2019	2019	41.929237	-122.439531	41.928888	-122.435108	ODFW	LKB	KLAR	JC	TRUE	BOGS	21	A
OmyJC19KLAR_0084	Lower Klamath River	Bogus Creek	Bogus Creek	8/28/2019	2019	41.929237	-122.439531	41.928888	-122.435108	ODFW	LKB	KLAR	JC	FALSE	BOGS	21	A
OmyJC19KLAR_0085	Lower Klamath River	Bogus Creek	Bogus Creek	8/28/2019	2019	41.929237	-122.439531	41.928888	-122.435108	ODFW	LKB	KLAR	JC	FALSE	BOGS	21	A
OmyJC19KLAR_0086	Lower Klamath River	Bogus Creek	Bogus Creek	8/28/2019	2019	41.929237	-122.439531	41.928888	-122.435108	ODFW	LKB	KLAR	JC	FALSE	BOGS	21	A
OmyJC19KLAR_0087	Lower Klamath River	Bogus Creek	Bogus Creek	8/28/2019	2019	41.929237	-122.439531	41.928888	-122.435108	ODFW	LKB	KLAR	JC	TRUE	BOGS	21	A
OmyJC19KLAR_0088	Lower Klamath River	Bogus Creek	Bogus Creek	8/28/2019	2019	41.929237	-122.439531	41.928888	-122.435108	ODFW	LKB	KLAR	JC	FALSE	BOGS	21	A
OmyJC19KLAR_0089	Lower Klamath River	Bogus Creek	Bogus Creek	8/28/2019	2019	41.929237	-122.439531	41.928888	-122.435108	ODFW	LKB	KLAR	JC	FALSE	BOGS	21	A
OmyJC19KLAR_0090	Lower Klamath River	Bogus Creek	Bogus Creek	8/28/2019	2019	41.929237	-122.439531	41.928888	-122.435108	ODFW	LKB	KLAR	JC	TRUE	BOGS	21	A
OmyJC19KLAR_0091	Lower Klamath River	Bogus Creek	Bogus Creek	8/28/2019	2019	41.929237	-122.439531	41.928888	-122.435108	ODFW	LKB	KLAR	JC	TRUE	BOGS	21	A
OmyJC19KLAR_0092	Lower Klamath River	Bogus Creek	Bogus Creek	8/28/2019	2019	41.929237	-122.439531	41.928888	-122.435108	ODFW	LKB	KLAR	JC	TRUE	BOGS	21	A
OmyJC19KLAR_0093	Lower Klamath River	Bogus Creek	Bogus Creek	8/28/2019	2019	41.929237	-122.439531	41.928888	-122.435108	ODFW	LKB	KLAR	JC	TRUE	BOGS	21	A
OmyJC19KLAR_0094	Lower Klamath River	Bogus Creek	Bogus Creek	8/28/2019	2019	41.929237	-122.439531	41.928888	-122.435108	ODFW	LKB	KLAR	JC	TRUE	BOGS	21	A
OmyJC19KLAR_0095	Lower Klamath River	Bogus Creek	Bogus Creek	8/28/2019	2019	41.929237	-122.439531	41.928888	-122.435108	ODFW	LKB	KLAR	JC	TRUE	BOGS	21	A
OmyJC19KLAR_0096	Lower Klamath River	Bogus Creek	Bogus Creek	8/28/2019	2019	41.929237	-122.439531	41.928888	-122.435108	ODFW	LKB	KLAR	JC	TRUE	BOGS	21	A
OmyJC19KLAR_0097	Lower Klamath River	Bogus Creek	Bogus Creek	8/28/2019	2019	41.929237	-122.439531	41.928888	-122.435108	ODFW	LKB	KLAR	JC	FALSE	BOGS	21	A
OmyJC19KLAR_0098	Lower Klamath River	Bogus Creek	Bogus Creek	8/28/2019	2019	41.929237	-122.439531	41.928888	-122.435108	ODFW	LKB	KLAR	JC	FALSE	BOGS	21	A
OmyJC19KLAR_0099	Lower Klamath River	Bogus Creek	Bogus Creek	8/28/2019	2019	41.929237	-122.439531	41.928888	-122.435108	ODFW	LKB	KLAR	JC	TRUE	BOGS	21	A
OmyJC19KLAR_0100	Lower Klamath River	Bogus Creek	Bogus Creek	8/28/2019	2019	41.929237	-122.439531	41.928888	-122.435108	ODFW	LKB	KLAR	JC	FALSE	BOGS	21	A
OmyJC19KLAR_0101	Lower Klamath River	Bogus Creek	Bogus Creek	8/28/2019	2019	41.929237	-122.439531	41.928888	-122.435108	ODFW	LKB	KLAR	JC	TRUE	BOGS	21	A
OmyJC19KLAR_0102	Lower Klamath River	Bogus Creek	Bogus Creek	8/28/2019	2019	41.929237	-122.439531	41.928888	-122.435108	ODFW	LKB	KLAR	JC	TRUE	BOGS	21	A
OmyUC19KLAR_0145	Klamath River	Jenny Creek	Lower Jenny Creek	8/19/2019	2019	41.978205	-122.395199	41.977853	-122.394211	ODFW	UKB	KLAR	UC	FALSE	LJNY	22	R
OmyJC19KLAR_0150	Klamath River	Jenny Creek	Lower Jenny Creek	8/19/2019	2019	41.978205	-122.395199	41.977853	-122.394211	ODFW	UKB	KLAR	JC	TRUE	LJNY	22	R
OmyUC19KLAR_0146	Klamath River	Jenny Creek	Lower Jenny Creek	8/19/2019	2019	41.978205	-122.395199	41.977853	-122.394211	ODFW	UKB	KLAR	UC	TRUE	LJNY	22	R
OmyUC19KLAR_0147	Klamath River	Jenny Creek	Lower Jenny Creek	8/19/2019	2019	41.978205	-122.395199	41.977853	-122.394211	ODFW	UKB	KLAR	UC	TRUE	LJNY	22	R
OmyJC19KLAR_0151	Klamath River	Jenny Creek	Lower Jenny Creek	8/19/2019	2019	41.978205	-122.395199	41.977853	-122.394211	ODFW	UKB	KLAR	JC	FALSE	LJNY	22	R
OmyUC19KLAR_0148	Klamath River	Jenny Creek	Lower Jenny Creek	8/19/2019	2019	41.978205	-122.395199	41.977853	-122.394211	ODFW	UKB	KLAR	UC	TRUE	LJNY	22	R
OmyUC19KLAR_0149	Klamath River	Jenny Creek	Lower Jenny Creek	8/19/2019	2019	41.978205	-122.395199	41.977853	-122.394211	ODFW	UKB	KLAR	UC	TRUE	LJNY	22	R
OmyJC19KLAR_0152	Klamath River	Jenny Creek	Lower Jenny Creek	8/19/2019	2019	41.978205	-122.395199	41.977853	-122.394211	ODFW	UKB	KLAR	JC	TRUE	LJNY	22	R
OmyJC19KLAR_0153	Klamath River	Jenny Creek	Lower Jenny Creek	8/19/2019	2019	41.978205	-122.395199	41.977853	-122.394211	ODFW	UKB	KLAR	JC	TRUE	LJNY	22	R
OmyJC19KLAR_0154	Klamath River	Jenny Creek	Lower Jenny Creek	8/19/2019	2019	41.978205	-122.395199	41.977853	-122.394211	ODFW	UKB	KLAR	JC	TRUE	LJNY	22	R
OmyJC19KLAR_0155	Klamath River	Jenny Creek	Lower Jenny Creek	8/19/2019	2019	41.978205	-122.395199	41.977853	-122.394211	ODFW	UKB	KLAR	JC	TRUE	LJNY	22	R
OmyUC19KLAR_0150	Klamath River	Jenny Creek	Lower Jenny Creek	8/19/2019	2019	41.978205	-122.395199	41.977853	-122.394211	ODFW	UKB	KLAR	UC	TRUE	LJNY	22	R
OmyJC19KLAR_0156	Klamath River	Jenny Creek	Lower Jenny Creek	8/19/2019	2019	41.978205	-122.395199	41.977853	-122.394211	ODFW	UKB	KLAR	JC	TRUE	LJNY	22	R
OmyUC19KLAR_0151	Klamath River	Jenny Creek	Lower Jenny Creek	8/19/2019	2019	41.978205	-122.395199	41.977853	-122.394211	ODFW	UKB	KLAR	UC	TRUE	LJNY	22	R
OmyUC19KLAR_0152	Klamath River	Jenny Creek	Lower Jenny Creek	8/19/2019	2019	41.978205	-122.395199	41.977853	-122.394211	ODFW	UKB	KLAR	UC	TRUE	LJNY	22	R
OmyUC19KLAR_0153	Klamath River	Jenny Creek	Lower Jenny Creek	8/19/2019	2019	41.978205	-122.395199	41.977853	-122.394211	ODFW	UKB	KLAR	UC	TRUE	LJNY	22	R
OmyUC19KLAR_0154	Klamath River	Jenny Creek	Lower Jenny Creek	8/19/2019	2019	41.978205	-122.395199	41.977853	-122.394211	ODFW	UKB	KLAR	UC	TRUE	LJNY	22	R
OmyUC19KLAR_0155	Klamath River	Jenny Creek	Lower Jenny Creek	8/19/2019	2019	41.978205	-122.395199	41.977853	-122.394211	ODFW	UKB	KLAR	UC	TRUE	LJNY	22	R
OmyAC19KLAR_0079	Klamath River	Jenny Creek	Lower Jenny Creek	8/19/2019	2019	41.978205	-122.395199	41.977853	-122.394211	ODFW	UKB	KLAR	AC	TRUE	LJNY	22	R
OmyAC19KLAR_0080	Klamath River	Jenny Creek	Lower Jenny Creek	8/19/2019	2019	41.978205	-122.395199	41.977853	-122.394211	ODFW	UKB	KLAR	AC	TRUE	LJNY	22	R
OmyAC19KLAR_0081	Klamath River	Jenny Creek	Lower Jenny Creek	8/19/2019	2019	41.978205	-122.395199	41.977853	-122.394211	ODFW	UKB	KLAR	AC	TRUE	LJNY	22	R
OmyJC19KLAR_0157	Klamath River	Jenny Creek	Lower Jenny Creek	8/19/2019	2019	41.978205	-122.395199	41.977853	-122.394211	ODFW	UKB	KLAR	JC	TRUE	LJNY	22	R
OmyJC19KLAR_0158	Klamath River	Jenny Creek	Lower Jenny Creek	8/19/2019	2019	41.978205	-122.395199	41.977853	-122.394211	ODFW	UKB	KLAR	JC	TRUE	LJNY	22	R
OmyJC19KLAR_0159	Klamath River	Jenny Creek	Lower Jenny Creek	8/19/2019	2019	41.978205	-122.395199	41.977853	-122.394211	ODFW	UKB	KLAR	JC	TRUE	LJNY	22	R
OmyJC19KLAR_0160	Klamath River	Jenny Creek	Lower Jenny Creek	8/19/2019	2019	41.978205	-122.395199	41.977853	-122.394211	ODFW	UKB	KLAR	JC	TRUE	LJNY	22	R
OmyJC19KLAR_0161	Klamath River	Jenny Creek	Lower Jenny Creek	8/19/2019	2019	41.978205	-122.395199	41.977853	-122.394211	ODFW	UKB	KLAR	JC	TRUE	LJNY	22	R
OmyUC19KLAR_0156	Klamath River	Jenny Creek	Lower Jenny Creek	8/19/2019	2019	41.978205	-122.395199	41.977853	-122.394211	ODFW	UKB	KLAR	UC	TRUE	LJNY	22	R
OmyUC19KLAR_0157	Klamath River	Jenny Creek	Lower Jenny Creek	8/19/2019	2019	41.978205	-122.395199	41.977853	-122.394211	ODFW	UKB	KLAR	UC	TRUE	LJNY	22	R
OmyUC19KLAR_0158	Klamath River	Jenny Creek	Lower Jenny Creek	8/19/2019	2019	41.978205	-122.395199	41.977853	-122.394211	ODFW	UKB	KLAR	UC	TRUE	LJNY	22	R
OmyUC19KLAR_0159	Klamath River	Jenny Creek	Lower Jenny Creek	8/19/2019	2019	41.978205	-122.395199	41.977853	-122.394211	ODFW	UKB	KLAR	UC	TRUE	LJNY	22	R
OmyUC19KLAR_0160	Klamath River	Jenny Creek	Lower Jenny Creek	8/19/2019	2019	41.978205	-122.395199	41.977853	-122.394211	ODFW	UKB	KLAR	UC	TRUE	LJNY	22	R
OmyAC19KLAR_0082	Klamath River	Jenny Creek	Lower Jenny Creek	8/19/2019	2019	41.978205	-122.395199	41.977853	-122.394211	ODFW	UKB	KLAR	AC	TRUE	LJNY	22	R
OmyJC19KLAR_0162	Klamath River	Jenny Creek	Lower Jenny Creek	8/19/2019	2019	41.978205	-122.395199	41.977853	-122.394211	ODFW	UKB	KLAR	JC	TRUE	LJNY	22	R
OmyUC19KLAR_0161	Klamath River	Jenny Creek	Lower Jenny Creek	8/19/2019	2019	41.978205	-122.395199	41.977853	-122.394211	ODFW	UKB	KLAR	UC	FALSE	LJNY	22	R
OmyUC19KLAR_0162	Klamath River	Jenny Creek	Lower Jenny Creek	8/19/2019	2019	41.978205	-122.395199	41.977853	-122.394211	ODFW	UKB	KLAR	UC	FALSE	LJNY	22	R
OmyUC19KLAR_0163	Klamath River	Jenny Creek	Lower Jenny Creek	8/19/2019	2019	41.978205	-122.395199	41.977853	-122.394211	ODFW	UKB	KLAR	UC	FALSE	LJNY	22	R
OmyUC19KLAR_0164	Klamath River	Jenny Creek	Lower Jenny Creek	8/19/2019	2019	41.978205	-122.395199	41.977853	-122.394211	ODFW	UKB	KLAR	UC	TRUE	LJNY	22	R
OmyJC19KLAR_0163	Klamath River	Jenny Creek	Lower Jenny Creek	8/19/2019	2019	41.978205	-122.395199	41.977853	-122.394211	ODFW	UKB	KLAR	JC	TRUE	LJNY	22	R
OmyUC19KLAR_0165	Klamath River	Jenny Creek	Lower Jenny Creek	8/19/2019	2019	41.978205	-122.395199	41.977853	-122.394211	ODFW	UKB	KLAR	UC	FALSE	LJNY	22	R
OmyJC19KLAR_0164	Klamath River	Jenny Creek	Lower Jenny Creek	8/19/2019	2019	41.978205	-122.395199	41.977853	-122.394211	ODFW	UKB	KLAR	JC	TRUE	LJNY	22	R
OmyJC19KLAR_0165	Klamath River	Jenny Creek	Lower Jenny Creek	8/19/2019	2019	41.978205	-122.395199	41.977853	-122.394211	ODFW	UKB	KLAR	JC	TRUE	LJNY	22	R
OmyJC19KLAR_0166	Klamath River	Jenny Creek	Lower Jenny Creek	8/19/2019	2019	41.978205	-122.395199	41.977853	-122.394211	ODFW	UKB	KLAR	JC	TRUE	LJNY	22	R
OmyJC19KLAR_0167	Klamath River	Jenny Creek	Lower Jenny Creek	8/19/2019	2019	41.978205	-122.395199	41.977853	-122.394211	ODFW	UKB	KLAR	JC	TRUE	LJNY	22	R
OmyUC19KLAR_0166	Klamath River	Jenny Creek	Lower Jenny Creek	8/19/2019	2019	41.978205	-122.395199	41.977853	-122.394211	ODFW	UKB	KLAR	UC	FALSE	LJNY	22	R
OmyAC19KLAR_0083	Klamath River	Jenny Creek	Lower Jenny Creek	8/19/2019	2019	41.978205	-122.395199	41.977853	-122.394211	ODFW	UKB	KLAR	AC	TRUE	LJNY	22	R
OmyJC19KLAR_0168	Klamath River	Jenny Creek	Lower Jenny Creek	8/19/2019	2019	41.978205	-122.395199	41.977853	-122.394211	ODFW	UKB	KLAR	JC	TRUE	LJNY	22	R
OmyJC19KLAR_0169	Klamath River	Jenny Creek	Lower Jenny Creek	8/19/2019	2019	41.978205	-122.395199	41.977853	-122.394211	ODFW	UKB	KLAR	JC	TRUE	LJNY	22	R
OmyJC19KLAR_0170	Klamath River	Jenny Creek	Lower Jenny Creek	8/19/2019	2019	41.978205	-122.395199	41.977853	-122.394211	ODFW	UKB	KLAR	JC	TRUE	LJNY	22	R
OmyUC19KLAR_0167	Klamath River	Jenny Creek	Lower Jenny Creek	8/19/2019	2019	41.978205	-122.395199	41.977853	-122.394211	ODFW	UKB	KLAR	UC	TRUE	LJNY	22	R
OmyUC19KLAR_0168	Klamath River	Jenny Creek	Lower Jenny Creek	8/19/2019	2019	41.978205	-122.395199	41.977853	-122.394211	ODFW	UKB	KLAR	UC	TRUE	LJNY	22	R
OmyAC19KLAR_0084	Klamath River	Jenny Creek	Lower Jenny Creek	8/19/2019	2019	41.978205	-122.395199	41.977853	-122.394211	ODFW	UKB	KLAR	AC	TRUE	LJNY	22	R
OmyUC19KLAR_0169	Klamath River	Jenny Creek	Lower Jenny Creek	8/19/2019	2019	41.978205	-122.395199	41.977853	-122.394211	ODFW	UKB	KLAR	UC	TRUE	LJNY	22	R
OmyUC19KLAR_0199	Klamath River	Jenny Creek	Upper Jenny Creek	10/4/2019	2019	42.16313	-122.32727	42.16342	-122.32505	ODFW	UKB	KLAR	UC	TRUE	UJNY	23	R
OmyUC19KLAR_0200	Klamath River	Jenny Creek	Upper Jenny Creek	10/4/2019	2019	42.16313	-122.32727	42.16342	-122.32505	ODFW	UKB	KLAR	UC	TRUE	UJNY	23	R
OmyUC19KLAR_0201	Klamath River	Jenny Creek	Upper Jenny Creek	10/4/2019	2019	42.16313	-122.32727	42.16342	-122.32505	ODFW	UKB	KLAR	UC	TRUE	UJNY	23	R
OmyUC19KLAR_0202	Klamath River	Jenny Creek	Upper Jenny Creek	10/4/2019	2019	42.16313	-122.32727	42.16342	-122.32505	ODFW	UKB	KLAR	UC	TRUE	UJNY	23	R
OmyJC19KLAR_0188	Klamath River	Jenny Creek	Upper Jenny Creek	10/4/2019	2019	42.16313	-122.32727	42.16342	-122.32505	ODFW	UKB	KLAR	JC	TRUE	UJNY	23	R
OmyUC19KLAR_0203	Klamath River	Jenny Creek	Upper Jenny Creek	10/4/2019	2019	42.16313	-122.32727	42.16342	-122.32505	ODFW	UKB	KLAR	UC	TRUE	UJNY	23	R
OmyJC19KLAR_0189	Klamath River	Jenny Creek	Upper Jenny Creek	10/4/2019	2019	42.16313	-122.32727	42.16342	-122.32505	ODFW	UKB	KLAR	JC	TRUE	UJNY	23	R
OmyUC19KLAR_0204	Klamath River	Jenny Creek	Upper Jenny Creek	10/4/2019	2019	42.16313	-122.32727	42.16342	-122.32505	ODFW	UKB	KLAR	UC	TRUE	UJNY	23	R
OmyUC19KLAR_0205	Klamath River	Jenny Creek	Upper Jenny Creek	10/4/2019	2019	42.16313	-122.32727	42.16342	-122.32505	ODFW	UKB	KLAR	UC	TRUE	UJNY	23	R
OmyUC19KLAR_0206	Klamath River	Jenny Creek	Upper Jenny Creek	10/4/2019	2019	42.16313	-122.32727	42.16342	-122.32505	ODFW	UKB	KLAR	UC	TRUE	UJNY	23	R
OmyAC19KLAR_0085	Klamath River	Jenny Creek	Upper Jenny Creek	10/4/2019	2019	42.16313	-122.32727	42.16342	-122.32505	ODFW	UKB	KLAR	AC	TRUE	UJNY	23	R
OmyUC19KLAR_0207	Klamath River	Jenny Creek	Upper Jenny Creek	10/4/2019	2019	42.16313	-122.32727	42.16342	-122.32505	ODFW	UKB	KLAR	UC	TRUE	UJNY	23	R
OmyUC19KLAR_0208	Klamath River	Jenny Creek	Upper Jenny Creek	10/4/2019	2019	42.16313	-122.32727	42.16342	-122.32505	ODFW	UKB	KLAR	UC	FALSE	UJNY	23	R
OmyUC19KLAR_0209	Klamath River	Jenny Creek	Upper Jenny Creek	10/4/2019	2019	42.16313	-122.32727	42.16342	-122.32505	ODFW	UKB	KLAR	UC	FALSE	UJNY	23	R
OmyAC19KLAR_0086	Klamath River	Jenny Creek	Upper Jenny Creek	10/4/2019	2019	42.16313	-122.32727	42.16342	-122.32505	ODFW	UKB	KLAR	AC	FALSE	UJNY	23	R
OmyUC19KLAR_0210	Klamath River	Jenny Creek	Upper Jenny Creek	10/4/2019	2019	42.16313	-122.32727	42.16342	-122.32505	ODFW	UKB	KLAR	UC	TRUE	UJNY	23	R
OmyUC19KLAR_0211	Klamath River	Jenny Creek	Upper Jenny Creek	10/4/2019	2019	42.16313	-122.32727	42.16342	-122.32505	ODFW	UKB	KLAR	UC	TRUE	UJNY	23	R
OmyUC19KLAR_0212	Klamath River	Jenny Creek	Upper Jenny Creek	10/4/2019	2019	42.16313	-122.32727	42.16342	-122.32505	ODFW	UKB	KLAR	UC	TRUE	UJNY	23	R
OmyUC19KLAR_0213	Klamath River	Jenny Creek	Upper Jenny Creek	10/4/2019	2019	42.16313	-122.32727	42.16342	-122.32505	ODFW	UKB	KLAR	UC	FALSE	UJNY	23	R
OmyJC19KLAR_0190	Klamath River	Jenny Creek	Upper Jenny Creek	10/4/2019	2019	42.16313	-122.32727	42.16342	-122.32505	ODFW	UKB	KLAR	JC	FALSE	UJNY	23	R
OmyUC19KLAR_0214	Klamath River	Jenny Creek	Upper Jenny Creek	10/4/2019	2019	42.16313	-122.32727	42.16342	-122.32505	ODFW	UKB	KLAR	UC	FALSE	UJNY	23	R
OmyJC19KLAR_0191	Klamath River	Jenny Creek	Upper Jenny Creek	10/4/2019	2019	42.16313	-122.32727	42.16342	-122.32505	ODFW	UKB	KLAR	JC	FALSE	UJNY	23	R
OmyUC19KLAR_0215	Klamath River	Jenny Creek	Upper Jenny Creek	10/4/2019	2019	42.16313	-122.32727	42.16342	-122.32505	ODFW	UKB	KLAR	UC	FALSE	UJNY	23	R
OmyUC19KLAR_0216	Klamath River	Jenny Creek	Upper Jenny Creek	10/4/2019	2019	42.16313	-122.32727	42.16342	-122.32505	ODFW	UKB	KLAR	UC	FALSE	UJNY	23	R
OmyUC19KLAR_0217	Klamath River	Jenny Creek	Upper Jenny Creek	10/4/2019	2019	42.16313	-122.32727	42.16342	-122.32505	ODFW	UKB	KLAR	UC	FALSE	UJNY	23	R
OmyUC19KLAR_0218	Klamath River	Jenny Creek	Upper Jenny Creek	10/4/2019	2019	42.16313	-122.32727	42.16342	-122.32505	ODFW	UKB	KLAR	UC	FALSE	UJNY	23	R
OmyUC19KLAR_0219	Klamath River	Jenny Creek	Upper Jenny Creek	10/4/2019	2019	42.16313	-122.32727	42.16342	-122.32505	ODFW	UKB	KLAR	UC	FALSE	UJNY	23	R
OmyJC19KLAR_0192	Klamath River	Jenny Creek	Upper Jenny Creek	10/4/2019	2019	42.16313	-122.32727	42.16342	-122.32505	ODFW	UKB	KLAR	JC	FALSE	UJNY	23	R
OmyUC19KLAR_0220	Klamath River	Jenny Creek	Upper Jenny Creek	10/4/2019	2019	42.16313	-122.32727	42.16342	-122.32505	ODFW	UKB	KLAR	UC	FALSE	UJNY	23	R
OmyUC19KLAR_0221	Klamath River	Jenny Creek	Upper Jenny Creek	10/4/2019	2019	42.16313	-122.32727	42.16342	-122.32505	ODFW	UKB	KLAR	UC	FALSE	UJNY	23	R
OmyUC19KLAR_0222	Klamath River	Jenny Creek	Upper Jenny Creek	10/4/2019	2019	42.16313	-122.32727	42.16342	-122.32505	ODFW	UKB	KLAR	UC	FALSE	UJNY	23	R
OmyUC19KLAR_0223	Klamath River	Jenny Creek	Upper Jenny Creek	10/4/2019	2019	42.16313	-122.32727	42.16342	-122.32505	ODFW	UKB	KLAR	UC	TRUE	UJNY	23	R
OmyUC19KLAR_0224	Klamath River	Jenny Creek	Upper Jenny Creek	10/4/2019	2019	42.16313	-122.32727	42.16342	-122.32505	ODFW	UKB	KLAR	UC	FALSE	UJNY	23	R
OmyUC19KLAR_0225	Klamath River	Jenny Creek	Upper Jenny Creek	10/4/2019	2019	42.16313	-122.32727	42.16342	-122.32505	ODFW	UKB	KLAR	UC	TRUE	UJNY	23	R
OmyJC19KLAR_0193	Klamath River	Jenny Creek	Upper Jenny Creek	10/4/2019	2019	42.16313	-122.32727	42.16342	-122.32505	ODFW	UKB	KLAR	JC	FALSE	UJNY	23	R
OmyUC19KLAR_0226	Klamath River	Jenny Creek	Upper Jenny Creek	10/4/2019	2019	42.16313	-122.32727	42.16342	-122.32505	ODFW	UKB	KLAR	UC	TRUE	UJNY	23	R
OmyUC19KLAR_0227	Klamath River	Jenny Creek	Upper Jenny Creek	10/4/2019	2019	42.16313	-122.32727	42.16342	-122.32505	ODFW	UKB	KLAR	UC	FALSE	UJNY	23	R
OmyUC19KLAR_0228	Klamath River	Jenny Creek	Upper Jenny Creek	10/4/2019	2019	42.16313	-122.32727	42.16342	-122.32505	ODFW	UKB	KLAR	UC	TRUE	UJNY	23	R
OmyUC19KLAR_0229	Klamath River	Jenny Creek	Upper Jenny Creek	10/4/2019	2019	42.16313	-122.32727	42.16342	-122.32505	ODFW	UKB	KLAR	UC	FALSE	UJNY	23	R
OmyUC19KLAR_0230	Klamath River	Jenny Creek	Upper Jenny Creek	10/4/2019	2019	42.16313	-122.32727	42.16342	-122.32505	ODFW	UKB	KLAR	UC	FALSE	UJNY	23	R
OmyUC19KLAR_0231	Klamath River	Jenny Creek	Upper Jenny Creek	10/4/2019	2019	42.16313	-122.32727	42.16342	-122.32505	ODFW	UKB	KLAR	UC	FALSE	UJNY	23	R
OmyUC19KLAR_0232	Klamath River	Jenny Creek	Upper Jenny Creek	10/4/2019	2019	42.16313	-122.32727	42.16342	-122.32505	ODFW	UKB	KLAR	UC	FALSE	UJNY	23	R
OmyUC19KLAR_0233	Klamath River	Jenny Creek	Upper Jenny Creek	10/4/2019	2019	42.16313	-122.32727	42.16342	-122.32505	ODFW	UKB	KLAR	UC	TRUE	UJNY	23	R
OmyUC19KLAR_0234	Klamath River	Jenny Creek	Upper Jenny Creek	10/4/2019	2019	42.16313	-122.32727	42.16342	-122.32505	ODFW	UKB	KLAR	UC	TRUE	UJNY	23	R
OmyUC19KLAR_0235	Klamath River	Jenny Creek	Upper Jenny Creek	10/4/2019	2019	42.16313	-122.32727	42.16342	-122.32505	ODFW	UKB	KLAR	UC	FALSE	UJNY	23	R
OmyUC19KLAR_0236	Klamath River	Jenny Creek	Upper Jenny Creek	10/4/2019	2019	42.16313	-122.32727	42.16342	-122.32505	ODFW	UKB	KLAR	UC	FALSE	UJNY	23	R
OmyUC19KLAR_0237	Klamath River	Jenny Creek	Upper Jenny Creek	10/4/2019	2019	42.16313	-122.32727	42.16342	-122.32505	ODFW	UKB	KLAR	UC	FALSE	UJNY	23	R
OmyUC19KLAR_0238	Klamath River	Jenny Creek	Upper Jenny Creek	10/4/2019	2019	42.16313	-122.32727	42.16342	-122.32505	ODFW	UKB	KLAR	UC	FALSE	UJNY	23	R
OmyUC19KLAR_0239	Klamath River	Jenny Creek	Upper Jenny Creek	10/4/2019	2019	42.16313	-122.32727	42.16342	-122.32505	ODFW	UKB	KLAR	UC	FALSE	UJNY	23	R
OmyUC19KLAR_0240	Klamath River	Jenny Creek	Upper Jenny Creek	10/4/2019	2019	42.16313	-122.32727	42.16342	-122.32505	ODFW	UKB	KLAR	UC	FALSE	UJNY	23	R
OmyUC19KLAR_0241	Klamath River	Jenny Creek	Upper Jenny Creek	10/4/2019	2019	42.16313	-122.32727	42.16342	-122.32505	ODFW	UKB	KLAR	UC	FALSE	UJNY	23	R
OmyUC19KLAR_0242	Klamath River	Jenny Creek	Upper Jenny Creek	10/4/2019	2019	42.16313	-122.32727	42.16342	-122.32505	ODFW	UKB	KLAR	UC	FALSE	UJNY	23	R
OmyUC19KLAR_0243	Klamath River	Jenny Creek	Upper Jenny Creek	10/4/2019	2019	42.16313	-122.32727	42.16342	-122.32505	ODFW	UKB	KLAR	UC	FALSE	UJNY	23	R
OmyUC19KLAR_0244	Klamath River	Jenny Creek	Upper Jenny Creek	10/4/2019	2019	42.16313	-122.32727	42.16342	-122.32505	ODFW	UKB	KLAR	UC	FALSE	UJNY	23	R
OmyJC00KLAR_0099	Klamath River	Jenny Creek	Jenny Creek 100-00 and 107 bridge	2000	2000			NA	NA	Pearse et al 2011	UKB	KLAR	JC	TRUE	UJNY_00	23	R
OmyJC00KLAR_0100	Klamath River	Jenny Creek	Jenny Creek 100-00 and 107 bridge	2000	2000			NA	NA	Pearse et al 2011	UKB	KLAR	JC	TRUE	UJNY_00	23	R
OmyJC00KLAR_0101	Klamath River	Jenny Creek	Jenny Creek 100-00 and 107 bridge	2000	2000			NA	NA	Pearse et al 2011	UKB	KLAR	JC	TRUE	UJNY_00	23	R
OmyJC00KLAR_0102	Klamath River	Jenny Creek	Jenny Creek 100-00 and 107 bridge	2000	2000			NA	NA	Pearse et al 2011	UKB	KLAR	JC	TRUE	UJNY_00	23	R
OmyJC00KLAR_0103	Klamath River	Jenny Creek	Jenny Creek 100-00 and 107 bridge	2000	2000			NA	NA	Pearse et al 2011	UKB	KLAR	JC	TRUE	UJNY_00	23	R
OmyJC00KLAR_0104	Klamath River	Jenny Creek	Jenny Creek 100-00 and 107 bridge	2000	2000			NA	NA	Pearse et al 2011	UKB	KLAR	JC	TRUE	UJNY_00	23	R
OmyJC00KLAR_0105	Klamath River	Jenny Creek	Jenny Creek 100-00 and 107 bridge	2000	2000			NA	NA	Pearse et al 2011	UKB	KLAR	JC	TRUE	UJNY_00	23	R
OmyJC00KLAR_0106	Klamath River	Jenny Creek	Jenny Creek 100-00 and 107 bridge	2000	2000			NA	NA	Pearse et al 2011	UKB	KLAR	JC	TRUE	UJNY_00	23	R
OmyJC00KLAR_0107	Klamath River	Jenny Creek	Jenny Creek 100-00 and 107 bridge	2000	2000			NA	NA	Pearse et al 2011	UKB	KLAR	JC	TRUE	UJNY_00	23	R
OmyJC00KLAR_0108	Klamath River	Jenny Creek	Jenny Creek 100-00 and 107 bridge	2000	2000			NA	NA	Pearse et al 2011	UKB	KLAR	JC	FALSE	UJNY_00	23	R
OmyJC00KLAR_0109	Klamath River	Jenny Creek	Jenny Creek 100-00 and 107 bridge	2000	2000			NA	NA	Pearse et al 2011	UKB	KLAR	JC	TRUE	UJNY_00	23	R
OmyJC00KLAR_0110	Klamath River	Jenny Creek	Jenny Creek 100-00 and 107 bridge	2000	2000			NA	NA	Pearse et al 2011	UKB	KLAR	JC	TRUE	UJNY_00	23	R
OmyJC00KLAR_0111	Klamath River	Jenny Creek	Jenny Creek 100-00 and 107 bridge	2000	2000			NA	NA	Pearse et al 2011	UKB	KLAR	JC	TRUE	UJNY_00	23	R
OmyJC00KLAR_0112	Klamath River	Jenny Creek	Jenny Creek 100-00 and 107 bridge	2000	2000			NA	NA	Pearse et al 2011	UKB	KLAR	JC	TRUE	UJNY_00	23	R
OmyJC00KLAR_0113	Klamath River	Jenny Creek	Jenny Creek 100-00 and 107 bridge	2000	2000			NA	NA	Pearse et al 2011	UKB	KLAR	JC	TRUE	UJNY_00	23	R
OmyJC00KLAR_0114	Klamath River	Jenny Creek	Jenny Creek 100-00 and 107 bridge	2000	2000			NA	NA	Pearse et al 2011	UKB	KLAR	JC	TRUE	UJNY_00	23	R
OmyJC00KLAR_0115	Klamath River	Jenny Creek	Jenny Creek 100-00 and 107 bridge	2000	2000			NA	NA	Pearse et al 2011	UKB	KLAR	JC	TRUE	UJNY_00	23	R
OmyJC00KLAR_0116	Klamath River	Jenny Creek	Jenny Creek 100-00 and 107 bridge	2000	2000			NA	NA	Pearse et al 2011	UKB	KLAR	JC	TRUE	UJNY_00	23	R
OmyJC00KLAR_0117	Klamath River	Jenny Creek	Jenny Creek 100-00 and 107 bridge	2000	2000			NA	NA	Pearse et al 2011	UKB	KLAR	JC	TRUE	UJNY_00	23	R
OmyJC00KLAR_0118	Klamath River	Jenny Creek	Jenny Creek 100-00 and 107 bridge	2000	2000			NA	NA	Pearse et al 2011	UKB	KLAR	JC	TRUE	UJNY_00	23	R
OmyJC00KLAR_0119	Klamath River	Jenny Creek	Jenny Creek 100-00 and 107 bridge	2000	2000			NA	NA	Pearse et al 2011	UKB	KLAR	JC	TRUE	UJNY_00	23	R
OmyJC00KLAR_0120	Klamath River	Jenny Creek	Jenny Creek 100-00 and 107 bridge	2000	2000			NA	NA	Pearse et al 2011	UKB	KLAR	JC	TRUE	UJNY_00	23	R
OmyJC00KLAR_0121	Klamath River	Jenny Creek	Jenny Creek 100-00 and 107 bridge	2000	2000			NA	NA	Pearse et al 2011	UKB	KLAR	JC	TRUE	UJNY_00	23	R
OmyJC00KLAR_0122	Klamath River	Jenny Creek	Jenny Creek 100-00 and 107 bridge	2000	2000			NA	NA	Pearse et al 2011	UKB	KLAR	JC	TRUE	UJNY_00	23	R
OmyJC00KLAR_0123	Klamath River	Jenny Creek	Jenny Creek 100-00 and 107 bridge	2000	2000			NA	NA	Pearse et al 2011	UKB	KLAR	JC	TRUE	UJNY_00	23	R
OmyJC00KLAR_0124	Klamath River	Jenny Creek	Jenny Creek 100-00 and 107 bridge	2000	2000			NA	NA	Pearse et al 2011	UKB	KLAR	JC	TRUE	UJNY_00	23	R
OmyJC00KLAR_0125	Klamath River	Jenny Creek	Jenny Creek 100-00 and 107 bridge	2000	2000			NA	NA	Pearse et al 2011	UKB	KLAR	JC	TRUE	UJNY_00	23	R
OmyJC00KLAR_0126	Klamath River	Jenny Creek	Jenny Creek 100-00 and 107 bridge	2000	2000			NA	NA	Pearse et al 2011	UKB	KLAR	JC	TRUE	UJNY_00	23	R
OmyJC00KLAR_0127	Klamath River	Jenny Creek	Jenny Creek 100-00 and 107 bridge	2000	2000			NA	NA	Pearse et al 2011	UKB	KLAR	JC	TRUE	UJNY_00	23	R
OmyJC00KLAR_0128	Klamath River	Jenny Creek	Jenny Creek 100-00 and 107 bridge	2000	2000			NA	NA	Pearse et al 2011	UKB	KLAR	JC	TRUE	UJNY_00	23	R
OmyJC00KLAR_0129	Klamath River	Jenny Creek	Jenny Creek 100-00 and 107 bridge	2000	2000			NA	NA	Pearse et al 2011	UKB	KLAR	JC	TRUE	UJNY_00	23	R
OmyJC00KLAR_0130	Klamath River	Jenny Creek	Jenny Creek 100-00 and 107 bridge	2000	2000			NA	NA	Pearse et al 2011	UKB	KLAR	JC	TRUE	UJNY_00	23	R
OmyJC00KLAR_0131	Klamath River	Jenny Creek	Jenny Creek 100-00 and 107 bridge	2000	2000			NA	NA	Pearse et al 2011	UKB	KLAR	JC	TRUE	UJNY_00	23	R
OmyJC00KLAR_0132	Klamath River	Jenny Creek	Jenny Creek 100-00 and 107 bridge	2000	2000			NA	NA	Pearse et al 2011	UKB	KLAR	JC	TRUE	UJNY_00	23	R
OmyJC00KLAR_0133	Klamath River	Jenny Creek	Jenny Creek 100-00 and 107 bridge	2000	2000			NA	NA	Pearse et al 2011	UKB	KLAR	JC	TRUE	UJNY_00	23	R
OmyJC00KLAR_0134	Klamath River	Jenny Creek	Jenny Creek 100-00 and 107 bridge	2000	2000			NA	NA	Pearse et al 2011	UKB	KLAR	JC	TRUE	UJNY_00	23	R
OmyJC00KLAR_0135	Klamath River	Jenny Creek	Jenny Creek 100-00 and 107 bridge	2000	2000			NA	NA	Pearse et al 2011	UKB	KLAR	JC	TRUE	UJNY_00	23	R
OmyJC00KLAR_0136	Klamath River	Jenny Creek	Jenny Creek 100-00 and 107 bridge	2000	2000			NA	NA	Pearse et al 2011	UKB	KLAR	JC	TRUE	UJNY_00	23	R
OmyJC00KLAR_0137	Klamath River	Jenny Creek	Jenny Creek 100-00 and 107 bridge	2000	2000			NA	NA	Pearse et al 2011	UKB	KLAR	JC	TRUE	UJNY_00	23	R
OmyJC00KLAR_0138	Klamath River	Jenny Creek	Jenny Creek 100-00 and 107 bridge	2000	2000			NA	NA	Pearse et al 2011	UKB	KLAR	JC	TRUE	UJNY_00	23	R
OmyJC00KLAR_0139	Klamath River	Jenny Creek	Jenny Creek 100-00 and 107 bridge	2000	2000			NA	NA	Pearse et al 2011	UKB	KLAR	JC	TRUE	UJNY_00	23	R
OmyJC00KLAR_0140	Klamath River	Jenny Creek	Jenny Creek 100-00 and 107 bridge	2000	2000			NA	NA	Pearse et al 2011	UKB	KLAR	JC	TRUE	UJNY_00	23	R
OmyJC00KLAR_0141	Klamath River	Jenny Creek	Jenny Creek 100-00 and 107 bridge	2000	2000			NA	NA	Pearse et al 2011	UKB	KLAR	JC	TRUE	UJNY_00	23	R
OmyJC00KLAR_0142	Klamath River	Jenny Creek	Jenny Creek 100-00 and 107 bridge	2000	2000			NA	NA	Pearse et al 2011	UKB	KLAR	JC	TRUE	UJNY_00	23	R
OmyJC00KLAR_0143	Klamath River	Jenny Creek	Jenny Creek 100-00 and 107 bridge	2000	2000			NA	NA	Pearse et al 2011	UKB	KLAR	JC	TRUE	UJNY_00	23	R
OmyUC19KLAR_0170	Klamath River	Beaver Creek	Beaver Creek	10/4/2019	2019	42.16538	-122.40202	42.16622	-122.4036	ODFW	UKB	KLAR	UC	FALSE	BEAV	24	R
OmyUC19KLAR_0171	Klamath River	Beaver Creek	Beaver Creek	10/4/2019	2019	42.16538	-122.40202	42.16622	-122.4036	ODFW	UKB	KLAR	UC	FALSE	BEAV	24	R
OmyUC19KLAR_0172	Klamath River	Beaver Creek	Beaver Creek	10/4/2019	2019	42.16538	-122.40202	42.16622	-122.4036	ODFW	UKB	KLAR	UC	FALSE	BEAV	24	R
OmyUC19KLAR_0173	Klamath River	Beaver Creek	Beaver Creek	10/4/2019	2019	42.16538	-122.40202	42.16622	-122.4036	ODFW	UKB	KLAR	UC	FALSE	BEAV	24	R
OmyUC19KLAR_0174	Klamath River	Beaver Creek	Beaver Creek	10/4/2019	2019	42.16538	-122.40202	42.16622	-122.4036	ODFW	UKB	KLAR	UC	FALSE	BEAV	24	R
OmyUC19KLAR_0175	Klamath River	Beaver Creek	Beaver Creek	10/4/2019	2019	42.16538	-122.40202	42.16622	-122.4036	ODFW	UKB	KLAR	UC	TRUE	BEAV	24	R
OmyUC19KLAR_0176	Klamath River	Beaver Creek	Beaver Creek	10/4/2019	2019	42.16538	-122.40202	42.16622	-122.4036	ODFW	UKB	KLAR	UC	TRUE	BEAV	24	R
OmyUC19KLAR_0177	Klamath River	Beaver Creek	Beaver Creek	10/4/2019	2019	42.16538	-122.40202	42.16622	-122.4036	ODFW	UKB	KLAR	UC	TRUE	BEAV	24	R
OmyJC19KLAR_0171	Klamath River	Beaver Creek	Beaver Creek	10/4/2019	2019	42.16538	-122.40202	42.16622	-122.4036	ODFW	UKB	KLAR	JC	TRUE	BEAV	24	R
OmyJC19KLAR_0172	Klamath River	Beaver Creek	Beaver Creek	10/4/2019	2019	42.16538	-122.40202	42.16622	-122.4036	ODFW	UKB	KLAR	JC	TRUE	BEAV	24	R
OmyJC19KLAR_0173	Klamath River	Beaver Creek	Beaver Creek	10/4/2019	2019	42.16538	-122.40202	42.16622	-122.4036	ODFW	UKB	KLAR	JC	FALSE	BEAV	24	R
OmyUC19KLAR_0178	Klamath River	Beaver Creek	Beaver Creek	10/4/2019	2019	42.16538	-122.40202	42.16622	-122.4036	ODFW	UKB	KLAR	UC	FALSE	BEAV	24	R
OmyUC19KLAR_0179	Klamath River	Beaver Creek	Beaver Creek	10/4/2019	2019	42.16538	-122.40202	42.16622	-122.4036	ODFW	UKB	KLAR	UC	TRUE	BEAV	24	R
OmyJC19KLAR_0174	Klamath River	Beaver Creek	Beaver Creek	10/4/2019	2019	42.16538	-122.40202	42.16622	-122.4036	ODFW	UKB	KLAR	JC	TRUE	BEAV	24	R
OmyUC19KLAR_0180	Klamath River	Beaver Creek	Beaver Creek	10/4/2019	2019	42.16538	-122.40202	42.16622	-122.4036	ODFW	UKB	KLAR	UC	TRUE	BEAV	24	R
OmyJC19KLAR_0175	Klamath River	Beaver Creek	Beaver Creek	10/4/2019	2019	42.16538	-122.40202	42.16622	-122.4036	ODFW	UKB	KLAR	JC	TRUE	BEAV	24	R
OmyJC19KLAR_0176	Klamath River	Beaver Creek	Beaver Creek	10/4/2019	2019	42.16538	-122.40202	42.16622	-122.4036	ODFW	UKB	KLAR	JC	TRUE	BEAV	24	R
OmyUC19KLAR_0181	Klamath River	Beaver Creek	Beaver Creek	10/4/2019	2019	42.16538	-122.40202	42.16622	-122.4036	ODFW	UKB	KLAR	UC	TRUE	BEAV	24	R
OmyUC19KLAR_0182	Klamath River	Beaver Creek	Beaver Creek	10/4/2019	2019	42.16538	-122.40202	42.16622	-122.4036	ODFW	UKB	KLAR	UC	TRUE	BEAV	24	R
OmyUC19KLAR_0183	Klamath River	Beaver Creek	Beaver Creek	10/4/2019	2019	42.16538	-122.40202	42.16622	-122.4036	ODFW	UKB	KLAR	UC	FALSE	BEAV	24	R
OmyUC19KLAR_0184	Klamath River	Beaver Creek	Beaver Creek	10/4/2019	2019	42.16538	-122.40202	42.16622	-122.4036	ODFW	UKB	KLAR	UC	TRUE	BEAV	24	R
OmyUC19KLAR_0185	Klamath River	Beaver Creek	Beaver Creek	10/4/2019	2019	42.16538	-122.40202	42.16622	-122.4036	ODFW	UKB	KLAR	UC	TRUE	BEAV	24	R
OmyUC19KLAR_0186	Klamath River	Beaver Creek	Beaver Creek	10/4/2019	2019	42.16538	-122.40202	42.16622	-122.4036	ODFW	UKB	KLAR	UC	TRUE	BEAV	24	R
OmyUC19KLAR_0187	Klamath River	Beaver Creek	Beaver Creek	10/4/2019	2019	42.16538	-122.40202	42.16622	-122.4036	ODFW	UKB	KLAR	UC	TRUE	BEAV	24	R
OmyUC19KLAR_0188	Klamath River	Beaver Creek	Beaver Creek	10/4/2019	2019	42.16538	-122.40202	42.16622	-122.4036	ODFW	UKB	KLAR	UC	TRUE	BEAV	24	R
OmyUC19KLAR_0189	Klamath River	Beaver Creek	Beaver Creek	10/4/2019	2019	42.16538	-122.40202	42.16622	-122.4036	ODFW	UKB	KLAR	UC	TRUE	BEAV	24	R
OmyJC19KLAR_0177	Klamath River	Beaver Creek	Beaver Creek	10/4/2019	2019	42.16538	-122.40202	42.16622	-122.4036	ODFW	UKB	KLAR	JC	TRUE	BEAV	24	R
OmyJC19KLAR_0178	Klamath River	Beaver Creek	Beaver Creek	10/4/2019	2019	42.16538	-122.40202	42.16622	-122.4036	ODFW	UKB	KLAR	JC	TRUE	BEAV	24	R
OmyJC19KLAR_0179	Klamath River	Beaver Creek	Beaver Creek	10/4/2019	2019	42.16538	-122.40202	42.16622	-122.4036	ODFW	UKB	KLAR	JC	TRUE	BEAV	24	R
OmyJC19KLAR_0180	Klamath River	Beaver Creek	Beaver Creek	10/4/2019	2019	42.16538	-122.40202	42.16622	-122.4036	ODFW	UKB	KLAR	JC	TRUE	BEAV	24	R
OmyUC19KLAR_0190	Klamath River	Beaver Creek	Beaver Creek	10/4/2019	2019	42.16538	-122.40202	42.16622	-122.4036	ODFW	UKB	KLAR	UC	TRUE	BEAV	24	R
OmyUC19KLAR_0191	Klamath River	Beaver Creek	Beaver Creek	10/4/2019	2019	42.16538	-122.40202	42.16622	-122.4036	ODFW	UKB	KLAR	UC	TRUE	BEAV	24	R
OmyUC19KLAR_0192	Klamath River	Beaver Creek	Beaver Creek	10/4/2019	2019	42.16538	-122.40202	42.16622	-122.4036	ODFW	UKB	KLAR	UC	TRUE	BEAV	24	R
OmyJC19KLAR_0181	Klamath River	Beaver Creek	Beaver Creek	10/4/2019	2019	42.16538	-122.40202	42.16622	-122.4036	ODFW	UKB	KLAR	JC	TRUE	BEAV	24	R
OmyJC19KLAR_0182	Klamath River	Beaver Creek	Beaver Creek	10/4/2019	2019	42.16538	-122.40202	42.16622	-122.4036	ODFW	UKB	KLAR	JC	TRUE	BEAV	24	R
OmyJC19KLAR_0183	Klamath River	Beaver Creek	Beaver Creek	10/4/2019	2019	42.16538	-122.40202	42.16622	-122.4036	ODFW	UKB	KLAR	JC	TRUE	BEAV	24	R
OmyJC19KLAR_0184	Klamath River	Beaver Creek	Beaver Creek	10/4/2019	2019	42.16538	-122.40202	42.16622	-122.4036	ODFW	UKB	KLAR	JC	TRUE	BEAV	24	R
OmyUC19KLAR_0193	Klamath River	Beaver Creek	Beaver Creek	10/4/2019	2019	42.16538	-122.40202	42.16622	-122.4036	ODFW	UKB	KLAR	UC	TRUE	BEAV	24	R
OmyJC19KLAR_0185	Klamath River	Beaver Creek	Beaver Creek	10/4/2019	2019	42.16538	-122.40202	42.16622	-122.4036	ODFW	UKB	KLAR	JC	TRUE	BEAV	24	R
OmyUC19KLAR_0194	Klamath River	Beaver Creek	Beaver Creek	10/4/2019	2019	42.16538	-122.40202	42.16622	-122.4036	ODFW	UKB	KLAR	UC	TRUE	BEAV	24	R
OmyUC19KLAR_0195	Klamath River	Beaver Creek	Beaver Creek	10/4/2019	2019	42.16538	-122.40202	42.16622	-122.4036	ODFW	UKB	KLAR	UC	TRUE	BEAV	24	R
OmyUC19KLAR_0196	Klamath River	Beaver Creek	Beaver Creek	10/4/2019	2019	42.16538	-122.40202	42.16622	-122.4036	ODFW	UKB	KLAR	UC	TRUE	BEAV	24	R
OmyJC19KLAR_0186	Klamath River	Beaver Creek	Beaver Creek	10/4/2019	2019	42.16538	-122.40202	42.16622	-122.4036	ODFW	UKB	KLAR	JC	TRUE	BEAV	24	R
OmyJC19KLAR_0187	Klamath River	Beaver Creek	Beaver Creek	10/4/2019	2019	42.16538	-122.40202	42.16622	-122.4036	ODFW	UKB	KLAR	JC	TRUE	BEAV	24	R
OmyUC19KLAR_0197	Klamath River	Beaver Creek	Beaver Creek	10/4/2019	2019	42.16538	-122.40202	42.16622	-122.4036	ODFW	UKB	KLAR	UC	TRUE	BEAV	24	R
OmyUC19KLAR_0198	Klamath River	Beaver Creek	Beaver Creek	10/4/2019	2019	42.16538	-122.40202	42.16622	-122.4036	ODFW	UKB	KLAR	UC	TRUE	BEAV	24	R
OmyJC19KLAR_0128	Klamath River	Cold Creek	Cold Creek	8/23/2019	2019	42.200532	-122.25199	42.202144	-122.248017	ODFW	UKB	KLAR	JC	TRUE	COLD	25	R
OmyUC19KLAR_0101	Klamath River	Cold Creek	Cold Creek	8/23/2019	2019	42.200532	-122.25199	42.202144	-122.248017	ODFW	UKB	KLAR	UC	TRUE	COLD	25	R
OmyUC19KLAR_0102	Klamath River	Cold Creek	Cold Creek	8/23/2019	2019	42.200532	-122.25199	42.202144	-122.248017	ODFW	UKB	KLAR	UC	TRUE	COLD	25	R
OmyJC19KLAR_0129	Klamath River	Cold Creek	Cold Creek	8/23/2019	2019	42.200532	-122.25199	42.202144	-122.248017	ODFW	UKB	KLAR	JC	TRUE	COLD	25	R
OmyJC19KLAR_0130	Klamath River	Cold Creek	Cold Creek	8/23/2019	2019	42.200532	-122.25199	42.202144	-122.248017	ODFW	UKB	KLAR	JC	TRUE	COLD	25	R
OmyUC19KLAR_0103	Klamath River	Cold Creek	Cold Creek	8/23/2019	2019	42.200532	-122.25199	42.202144	-122.248017	ODFW	UKB	KLAR	UC	TRUE	COLD	25	R
OmyJC19KLAR_0131	Klamath River	Cold Creek	Cold Creek	8/23/2019	2019	42.200532	-122.25199	42.202144	-122.248017	ODFW	UKB	KLAR	JC	TRUE	COLD	25	R
OmyUC19KLAR_0104	Klamath River	Cold Creek	Cold Creek	8/23/2019	2019	42.200532	-122.25199	42.202144	-122.248017	ODFW	UKB	KLAR	UC	TRUE	COLD	25	R
OmyUC19KLAR_0105	Klamath River	Cold Creek	Cold Creek	8/23/2019	2019	42.200532	-122.25199	42.202144	-122.248017	ODFW	UKB	KLAR	UC	TRUE	COLD	25	R
OmyUC19KLAR_0106	Klamath River	Cold Creek	Cold Creek	8/23/2019	2019	42.200532	-122.25199	42.202144	-122.248017	ODFW	UKB	KLAR	UC	TRUE	COLD	25	R
OmyUC19KLAR_0107	Klamath River	Cold Creek	Cold Creek	8/23/2019	2019	42.200532	-122.25199	42.202144	-122.248017	ODFW	UKB	KLAR	UC	TRUE	COLD	25	R
OmyJC19KLAR_0133	Klamath River	Cold Creek	Cold Creek	8/23/2019	2019	42.200532	-122.25199	42.202144	-122.248017	ODFW	UKB	KLAR	JC	TRUE	COLD	25	R
OmyUC19KLAR_0108	Klamath River	Cold Creek	Cold Creek	8/23/2019	2019	42.200532	-122.25199	42.202144	-122.248017	ODFW	UKB	KLAR	UC	TRUE	COLD	25	R
OmyJC19KLAR_0134	Klamath River	Cold Creek	Cold Creek	8/23/2019	2019	42.200532	-122.25199	42.202144	-122.248017	ODFW	UKB	KLAR	JC	TRUE	COLD	25	R
OmyUC19KLAR_0109	Klamath River	Cold Creek	Cold Creek	8/23/2019	2019	42.200532	-122.25199	42.202144	-122.248017	ODFW	UKB	KLAR	UC	TRUE	COLD	25	R
OmyUC19KLAR_0110	Klamath River	Cold Creek	Cold Creek	8/23/2019	2019	42.200532	-122.25199	42.202144	-122.248017	ODFW	UKB	KLAR	UC	TRUE	COLD	25	R
OmyJC19KLAR_0135	Klamath River	Cold Creek	Cold Creek	8/23/2019	2019	42.200532	-122.25199	42.202144	-122.248017	ODFW	UKB	KLAR	JC	TRUE	COLD	25	R
OmyUC19KLAR_0111	Klamath River	Cold Creek	Cold Creek	8/23/2019	2019	42.200532	-122.25199	42.202144	-122.248017	ODFW	UKB	KLAR	UC	TRUE	COLD	25	R
OmyJC19KLAR_0136	Klamath River	Cold Creek	Cold Creek	8/23/2019	2019	42.200532	-122.25199	42.202144	-122.248017	ODFW	UKB	KLAR	JC	TRUE	COLD	25	R
OmyUC19KLAR_0112	Klamath River	Cold Creek	Cold Creek	8/23/2019	2019	42.200532	-122.25199	42.202144	-122.248017	ODFW	UKB	KLAR	UC	TRUE	COLD	25	R
OmyJC19KLAR_0137	Klamath River	Cold Creek	Cold Creek	8/23/2019	2019	42.200532	-122.25199	42.202144	-122.248017	ODFW	UKB	KLAR	JC	TRUE	COLD	25	R
OmyJC19KLAR_0138	Klamath River	Cold Creek	Cold Creek	8/23/2019	2019	42.200532	-122.25199	42.202144	-122.248017	ODFW	UKB	KLAR	JC	TRUE	COLD	25	R
OmyUC19KLAR_0113	Klamath River	Cold Creek	Cold Creek	8/23/2019	2019	42.200532	-122.25199	42.202144	-122.248017	ODFW	UKB	KLAR	UC	TRUE	COLD	25	R
OmyUC19KLAR_0114	Klamath River	Cold Creek	Cold Creek	8/23/2019	2019	42.200532	-122.25199	42.202144	-122.248017	ODFW	UKB	KLAR	UC	TRUE	COLD	25	R
OmyUC19KLAR_0115	Klamath River	Cold Creek	Cold Creek	8/23/2019	2019	42.200532	-122.25199	42.202144	-122.248017	ODFW	UKB	KLAR	UC	TRUE	COLD	25	R
OmyJC19KLAR_0139	Klamath River	Cold Creek	Cold Creek	8/23/2019	2019	42.200532	-122.25199	42.202144	-122.248017	ODFW	UKB	KLAR	JC	TRUE	COLD	25	R
OmyUC19KLAR_0116	Klamath River	Cold Creek	Cold Creek	8/23/2019	2019	42.200532	-122.25199	42.202144	-122.248017	ODFW	UKB	KLAR	UC	TRUE	COLD	25	R
OmyJC19KLAR_0140	Klamath River	Cold Creek	Cold Creek	8/23/2019	2019	42.200532	-122.25199	42.202144	-122.248017	ODFW	UKB	KLAR	JC	TRUE	COLD	25	R
OmyJC19KLAR_0141	Klamath River	Cold Creek	Cold Creek	8/23/2019	2019	42.200532	-122.25199	42.202144	-122.248017	ODFW	UKB	KLAR	JC	TRUE	COLD	25	R
OmyUC19KLAR_0117	Klamath River	Cold Creek	Cold Creek	8/23/2019	2019	42.200532	-122.25199	42.202144	-122.248017	ODFW	UKB	KLAR	UC	TRUE	COLD	25	R
OmyJC19KLAR_0142	Klamath River	Cold Creek	Cold Creek	8/23/2019	2019	42.200532	-122.25199	42.202144	-122.248017	ODFW	UKB	KLAR	JC	TRUE	COLD	25	R
OmyJC19KLAR_0143	Klamath River	Cold Creek	Cold Creek	8/23/2019	2019	42.200532	-122.25199	42.202144	-122.248017	ODFW	UKB	KLAR	JC	TRUE	COLD	25	R
OmyJC19KLAR_0144	Klamath River	Cold Creek	Cold Creek	8/23/2019	2019	42.200532	-122.25199	42.202144	-122.248017	ODFW	UKB	KLAR	JC	TRUE	COLD	25	R
OmyJC19KLAR_0145	Klamath River	Cold Creek	Cold Creek	8/23/2019	2019	42.200532	-122.25199	42.202144	-122.248017	ODFW	UKB	KLAR	JC	TRUE	COLD	25	R
OmyJC19KLAR_0146	Klamath River	Cold Creek	Cold Creek	8/23/2019	2019	42.200532	-122.25199	42.202144	-122.248017	ODFW	UKB	KLAR	JC	FALSE	COLD	25	R
OmyUC19KLAR_0118	Klamath River	Cold Creek	Cold Creek	8/23/2019	2019	42.200532	-122.25199	42.202144	-122.248017	ODFW	UKB	KLAR	UC	TRUE	COLD	25	R
OmyUC19KLAR_0119	Klamath River	Cold Creek	Cold Creek	8/23/2019	2019	42.200532	-122.25199	42.202144	-122.248017	ODFW	UKB	KLAR	UC	TRUE	COLD	25	R
OmyUC19KLAR_0120	Klamath River	Cold Creek	Cold Creek	8/23/2019	2019	42.200532	-122.25199	42.202144	-122.248017	ODFW	UKB	KLAR	UC	TRUE	COLD	25	R
OmyUC19KLAR_0121	Klamath River	Cold Creek	Cold Creek	8/23/2019	2019	42.200532	-122.25199	42.202144	-122.248017	ODFW	UKB	KLAR	UC	TRUE	COLD	25	R
OmyUC19KLAR_0122	Klamath River	Cold Creek	Cold Creek	8/23/2019	2019	42.200532	-122.25199	42.202144	-122.248017	ODFW	UKB	KLAR	UC	TRUE	COLD	25	R
OmyUC19KLAR_0123	Klamath River	Cold Creek	Cold Creek	8/23/2019	2019	42.200532	-122.25199	42.202144	-122.248017	ODFW	UKB	KLAR	UC	TRUE	COLD	25	R
OmyJC19KLAR_0147	Klamath River	Cold Creek	Cold Creek	8/23/2019	2019	42.200532	-122.25199	42.202144	-122.248017	ODFW	UKB	KLAR	JC	TRUE	COLD	25	R
OmyUC19KLAR_0124	Klamath River	Cold Creek	Cold Creek	8/23/2019	2019	42.200532	-122.25199	42.202144	-122.248017	ODFW	UKB	KLAR	UC	TRUE	COLD	25	R
OmyUC19KLAR_0125	Klamath River	Cold Creek	Cold Creek	8/23/2019	2019	42.200532	-122.25199	42.202144	-122.248017	ODFW	UKB	KLAR	UC	TRUE	COLD	25	R
OmyJC19KLAR_0148	Klamath River	Cold Creek	Cold Creek	8/23/2019	2019	42.200532	-122.25199	42.202144	-122.248017	ODFW	UKB	KLAR	JC	TRUE	COLD	25	R
OmyJC19KLAR_0149	Klamath River	Cold Creek	Cold Creek	8/23/2019	2019	42.200532	-122.25199	42.202144	-122.248017	ODFW	UKB	KLAR	JC	TRUE	COLD	25	R
OmyUC19KLAR_0126	Klamath River	Cold Creek	Cold Creek	8/23/2019	2019	42.200532	-122.25199	42.202144	-122.248017	ODFW	UKB	KLAR	UC	TRUE	COLD	25	R
OmyUC19KLAR_0127	Klamath River	Cold Creek	Cold Creek	8/23/2019	2019	42.200532	-122.25199	42.202144	-122.248017	ODFW	UKB	KLAR	UC	TRUE	COLD	25	R
OmyJC19KLAR_0010	Klamath River	Shovel Creek	Shovel Creek	8/6/2019	2019	41.971711	-122.202462	41.969604	-122.200195	ODFW	UKB	KLAR	JC	FALSE	SHOV	26	FLU
OmyJC19KLAR_0011	Klamath River	Shovel Creek	Shovel Creek	8/6/2019	2019	41.971711	-122.202462	41.969604	-122.200195	ODFW	UKB	KLAR	JC	TRUE	SHOV	26	FLU
OmyUC19KLAR_0088	Klamath River	Shovel Creek	Shovel Creek	8/6/2019	2019	41.971711	-122.202462	41.969604	-122.200195	ODFW	UKB	KLAR	UC	TRUE	SHOV	26	FLU
OmyUC19KLAR_0089	Klamath River	Shovel Creek	Shovel Creek	8/6/2019	2019	41.971711	-122.202462	41.969604	-122.200195	ODFW	UKB	KLAR	UC	FALSE	SHOV	26	FLU
OmyJC19KLAR_0012	Klamath River	Shovel Creek	Shovel Creek	8/6/2019	2019	41.971711	-122.202462	41.969604	-122.200195	ODFW	UKB	KLAR	JC	TRUE	SHOV	26	FLU
OmyJC19KLAR_0013	Klamath River	Shovel Creek	Shovel Creek	8/6/2019	2019	41.971711	-122.202462	41.969604	-122.200195	ODFW	UKB	KLAR	JC	FALSE	SHOV	26	FLU
OmyJC19KLAR_0014	Klamath River	Shovel Creek	Shovel Creek	8/6/2019	2019	41.971711	-122.202462	41.969604	-122.200195	ODFW	UKB	KLAR	JC	TRUE	SHOV	26	FLU
OmyUC19KLAR_0090	Klamath River	Shovel Creek	Shovel Creek	8/6/2019	2019	41.971711	-122.202462	41.969604	-122.200195	ODFW	UKB	KLAR	UC	TRUE	SHOV	26	FLU
OmyJC19KLAR_0015	Klamath River	Shovel Creek	Shovel Creek	8/6/2019	2019	41.971711	-122.202462	41.969604	-122.200195	ODFW	UKB	KLAR	JC	TRUE	SHOV	26	FLU
OmyJC19KLAR_0016	Klamath River	Shovel Creek	Shovel Creek	8/6/2019	2019	41.971711	-122.202462	41.969604	-122.200195	ODFW	UKB	KLAR	JC	TRUE	SHOV	26	FLU
OmyJC19KLAR_0017	Klamath River	Shovel Creek	Shovel Creek	8/6/2019	2019	41.971711	-122.202462	41.969604	-122.200195	ODFW	UKB	KLAR	JC	TRUE	SHOV	26	FLU
OmyJC19KLAR_0018	Klamath River	Shovel Creek	Shovel Creek	8/6/2019	2019	41.971711	-122.202462	41.969604	-122.200195	ODFW	UKB	KLAR	JC	TRUE	SHOV	26	FLU
OmyJC19KLAR_0019	Klamath River	Shovel Creek	Shovel Creek	8/6/2019	2019	41.971711	-122.202462	41.969604	-122.200195	ODFW	UKB	KLAR	JC	TRUE	SHOV	26	FLU
OmyJC19KLAR_0020	Klamath River	Shovel Creek	Shovel Creek	8/6/2019	2019	41.971711	-122.202462	41.969604	-122.200195	ODFW	UKB	KLAR	JC	TRUE	SHOV	26	FLU
OmyJC19KLAR_0021	Klamath River	Shovel Creek	Shovel Creek	8/6/2019	2019	41.971711	-122.202462	41.969604	-122.200195	ODFW	UKB	KLAR	JC	TRUE	SHOV	26	FLU
OmyJC19KLAR_0022	Klamath River	Shovel Creek	Shovel Creek	8/6/2019	2019	41.971711	-122.202462	41.969604	-122.200195	ODFW	UKB	KLAR	JC	FALSE	SHOV	26	FLU
OmyJC19KLAR_0023	Klamath River	Shovel Creek	Shovel Creek	8/6/2019	2019	41.971711	-122.202462	41.969604	-122.200195	ODFW	UKB	KLAR	JC	TRUE	SHOV	26	FLU
OmyUC19KLAR_0091	Klamath River	Shovel Creek	Shovel Creek	8/6/2019	2019	41.971711	-122.202462	41.969604	-122.200195	ODFW	UKB	KLAR	UC	TRUE	SHOV	26	FLU
OmyJC19KLAR_0024	Klamath River	Shovel Creek	Shovel Creek	8/6/2019	2019	41.971711	-122.202462	41.969604	-122.200195	ODFW	UKB	KLAR	JC	FALSE	SHOV	26	FLU
OmyJC19KLAR_0025	Klamath River	Shovel Creek	Shovel Creek	8/6/2019	2019	41.971711	-122.202462	41.969604	-122.200195	ODFW	UKB	KLAR	JC	TRUE	SHOV	26	FLU
OmyUC19KLAR_0092	Klamath River	Shovel Creek	Shovel Creek	8/6/2019	2019	41.971711	-122.202462	41.969604	-122.200195	ODFW	UKB	KLAR	UC	TRUE	SHOV	26	FLU
OmyJC19KLAR_0026	Klamath River	Shovel Creek	Shovel Creek	8/6/2019	2019	41.971711	-122.202462	41.969604	-122.200195	ODFW	UKB	KLAR	JC	TRUE	SHOV	26	FLU
OmyJC19KLAR_0027	Klamath River	Shovel Creek	Shovel Creek	8/6/2019	2019	41.971711	-122.202462	41.969604	-122.200195	ODFW	UKB	KLAR	JC	TRUE	SHOV	26	FLU
OmyJC19KLAR_0028	Klamath River	Shovel Creek	Shovel Creek	8/6/2019	2019	41.971711	-122.202462	41.969604	-122.200195	ODFW	UKB	KLAR	JC	TRUE	SHOV	26	FLU
OmyJC19KLAR_0029	Klamath River	Shovel Creek	Shovel Creek	8/6/2019	2019	41.971711	-122.202462	41.969604	-122.200195	ODFW	UKB	KLAR	JC	TRUE	SHOV	26	FLU
OmyJC19KLAR_0030	Klamath River	Shovel Creek	Shovel Creek	8/6/2019	2019	41.971711	-122.202462	41.969604	-122.200195	ODFW	UKB	KLAR	JC	TRUE	SHOV	26	FLU
OmyJC19KLAR_0031	Klamath River	Shovel Creek	Shovel Creek	8/6/2019	2019	41.971711	-122.202462	41.969604	-122.200195	ODFW	UKB	KLAR	JC	TRUE	SHOV	26	FLU
OmyJC19KLAR_0032	Klamath River	Shovel Creek	Shovel Creek	8/6/2019	2019	41.971711	-122.202462	41.969604	-122.200195	ODFW	UKB	KLAR	JC	TRUE	SHOV	26	FLU
OmyJC19KLAR_0033	Klamath River	Shovel Creek	Shovel Creek	8/6/2019	2019	41.971711	-122.202462	41.969604	-122.200195	ODFW	UKB	KLAR	JC	TRUE	SHOV	26	FLU
OmyJC19KLAR_0034	Klamath River	Shovel Creek	Shovel Creek	8/6/2019	2019	41.971711	-122.202462	41.969604	-122.200195	ODFW	UKB	KLAR	JC	FALSE	SHOV	26	FLU
OmyUC19KLAR_0093	Klamath River	Shovel Creek	Shovel Creek	8/6/2019	2019	41.971711	-122.202462	41.969604	-122.200195	ODFW	UKB	KLAR	UC	TRUE	SHOV	26	FLU
OmyUC19KLAR_0094	Klamath River	Shovel Creek	Shovel Creek	8/6/2019	2019	41.971711	-122.202462	41.969604	-122.200195	ODFW	UKB	KLAR	UC	FALSE	SHOV	26	FLU
OmyJC19KLAR_0035	Klamath River	Shovel Creek	Shovel Creek	8/6/2019	2019	41.971711	-122.202462	41.969604	-122.200195	ODFW	UKB	KLAR	JC	FALSE	SHOV	26	FLU
OmyUC19KLAR_0095	Klamath River	Shovel Creek	Shovel Creek	8/6/2019	2019	41.971711	-122.202462	41.969604	-122.200195	ODFW	UKB	KLAR	UC	FALSE	SHOV	26	FLU
OmyJC19KLAR_0038	Klamath River	Shovel Creek	Shovel Creek	8/6/2019	2019	41.971711	-122.202462	41.969604	-122.200195	ODFW	UKB	KLAR	JC	FALSE	SHOV	26	FLU
OmyJC19KLAR_0039	Klamath River	Shovel Creek	Shovel Creek	8/6/2019	2019	41.971711	-122.202462	41.969604	-122.200195	ODFW	UKB	KLAR	JC	FALSE	SHOV	26	FLU
OmyJC19KLAR_0040	Klamath River	Shovel Creek	Shovel Creek	8/6/2019	2019	41.971711	-122.202462	41.969604	-122.200195	ODFW	UKB	KLAR	JC	FALSE	SHOV	26	FLU
OmyJC19KLAR_0041	Klamath River	Shovel Creek	Shovel Creek	8/6/2019	2019	41.971711	-122.202462	41.969604	-122.200195	ODFW	UKB	KLAR	JC	TRUE	SHOV	26	FLU
OmyJC19KLAR_0042	Klamath River	Shovel Creek	Shovel Creek	8/6/2019	2019	41.971711	-122.202462	41.969604	-122.200195	ODFW	UKB	KLAR	JC	FALSE	SHOV	26	FLU
OmyJC19KLAR_0043	Klamath River	Shovel Creek	Shovel Creek	8/6/2019	2019	41.971711	-122.202462	41.969604	-122.200195	ODFW	UKB	KLAR	JC	TRUE	SHOV	26	FLU
OmyJC19KLAR_0044	Klamath River	Shovel Creek	Shovel Creek	8/6/2019	2019	41.971711	-122.202462	41.969604	-122.200195	ODFW	UKB	KLAR	JC	FALSE	SHOV	26	FLU
OmyJC19KLAR_0045	Klamath River	Shovel Creek	Shovel Creek	8/6/2019	2019	41.971711	-122.202462	41.969604	-122.200195	ODFW	UKB	KLAR	JC	FALSE	SHOV	26	FLU
OmyJC19KLAR_0046	Klamath River	Shovel Creek	Shovel Creek	8/6/2019	2019	41.971711	-122.202462	41.969604	-122.200195	ODFW	UKB	KLAR	JC	FALSE	SHOV	26	FLU
OmyJC19KLAR_0047	Klamath River	Shovel Creek	Shovel Creek	8/6/2019	2019	41.971711	-122.202462	41.969604	-122.200195	ODFW	UKB	KLAR	JC	FALSE	SHOV	26	FLU
OmyJC19KLAR_0048	Klamath River	Shovel Creek	Shovel Creek	8/6/2019	2019	41.971711	-122.202462	41.969604	-122.200195	ODFW	UKB	KLAR	JC	FALSE	SHOV	26	FLU
OmyJC19KLAR_0049	Klamath River	Shovel Creek	Shovel Creek	8/6/2019	2019	41.971711	-122.202462	41.969604	-122.200195	ODFW	UKB	KLAR	JC	TRUE	SHOV	26	FLU
OmyUC19KLAR_0096	Klamath River	Shovel Creek	Shovel Creek	8/6/2019	2019	41.971711	-122.202462	41.969604	-122.200195	ODFW	UKB	KLAR	UC	FALSE	SHOV	26	FLU
OmyJC19KLAR_0050	Klamath River	Shovel Creek	Shovel Creek	8/6/2019	2019	41.971711	-122.202462	41.969604	-122.200195	ODFW	UKB	KLAR	JC	FALSE	SHOV	26	FLU
OmyJC19KLAR_0051	Klamath River	Shovel Creek	Shovel Creek	8/6/2019	2019	41.971711	-122.202462	41.969604	-122.200195	ODFW	UKB	KLAR	JC	FALSE	SHOV	26	FLU
OmyJC19KLAR_0052	Klamath River	Shovel Creek	Shovel Creek	8/6/2019	2019	41.971711	-122.202462	41.969604	-122.200195	ODFW	UKB	KLAR	JC	FALSE	SHOV	26	FLU
OmyUC19KLAR_0097	Klamath River	Shovel Creek	Shovel Creek	8/6/2019	2019	41.971711	-122.202462	41.969604	-122.200195	ODFW	UKB	KLAR	UC	FALSE	SHOV	26	FLU
OmyUC19KLAR_0098	Klamath River	Shovel Creek	Shovel Creek	8/6/2019	2019	41.971711	-122.202462	41.969604	-122.200195	ODFW	UKB	KLAR	UC	FALSE	SHOV	26	FLU
OmyUC19KLAR_0099	Klamath River	Shovel Creek	Shovel Creek	8/6/2019	2019	41.971711	-122.202462	41.969604	-122.200195	ODFW	UKB	KLAR	UC	FALSE	SHOV	26	FLU
OmyAC18KLAR_0001	Klamath River	Klamath River	Peaking Reach	5/5/2018	2018	42.040881	-122.092159	42.044075	-122.089643	ODFW	UKB	KLAR	AC	FALSE	PEAR	27	FLU
OmyAC18KLAR_0002	Klamath River	Klamath River	Peaking Reach	5/5/2018	2018	42.040881	-122.092159	42.044075	-122.089643	ODFW	UKB	KLAR	AC	FALSE	PEAR	27	FLU
OmyAC18KLAR_0003	Klamath River	Klamath River	Peaking Reach	5/5/2018	2018	42.040881	-122.092159	42.044075	-122.089643	ODFW	UKB	KLAR	AC	FALSE	PEAR	27	FLU
OmyAC18KLAR_0004	Klamath River	Klamath River	Peaking Reach	5/5/2018	2018	42.040881	-122.092159	42.044075	-122.089643	ODFW	UKB	KLAR	AC	TRUE	PEAR	27	FLU
OmyAC18KLAR_0005	Klamath River	Klamath River	Peaking Reach	5/5/2018	2018	42.040881	-122.092159	42.044075	-122.089643	ODFW	UKB	KLAR	AC	FALSE	PEAR	27	FLU
OmyAC18KLAR_0006	Klamath River	Klamath River	Peaking Reach	5/5/2018	2018	42.040881	-122.092159	42.044075	-122.089643	ODFW	UKB	KLAR	AC	TRUE	PEAR	27	FLU
OmyAC18KLAR_0007	Klamath River	Klamath River	Peaking Reach	5/5/2018	2018	42.040881	-122.092159	42.044075	-122.089643	ODFW	UKB	KLAR	AC	FALSE	PEAR	27	FLU
OmyAC18KLAR_0008	Klamath River	Klamath River	Peaking Reach	5/5/2018	2018	42.040881	-122.092159	42.044075	-122.089643	ODFW	UKB	KLAR	AC	TRUE	PEAR	27	FLU
OmyAC18KLAR_0009	Klamath River	Klamath River	Peaking Reach	5/5/2018	2018	42.040881	-122.092159	42.044075	-122.089643	ODFW	UKB	KLAR	AC	FALSE	PEAR	27	FLU
OmyAC18KLAR_0010	Klamath River	Klamath River	Peaking Reach	5/5/2018	2018	42.040881	-122.092159	42.044075	-122.089643	ODFW	UKB	KLAR	AC	TRUE	PEAR	27	FLU
OmyAC18KLAR_0011	Klamath River	Klamath River	Peaking Reach	5/5/2018	2018	42.040881	-122.092159	42.044075	-122.089643	ODFW	UKB	KLAR	AC	TRUE	PEAR	27	FLU
OmyAC18KLAR_0012	Klamath River	Klamath River	Peaking Reach	5/5/2018	2018	42.040881	-122.092159	42.044075	-122.089643	ODFW	UKB	KLAR	AC	TRUE	PEAR	27	FLU
OmyUC18KLAR_0001	Klamath River	Klamath River	Peaking Reach	5/5/2018	2018	42.040881	-122.092159	42.044075	-122.089643	ODFW	UKB	KLAR	UC	TRUE	PEAR	27	FLU
OmyAC18KLAR_0013	Klamath River	Klamath River	Peaking Reach	5/5/2018	2018	42.040881	-122.092159	42.044075	-122.089643	ODFW	UKB	KLAR	AC	FALSE	PEAR	27	FLU
OmyAC18KLAR_0014	Klamath River	Klamath River	Peaking Reach	5/5/2018	2018	42.040881	-122.092159	42.044075	-122.089643	ODFW	UKB	KLAR	AC	TRUE	PEAR	27	FLU
OmyAC18KLAR_0015	Klamath River	Klamath River	Peaking Reach	5/5/2018	2018	42.040881	-122.092159	42.044075	-122.089643	ODFW	UKB	KLAR	AC	TRUE	PEAR	27	FLU
OmyAC19KLAR_0001	Klamath River	Klamath River	Peaking Reach	8/12/2019	2019	42.040881	-122.092159	42.044075	-122.089643	ODFW	UKB	KLAR	AC	TRUE	PEAR	27	FLU
OmyAC19KLAR_0002	Klamath River	Klamath River	Peaking Reach	8/12/2019	2019	42.040881	-122.092159	42.044075	-122.089643	ODFW	UKB	KLAR	AC	TRUE	PEAR	27	FLU
OmyAC19KLAR_0003	Klamath River	Klamath River	Peaking Reach	8/12/2019	2019	42.040881	-122.092159	42.044075	-122.089643	ODFW	UKB	KLAR	AC	TRUE	PEAR	27	FLU
OmyAC19KLAR_0004	Klamath River	Klamath River	Peaking Reach	8/12/2019	2019	42.040881	-122.092159	42.044075	-122.089643	ODFW	UKB	KLAR	AC	TRUE	PEAR	27	FLU
OmyAC19KLAR_0005	Klamath River	Klamath River	Peaking Reach	8/12/2019	2019	42.040881	-122.092159	42.044075	-122.089643	ODFW	UKB	KLAR	AC	TRUE	PEAR	27	FLU
OmyAC19KLAR_0006	Klamath River	Klamath River	Peaking Reach	8/12/2019	2019	42.040881	-122.092159	42.044075	-122.089643	ODFW	UKB	KLAR	AC	TRUE	PEAR	27	FLU
OmyAC19KLAR_0007	Klamath River	Klamath River	Peaking Reach	8/12/2019	2019	42.040881	-122.092159	42.044075	-122.089643	ODFW	UKB	KLAR	AC	TRUE	PEAR	27	FLU
OmyAC19KLAR_0008	Klamath River	Klamath River	Peaking Reach	8/12/2019	2019	42.040881	-122.092159	42.044075	-122.089643	ODFW	UKB	KLAR	AC	TRUE	PEAR	27	FLU
OmyAC19KLAR_0009	Klamath River	Klamath River	Peaking Reach	8/12/2019	2019	42.040881	-122.092159	42.044075	-122.089643	ODFW	UKB	KLAR	AC	TRUE	PEAR	27	FLU
OmyAC19KLAR_0010	Klamath River	Klamath River	Peaking Reach	8/12/2019	2019	42.040881	-122.092159	42.044075	-122.089643	ODFW	UKB	KLAR	AC	TRUE	PEAR	27	FLU
OmyAC19KLAR_0011	Klamath River	Klamath River	Peaking Reach	8/12/2019	2019	42.040881	-122.092159	42.044075	-122.089643	ODFW	UKB	KLAR	AC	TRUE	PEAR	27	FLU
OmyAC19KLAR_0012	Klamath River	Klamath River	Peaking Reach	8/12/2019	2019	42.040881	-122.092159	42.044075	-122.089643	ODFW	UKB	KLAR	AC	TRUE	PEAR	27	FLU
OmyAC19KLAR_0013	Klamath River	Klamath River	Peaking Reach	8/12/2019	2019	42.040881	-122.092159	42.044075	-122.089643	ODFW	UKB	KLAR	AC	TRUE	PEAR	27	FLU
OmyAC19KLAR_0014	Klamath River	Klamath River	Peaking Reach	8/12/2019	2019	42.040881	-122.092159	42.044075	-122.089643	ODFW	UKB	KLAR	AC	TRUE	PEAR	27	FLU
OmyAC19KLAR_0015	Klamath River	Klamath River	Peaking Reach	8/12/2019	2019	42.040881	-122.092159	42.044075	-122.089643	ODFW	UKB	KLAR	AC	TRUE	PEAR	27	FLU
OmyUC19KLAR_0100	Klamath River	Klamath River	Peaking Reach	8/12/2019	2019	42.040881	-122.092159	42.044075	-122.089643	ODFW	UKB	KLAR	UC	TRUE	PEAR	27	FLU
OmyAC19KLAR_0016	Klamath River	Klamath River	Peaking Reach	8/12/2019	2019	42.040881	-122.092159	42.044075	-122.089643	ODFW	UKB	KLAR	AC	TRUE	PEAR	27	FLU
OmyAC19KLAR_0017	Klamath River	Klamath River	Peaking Reach	8/12/2019	2019	42.040881	-122.092159	42.044075	-122.089643	ODFW	UKB	KLAR	AC	TRUE	PEAR	27	FLU
OmyAC19KLAR_0018	Klamath River	Klamath River	Peaking Reach	8/12/2019	2019	42.040881	-122.092159	42.044075	-122.089643	ODFW	UKB	KLAR	AC	TRUE	PEAR	27	FLU
OmyAC19KLAR_0019	Klamath River	Klamath River	Peaking Reach	8/12/2019	2019	42.040881	-122.092159	42.044075	-122.089643	ODFW	UKB	KLAR	AC	TRUE	PEAR	27	FLU
OmyAC19KLAR_0020	Klamath River	Klamath River	Peaking Reach	8/12/2019	2019	42.040881	-122.092159	42.044075	-122.089643	ODFW	UKB	KLAR	AC	TRUE	PEAR	27	FLU
OmyAC19KLAR_0021	Klamath River	Klamath River	Peaking Reach	8/12/2019	2019	42.040881	-122.092159	42.044075	-122.089643	ODFW	UKB	KLAR	AC	TRUE	PEAR	27	FLU
OmyAC19KLAR_0022	Klamath River	Klamath River	Peaking Reach	8/12/2019	2019	42.040881	-122.092159	42.044075	-122.089643	ODFW	UKB	KLAR	AC	TRUE	PEAR	27	FLU
OmyAC19KLAR_0023	Klamath River	Klamath River	Peaking Reach	8/12/2019	2019	42.040881	-122.092159	42.044075	-122.089643	ODFW	UKB	KLAR	AC	TRUE	PEAR	27	FLU
OmyAC19KLAR_0024	Klamath River	Klamath River	Peaking Reach	8/12/2019	2019	42.040881	-122.092159	42.044075	-122.089643	ODFW	UKB	KLAR	AC	TRUE	PEAR	27	FLU
OmyAC19KLAR_0025	Klamath River	Klamath River	Peaking Reach	8/12/2019	2019	42.040881	-122.092159	42.044075	-122.089643	ODFW	UKB	KLAR	AC	TRUE	PEAR	27	FLU
OmyAC19KLAR_0026	Klamath River	Klamath River	Peaking Reach	8/12/2019	2019	42.040881	-122.092159	42.044075	-122.089643	ODFW	UKB	KLAR	AC	TRUE	PEAR	27	FLU
OmyAC19KLAR_0027	Klamath River	Klamath River	Peaking Reach	8/12/2019	2019	42.040881	-122.092159	42.044075	-122.089643	ODFW	UKB	KLAR	AC	TRUE	PEAR	27	FLU
OmyAC19KLAR_0028	Klamath River	Klamath River	Peaking Reach	8/12/2019	2019	42.040881	-122.092159	42.044075	-122.089643	ODFW	UKB	KLAR	AC	TRUE	PEAR	27	FLU
OmyAC19KLAR_0029	Klamath River	Klamath River	Peaking Reach	8/12/2019	2019	42.040881	-122.092159	42.044075	-122.089643	ODFW	UKB	KLAR	AC	TRUE	PEAR	27	FLU
OmyAC19KLAR_0030	Klamath River	Klamath River	Peaking Reach	8/12/2019	2019	42.040881	-122.092159	42.044075	-122.089643	ODFW	UKB	KLAR	AC	TRUE	PEAR	27	FLU
OmyAC19KLAR_0031	Klamath River	Klamath River	Peaking Reach	8/12/2019	2019	42.040881	-122.092159	42.044075	-122.089643	ODFW	UKB	KLAR	AC	TRUE	PEAR	27	FLU
OmyAC19KLAR_0032	Klamath River	Klamath River	Peaking Reach	8/12/2019	2019	42.040881	-122.092159	42.044075	-122.089643	ODFW	UKB	KLAR	AC	TRUE	PEAR	27	FLU
OmyAC19KLAR_0033	Klamath River	Klamath River	Peaking Reach	8/12/2019	2019	42.040881	-122.092159	42.044075	-122.089643	ODFW	UKB	KLAR	AC	TRUE	PEAR	27	FLU
OmyAC19KLAR_0034	Klamath River	Klamath River	Peaking Reach	8/12/2019	2019	42.040881	-122.092159	42.044075	-122.089643	ODFW	UKB	KLAR	AC	FALSE	PEAR	27	FLU
OmyUC19KLAR_0128	Klamath River	Klamath River	Peaking Reach	8/12/2019	2019	42.040881	-122.092159	42.044075	-122.089643	ODFW	UKB	KLAR	UC	FALSE	PEAR	27	FLU
OmyAC19KLAR_0035	Klamath River	Klamath River	Peaking Reach	8/12/2019	2019	42.040881	-122.092159	42.044075	-122.089643	ODFW	UKB	KLAR	AC	TRUE	PEAR	27	FLU
OmyAC19KLAR_0036	Klamath River	Klamath River	Peaking Reach	8/12/2019	2019	42.040881	-122.092159	42.044075	-122.089643	ODFW	UKB	KLAR	AC	FALSE	PEAR	27	FLU
OmyAC19KLAR_0037	Klamath River	Klamath River	Peaking Reach	8/12/2019	2019	42.040881	-122.092159	42.044075	-122.089643	ODFW	UKB	KLAR	AC	FALSE	PEAR	27	FLU
OmyAC19KLAR_0038	Klamath River	Klamath River	Peaking Reach	8/12/2019	2019	42.040881	-122.092159	42.044075	-122.089643	ODFW	UKB	KLAR	AC	TRUE	PEAR	27	FLU
OmyAC19KLAR_0039	Klamath River	Klamath River	Peaking Reach	8/12/2019	2019	42.040881	-122.092159	42.044075	-122.089643	ODFW	UKB	KLAR	AC	TRUE	PEAR	27	FLU
OmyAC19KLAR_0040	Klamath River	Klamath River	Peaking Reach	8/12/2019	2019	42.040881	-122.092159	42.044075	-122.089643	ODFW	UKB	KLAR	AC	FALSE	PEAR	27	FLU
OmyAC19KLAR_0041	Klamath River	Klamath River	Peaking Reach	8/12/2019	2019	42.040881	-122.092159	42.044075	-122.089643	ODFW	UKB	KLAR	AC	FALSE	PEAR	27	FLU
OmyUC19KLAR_0129	Klamath River	Klamath River	Peaking Reach	8/12/2019	2019	42.040881	-122.092159	42.044075	-122.089643	ODFW	UKB	KLAR	UC	TRUE	PEAR	27	FLU
OmyAC19KLAR_0042	Klamath River	Klamath River	Peaking Reach	8/12/2019	2019	42.040881	-122.092159	42.044075	-122.089643	ODFW	UKB	KLAR	AC	TRUE	PEAR	27	FLU
OmyAC19KLAR_0043	Klamath River	Klamath River	Peaking Reach	8/12/2019	2019	42.040881	-122.092159	42.044075	-122.089643	ODFW	UKB	KLAR	AC	FALSE	PEAR	27	FLU
OmyAC19KLAR_0044	Klamath River	Klamath River	Peaking Reach	8/12/2019	2019	42.040881	-122.092159	42.044075	-122.089643	ODFW	UKB	KLAR	AC	FALSE	PEAR	27	FLU
OmyAC19KLAR_0045	Klamath River	Klamath River	Peaking Reach	8/12/2019	2019	42.040881	-122.092159	42.044075	-122.089643	ODFW	UKB	KLAR	AC	TRUE	PEAR	27	FLU
OmyAC19KLAR_0046	Klamath River	Klamath River	Peaking Reach	8/12/2019	2019	42.040881	-122.092159	42.044075	-122.089643	ODFW	UKB	KLAR	AC	TRUE	PEAR	27	FLU
OmyAC19KLAR_0047	Klamath River	Klamath River	Peaking Reach	8/12/2019	2019	42.040881	-122.092159	42.044075	-122.089643	ODFW	UKB	KLAR	AC	TRUE	PEAR	27	FLU
OmyAC19KLAR_0048	Klamath River	Klamath River	Peaking Reach	8/12/2019	2019	42.040881	-122.092159	42.044075	-122.089643	ODFW	UKB	KLAR	AC	TRUE	PEAR	27	FLU
OmyAC19KLAR_0049	Klamath River	Klamath River	Peaking Reach	8/12/2019	2019	42.040881	-122.092159	42.044075	-122.089643	ODFW	UKB	KLAR	AC	TRUE	PEAR	27	FLU
OmyUC19KLAR_0130	Klamath River	Klamath River	Peaking Reach	8/12/2019	2019	42.040881	-122.092159	42.044075	-122.089643	ODFW	UKB	KLAR	UC	TRUE	PEAR	27	FLU
OmyAC19KLAR_0050	Klamath River	Klamath River	Peaking Reach	8/13/2019	2019	42.040881	-122.092159	42.044075	-122.089643	ODFW	UKB	KLAR	AC	TRUE	PEAR	27	FLU
OmyAC19KLAR_0071	Klamath River	Klamath River	Peaking Reach	8/12/2019	2019	42.040881	-122.092159	42.044075	-122.089643	ODFW	UKB	KLAR	AC	FALSE	PEAR	27	FLU
OmyAC19KLAR_0053	Klamath River	Klamath River	Bypass Reach	8/12/2019	2019	42.093365	-122.070549	42.090448	-122.05455	ODFW	UKB	KLAR	AC	TRUE	BYPR	28	FLU
OmyAC19KLAR_0054	Klamath River	Klamath River	Bypass Reach	8/12/2019	2019	42.093365	-122.070549	42.090448	-122.05455	ODFW	UKB	KLAR	AC	TRUE	BYPR	28	FLU
OmyAC19KLAR_0055	Klamath River	Klamath River	Bypass Reach	8/12/2019	2019	42.093365	-122.070549	42.090448	-122.05455	ODFW	UKB	KLAR	AC	TRUE	BYPR	28	FLU
OmyAC19KLAR_0056	Klamath River	Klamath River	Bypass Reach	8/12/2019	2019	42.093365	-122.070549	42.090448	-122.05455	ODFW	UKB	KLAR	AC	TRUE	BYPR	28	FLU
OmyAC19KLAR_0057	Klamath River	Klamath River	Bypass Reach	8/12/2019	2019	42.093365	-122.070549	42.090448	-122.05455	ODFW	UKB	KLAR	AC	TRUE	BYPR	28	FLU
OmyAC19KLAR_0058	Klamath River	Klamath River	Bypass Reach	8/12/2019	2019	42.093365	-122.070549	42.090448	-122.05455	ODFW	UKB	KLAR	AC	TRUE	BYPR	28	FLU
OmyUC19KLAR_0131	Klamath River	Klamath River	Bypass Reach	8/12/2019	2019	42.093365	-122.070549	42.090448	-122.05455	ODFW	UKB	KLAR	UC	TRUE	BYPR	28	FLU
OmyUC19KLAR_0132	Klamath River	Klamath River	Bypass Reach	8/12/2019	2019	42.093365	-122.070549	42.090448	-122.05455	ODFW	UKB	KLAR	UC	TRUE	BYPR	28	FLU
OmyAC19KLAR_0059	Klamath River	Klamath River	Bypass Reach	8/12/2019	2019	42.093365	-122.070549	42.090448	-122.05455	ODFW	UKB	KLAR	AC	TRUE	BYPR	28	FLU
OmyAC19KLAR_0060	Klamath River	Klamath River	Bypass Reach	8/12/2019	2019	42.093365	-122.070549	42.090448	-122.05455	ODFW	UKB	KLAR	AC	FALSE	BYPR	28	FLU
OmyAC19KLAR_0061	Klamath River	Klamath River	Bypass Reach	8/12/2019	2019	42.093365	-122.070549	42.090448	-122.05455	ODFW	UKB	KLAR	AC	TRUE	BYPR	28	FLU
OmyUC19KLAR_0133	Klamath River	Klamath River	Bypass Reach	8/12/2019	2019	42.093365	-122.070549	42.090448	-122.05455	ODFW	UKB	KLAR	UC	TRUE	BYPR	28	FLU
OmyAC19KLAR_0062	Klamath River	Klamath River	Bypass Reach	8/12/2019	2019	42.093365	-122.070549	42.090448	-122.05455	ODFW	UKB	KLAR	AC	FALSE	BYPR	28	FLU
OmyUC19KLAR_0134	Klamath River	Klamath River	Bypass Reach	8/12/2019	2019	42.093365	-122.070549	42.090448	-122.05455	ODFW	UKB	KLAR	UC	TRUE	BYPR	28	FLU
OmyAC19KLAR_0063	Klamath River	Klamath River	Bypass Reach	8/12/2019	2019	42.093365	-122.070549	42.090448	-122.05455	ODFW	UKB	KLAR	AC	TRUE	BYPR	28	FLU
OmyUC19KLAR_0135	Klamath River	Klamath River	Bypass Reach	8/12/2019	2019	42.093365	-122.070549	42.090448	-122.05455	ODFW	UKB	KLAR	UC	TRUE	BYPR	28	FLU
OmyAC19KLAR_0064	Klamath River	Klamath River	Bypass Reach	8/12/2019	2019	42.093365	-122.070549	42.090448	-122.05455	ODFW	UKB	KLAR	AC	TRUE	BYPR	28	FLU
OmyAC19KLAR_0065	Klamath River	Klamath River	Bypass Reach	8/12/2019	2019	42.093365	-122.070549	42.090448	-122.05455	ODFW	UKB	KLAR	AC	TRUE	BYPR	28	FLU
OmyAC19KLAR_0066	Klamath River	Klamath River	Bypass Reach	8/12/2019	2019	42.093365	-122.070549	42.090448	-122.05455	ODFW	UKB	KLAR	AC	TRUE	BYPR	28	FLU
OmyAC19KLAR_0067	Klamath River	Klamath River	Bypass Reach	8/12/2019	2019	42.093365	-122.070549	42.090448	-122.05455	ODFW	UKB	KLAR	AC	TRUE	BYPR	28	FLU
OmyUC19KLAR_0136	Klamath River	Klamath River	Bypass Reach	8/12/2019	2019	42.093365	-122.070549	42.090448	-122.05455	ODFW	UKB	KLAR	UC	FALSE	BYPR	28	FLU
OmyUC19KLAR_0137	Klamath River	Klamath River	Bypass Reach	8/12/2019	2019	42.093365	-122.070549	42.090448	-122.05455	ODFW	UKB	KLAR	UC	TRUE	BYPR	28	FLU
OmyAC19KLAR_0068	Klamath River	Klamath River	Bypass Reach	8/12/2019	2019	42.093365	-122.070549	42.090448	-122.05455	ODFW	UKB	KLAR	AC	TRUE	BYPR	28	FLU
OmyUC19KLAR_0138	Klamath River	Klamath River	Bypass Reach	8/12/2019	2019	42.093365	-122.070549	42.090448	-122.05455	ODFW	UKB	KLAR	UC	TRUE	BYPR	28	FLU
OmyUC19KLAR_0139	Klamath River	Klamath River	Bypass Reach	8/12/2019	2019	42.093365	-122.070549	42.090448	-122.05455	ODFW	UKB	KLAR	UC	TRUE	BYPR	28	FLU
OmyUC19KLAR_0140	Klamath River	Klamath River	Bypass Reach	8/12/2019	2019	42.093365	-122.070549	42.090448	-122.05455	ODFW	UKB	KLAR	UC	TRUE	BYPR	28	FLU
OmyUC19KLAR_0141	Klamath River	Klamath River	Bypass Reach	8/12/2019	2019	42.093365	-122.070549	42.090448	-122.05455	ODFW	UKB	KLAR	UC	TRUE	BYPR	28	FLU
OmyAC19KLAR_0069	Klamath River	Klamath River	Bypass Reach	8/12/2019	2019	42.093365	-122.070549	42.090448	-122.05455	ODFW	UKB	KLAR	AC	TRUE	BYPR	28	FLU
OmyUC19KLAR_0142	Klamath River	Klamath River	Bypass Reach	8/12/2019	2019	42.093365	-122.070549	42.090448	-122.05455	ODFW	UKB	KLAR	UC	FALSE	BYPR	28	FLU
OmyUC19KLAR_0143	Klamath River	Klamath River	Bypass Reach	8/12/2019	2019	42.093365	-122.070549	42.090448	-122.05455	ODFW	UKB	KLAR	UC	TRUE	BYPR	28	FLU
OmyUC19KLAR_0144	Klamath River	Klamath River	Bypass Reach	8/12/2019	2019	42.093365	-122.070549	42.090448	-122.05455	ODFW	UKB	KLAR	UC	TRUE	BYPR	28	FLU
OmyAC19KLAR_0070	Klamath River	Klamath River	Bypass Reach	8/12/2019	2019	42.093365	-122.070549	42.090448	-122.05455	ODFW	UKB	KLAR	AC	TRUE	BYPR	28	FLU
OmyJC00KLAR_0006	Klamath River	Klamath River	Below J.C. Boyle	2000	2000			NA	NA	Pearse et al 2011	UKB	KLAR	JC	TRUE	BYPR_00	28	FLU
OmyJC00KLAR_0007	Klamath River	Klamath River	Below J.C. Boyle	2000	2000			NA	NA	Pearse et al 2011	UKB	KLAR	JC	TRUE	BYPR_00	28	FLU
OmyJC00KLAR_0008	Klamath River	Klamath River	Below J.C. Boyle	2000	2000			NA	NA	Pearse et al 2011	UKB	KLAR	JC	TRUE	BYPR_00	28	FLU
OmyJC00KLAR_0009	Klamath River	Klamath River	Below J.C. Boyle	2000	2000			NA	NA	Pearse et al 2011	UKB	KLAR	JC	FALSE	BYPR_00	28	FLU
OmyJC00KLAR_0010	Klamath River	Klamath River	Below J.C. Boyle	2000	2000			NA	NA	Pearse et al 2011	UKB	KLAR	JC	TRUE	BYPR_00	28	FLU
OmyJC00KLAR_0011	Klamath River	Klamath River	Below J.C. Boyle	2000	2000			NA	NA	Pearse et al 2011	UKB	KLAR	JC	TRUE	BYPR_00	28	FLU
OmyJC00KLAR_0012	Klamath River	Klamath River	Below J.C. Boyle	2000	2000			NA	NA	Pearse et al 2011	UKB	KLAR	JC	TRUE	BYPR_00	28	FLU
OmyJC00KLAR_0013	Klamath River	Klamath River	Below J.C. Boyle	2000	2000			NA	NA	Pearse et al 2011	UKB	KLAR	JC	TRUE	BYPR_00	28	FLU
OmyJC00KLAR_0014	Klamath River	Klamath River	Below J.C. Boyle	2000	2000			NA	NA	Pearse et al 2011	UKB	KLAR	JC	TRUE	BYPR_00	28	FLU
OmyJC00KLAR_0015	Klamath River	Klamath River	Below J.C. Boyle	2000	2000			NA	NA	Pearse et al 2011	UKB	KLAR	JC	TRUE	BYPR_00	28	FLU
OmyJC00KLAR_0016	Klamath River	Klamath River	Below J.C. Boyle	2000	2000			NA	NA	Pearse et al 2011	UKB	KLAR	JC	TRUE	BYPR_00	28	FLU
OmyJC00KLAR_0017	Klamath River	Klamath River	Below J.C. Boyle	2000	2000			NA	NA	Pearse et al 2011	UKB	KLAR	JC	FALSE	BYPR_00	28	FLU
OmyJC00KLAR_0019	Klamath River	Klamath River	Below J.C. Boyle	2000	2000			NA	NA	Pearse et al 2011	UKB	KLAR	JC	TRUE	BYPR_00	28	FLU
OmyJC00KLAR_0020	Klamath River	Klamath River	Below J.C. Boyle	2000	2000			NA	NA	Pearse et al 2011	UKB	KLAR	JC	TRUE	BYPR_00	28	FLU
OmyJC00KLAR_0021	Klamath River	Klamath River	Below J.C. Boyle	2000	2000			NA	NA	Pearse et al 2011	UKB	KLAR	JC	TRUE	BYPR_00	28	FLU
OmyJC00KLAR_0022	Klamath River	Klamath River	Below J.C. Boyle	2000	2000			NA	NA	Pearse et al 2011	UKB	KLAR	JC	TRUE	BYPR_00	28	FLU
OmyJC00KLAR_0023	Klamath River	Klamath River	Below J.C. Boyle	2000	2000			NA	NA	Pearse et al 2011	UKB	KLAR	JC	TRUE	BYPR_00	28	FLU
OmyJC00KLAR_0144	Klamath River	Klamath River	Cold-water Bypass reach	2000	2000			NA	NA	Pearse et al 2011	UKB	KLAR	JC	TRUE	BYPR_00	28	FLU
OmyJC00KLAR_0145	Klamath River	Klamath River	Cold-water Bypass reach	2000	2000			NA	NA	Pearse et al 2011	UKB	KLAR	JC	TRUE	BYPR_00	28	FLU
OmyJC00KLAR_0146	Klamath River	Klamath River	Cold-water Bypass reach	2000	2000			NA	NA	Pearse et al 2011	UKB	KLAR	JC	TRUE	BYPR_00	28	FLU
OmyJC00KLAR_0147	Klamath River	Klamath River	Cold-water Bypass reach	2000	2000			NA	NA	Pearse et al 2011	UKB	KLAR	JC	TRUE	BYPR_00	28	FLU
OmyJC00KLAR_0148	Klamath River	Klamath River	Cold-water Bypass reach	2000	2000			NA	NA	Pearse et al 2011	UKB	KLAR	JC	TRUE	BYPR_00	28	FLU
OmyJC00KLAR_0149	Klamath River	Klamath River	Cold-water Bypass reach	2000	2000			NA	NA	Pearse et al 2011	UKB	KLAR	JC	TRUE	BYPR_00	28	FLU
OmyJC00KLAR_0150	Klamath River	Klamath River	Cold-water Bypass reach	2000	2000			NA	NA	Pearse et al 2011	UKB	KLAR	JC	TRUE	BYPR_00	28	FLU
OmyJC00KLAR_0151	Klamath River	Klamath River	Cold-water Bypass reach	2000	2000			NA	NA	Pearse et al 2011	UKB	KLAR	JC	TRUE	BYPR_00	28	FLU
OmyJC00KLAR_0152	Klamath River	Klamath River	Cold-water Bypass reach	2000	2000			NA	NA	Pearse et al 2011	UKB	KLAR	JC	TRUE	BYPR_00	28	FLU
OmyJC00KLAR_0153	Klamath River	Klamath River	Cold-water Bypass reach	2000	2000			NA	NA	Pearse et al 2011	UKB	KLAR	JC	TRUE	BYPR_00	28	FLU
OmyJC00KLAR_0154	Klamath River	Klamath River	Cold-water Bypass reach	2000	2000			NA	NA	Pearse et al 2011	UKB	KLAR	JC	TRUE	BYPR_00	28	FLU
OmyJC00KLAR_0155	Klamath River	Klamath River	Cold-water Bypass reach	2000	2000			NA	NA	Pearse et al 2011	UKB	KLAR	JC	TRUE	BYPR_00	28	FLU
OmyJC00KLAR_0156	Klamath River	Klamath River	Cold-water Bypass reach	2000	2000			NA	NA	Pearse et al 2011	UKB	KLAR	JC	TRUE	BYPR_00	28	FLU
OmyJC00KLAR_0157	Klamath River	Klamath River	Cold-water Bypass reach	2000	2000			NA	NA	Pearse et al 2011	UKB	KLAR	JC	TRUE	BYPR_00	28	FLU
OmyJC00KLAR_0158	Klamath River	Klamath River	Cold-water Bypass reach	2000	2000			NA	NA	Pearse et al 2011	UKB	KLAR	JC	TRUE	BYPR_00	28	FLU
OmyJC00KLAR_0159	Klamath River	Klamath River	Cold-water Bypass reach	2000	2000			NA	NA	Pearse et al 2011	UKB	KLAR	JC	TRUE	BYPR_00	28	FLU
OmyJC00KLAR_0160	Klamath River	Klamath River	Cold-water Bypass reach	2000	2000			NA	NA	Pearse et al 2011	UKB	KLAR	JC	TRUE	BYPR_00	28	FLU
OmyJC00KLAR_0161	Klamath River	Klamath River	Cold-water Bypass reach	2000	2000			NA	NA	Pearse et al 2011	UKB	KLAR	JC	TRUE	BYPR_00	28	FLU
OmyJC00KLAR_0162	Klamath River	Klamath River	Cold-water Bypass reach	2000	2000			NA	NA	Pearse et al 2011	UKB	KLAR	JC	TRUE	BYPR_00	28	FLU
OmyJC00KLAR_0163	Klamath River	Klamath River	Cold-water Bypass reach	2000	2000			NA	NA	Pearse et al 2011	UKB	KLAR	JC	TRUE	BYPR_00	28	FLU
OmyJC00KLAR_0164	Klamath River	Klamath River	Cold-water Bypass reach	2000	2000			NA	NA	Pearse et al 2011	UKB	KLAR	JC	TRUE	BYPR_00	28	FLU
OmyJC00KLAR_0165	Klamath River	Klamath River	Cold-water Bypass reach	2000	2000			NA	NA	Pearse et al 2011	UKB	KLAR	JC	TRUE	BYPR_00	28	FLU
OmyJC00KLAR_0166	Klamath River	Klamath River	Cold-water Bypass reach	2000	2000			NA	NA	Pearse et al 2011	UKB	KLAR	JC	TRUE	BYPR_00	28	FLU
OmyAC16KLAR_0001	Klamath River	Klamath River	Keno Reach	12/9/2016	2016	42.145234	-121.973065	42.139792	-121.969329	ODFW	UKB	KLAR	AC	TRUE	KENO	29	FLU
OmyAC16KLAR_0002	Klamath River	Klamath River	Keno Reach	12/9/2016	2016	42.145234	-121.973065	42.139792	-121.969329	ODFW	UKB	KLAR	AC	FALSE	KENO	29	FLU
OmyAC16KLAR_0003	Klamath River	Klamath River	Keno Reach	12/9/2016	2016	42.145234	-121.973065	42.139792	-121.969329	ODFW	UKB	KLAR	AC	FALSE	KENO	29	FLU
OmyAC16KLAR_0004	Klamath River	Klamath River	Keno Reach	12/9/2016	2016	42.145234	-121.973065	42.139792	-121.969329	ODFW	UKB	KLAR	AC	TRUE	KENO	29	FLU
OmyAC16KLAR_0005	Klamath River	Klamath River	Keno Reach	12/9/2016	2016	42.145234	-121.973065	42.139792	-121.969329	ODFW	UKB	KLAR	AC	FALSE	KENO	29	FLU
OmyAC16KLAR_0006	Klamath River	Klamath River	Keno Reach	12/9/2016	2016	42.145234	-121.973065	42.139792	-121.969329	ODFW	UKB	KLAR	AC	TRUE	KENO	29	FLU
OmyAC16KLAR_0007	Klamath River	Klamath River	Keno Reach	12/9/2016	2016	42.145234	-121.973065	42.139792	-121.969329	ODFW	UKB	KLAR	AC	TRUE	KENO	29	FLU
OmyAC16KLAR_0008	Klamath River	Klamath River	Keno Reach	12/9/2016	2016	42.145234	-121.973065	42.139792	-121.969329	ODFW	UKB	KLAR	AC	FALSE	KENO	29	FLU
OmyAC16KLAR_0009	Klamath River	Klamath River	Keno Reach	12/9/2016	2016	42.145234	-121.973065	42.139792	-121.969329	ODFW	UKB	KLAR	AC	TRUE	KENO	29	FLU
OmyAC16KLAR_0010	Klamath River	Klamath River	Keno Reach	12/9/2016	2016	42.145234	-121.973065	42.139792	-121.969329	ODFW	UKB	KLAR	AC	TRUE	KENO	29	FLU
OmyAC19KLAR_0051	Klamath River	Klamath River	Keno Reach	8/13/2019	2019	42.128578	-121.948004	42.134354	-121.948341	ODFW	UKB	KLAR	AC	TRUE	KENO	29	FLU
OmyAC19KLAR_0052	Klamath River	Klamath River	Keno Reach	8/13/2019	2019	42.128578	-121.948004	42.134354	-121.948341	ODFW	UKB	KLAR	AC	TRUE	KENO	29	FLU
OmyAC19KLAR_0072	Klamath River	Klamath River	Keno Reach	10/6/2019	2019	42.145234	-121.973065	42.139792	-121.969329	ODFW	UKB	KLAR	AC	TRUE	KENO	29	FLU
OmyAC19KLAR_0073	Klamath River	Klamath River	Keno Reach	10/6/2019	2019	42.145234	-121.973065	42.139792	-121.969329	ODFW	UKB	KLAR	AC	TRUE	KENO	29	FLU
OmyAC19KLAR_0074	Klamath River	Klamath River	Keno Reach	10/6/2019	2019	42.145234	-121.973065	42.139792	-121.969329	ODFW	UKB	KLAR	AC	TRUE	KENO	29	FLU
OmyAC19KLAR_0075	Klamath River	Klamath River	Keno Reach	10/6/2019	2019	42.145234	-121.973065	42.139792	-121.969329	ODFW	UKB	KLAR	AC	TRUE	KENO	29	FLU
OmyAC19KLAR_0076	Klamath River	Klamath River	Keno Reach	10/6/2019	2019	42.145234	-121.973065	42.139792	-121.969329	ODFW	UKB	KLAR	AC	TRUE	KENO	29	FLU
OmyAC19KLAR_0077	Klamath River	Klamath River	Keno Reach	10/6/2019	2019	42.145234	-121.973065	42.139792	-121.969329	ODFW	UKB	KLAR	AC	TRUE	KENO	29	FLU
OmyAC19KLAR_0078	Klamath River	Klamath River	Keno Reach	10/6/2019	2019	42.145234	-121.973065	42.139792	-121.969329	ODFW	UKB	KLAR	AC	TRUE	KENO	29	FLU
OmyAC17KLAR_0001	Klamath River	Keno Reach	Keno Dam	5/26/2017	2017	42.1329	-121.9483	NA	NA	Hahlbeck et al 2022	UKB	KLAR	AC	TRUE	KENO	29	FLU
OmyAC17KLAR_0002	Klamath River	Keno Reach	Keno Dam	5/26/2017	2017	42.1329	-121.9483	NA	NA	Hahlbeck et al 2022	UKB	KLAR	AC	TRUE	KENO	29	FLU
OmyAC17KLAR_0003	Klamath River	Keno Reach	Keno Dam	5/26/2017	2017	42.1329	-121.9483	NA	NA	Hahlbeck et al 2022	UKB	KLAR	AC	TRUE	KENO	29	FLU
OmyAC17KLAR_0004	Klamath River	Keno Reach	Keno Dam	5/26/2017	2017	42.1329	-121.9483	NA	NA	Hahlbeck et al 2022	UKB	KLAR	AC	TRUE	KENO	29	FLU
OmyAC17KLAR_0005	Klamath River	Keno Reach	Keno Dam	5/26/2017	2017	42.1329	-121.9483	NA	NA	Hahlbeck et al 2022	UKB	KLAR	AC	TRUE	KENO	29	FLU
OmyAC17KLAR_0006	Klamath River	Keno Reach	Keno Dam	5/26/2017	2017	42.1329	-121.9483	NA	NA	Hahlbeck et al 2022	UKB	KLAR	AC	TRUE	KENO	29	FLU
OmyAC17KLAR_0007	Klamath River	Keno Reach	Keno Dam	5/26/2017	2017	42.1329	-121.9483	NA	NA	Hahlbeck et al 2022	UKB	KLAR	AC	TRUE	KENO	29	FLU
OmyAC17KLAR_0008	Klamath River	Keno Reach	Keno Dam	5/26/2017	2017	42.1329	-121.9483	NA	NA	Hahlbeck et al 2022	UKB	KLAR	AC	TRUE	KENO	29	FLU
OmyAC17KLAR_0009	Klamath River	Keno Reach	Keno Dam	5/26/2017	2017	42.1329	-121.9483	NA	NA	Hahlbeck et al 2022	UKB	KLAR	AC	TRUE	KENO	29	FLU
OmyAC17KLAR_0010	Klamath River	Keno Reach	Keno Dam	5/26/2017	2017	42.1329	-121.9483	NA	NA	Hahlbeck et al 2022	UKB	KLAR	AC	TRUE	KENO	29	FLU
OmyAC17KLAR_0011	Klamath River	Keno Reach	Keno Dam	5/26/2017	2017	42.1329	-121.9483	NA	NA	Hahlbeck et al 2022	UKB	KLAR	AC	TRUE	KENO	29	FLU
OmyAC17KLAR_0012	Klamath River	Keno Reach	Keno Dam	5/26/2017	2017	42.1329	-121.9483	NA	NA	Hahlbeck et al 2022	UKB	KLAR	AC	TRUE	KENO	29	FLU
OmyAC17KLAR_0013	Klamath River	Keno Reach	Keno Dam	5/26/2017	2017	42.1329	-121.9483	NA	NA	Hahlbeck et al 2022	UKB	KLAR	AC	TRUE	KENO	29	FLU
OmyAC17KLAR_0014	Klamath River	Keno Reach	Keno Dam	5/26/2017	2017	42.1329	-121.9483	NA	NA	Hahlbeck et al 2022	UKB	KLAR	AC	TRUE	KENO	29	FLU
OmyAC17KLAR_0015	Klamath River	Keno Reach	Keno Dam	5/26/2017	2017	42.1329	-121.9483	NA	NA	Hahlbeck et al 2022	UKB	KLAR	AC	TRUE	KENO	29	FLU
OmyAC17KLAR_0016	Klamath River	Keno Reach	Keno Dam	5/26/2017	2017	42.1329	-121.9483	NA	NA	Hahlbeck et al 2022	UKB	KLAR	AC	TRUE	KENO	29	FLU
OmyAC18KLAR_0017	Klamath River	Keno Reach	Keno Dam	5/25/2018	2018	42.1329	-121.9483	NA	NA	Hahlbeck et al 2022	UKB	KLAR	AC	TRUE	KENO	29	FLU
OmyAC18KLAR_0018	Klamath River	Keno Reach	Keno Dam	5/25/2018	2018	42.1329	-121.9483	NA	NA	Hahlbeck et al 2022	UKB	KLAR	AC	TRUE	KENO	29	FLU
OmyAC18KLAR_0019	Klamath River	Keno Reach	Keno Dam	5/25/2018	2018	42.1329	-121.9483	NA	NA	Hahlbeck et al 2022	UKB	KLAR	AC	TRUE	KENO	29	FLU
OmyAC18KLAR_0020	Klamath River	Keno Reach	Keno Dam	5/25/2018	2018	42.1329	-121.9483	NA	NA	Hahlbeck et al 2022	UKB	KLAR	AC	TRUE	KENO	29	FLU
OmyAC18KLAR_0021	Klamath River	Keno Reach	Keno Dam	5/25/2018	2018	42.1329	-121.9483	NA	NA	Hahlbeck et al 2022	UKB	KLAR	AC	TRUE	KENO	29	FLU
OmyAC18KLAR_0022	Klamath River	Keno Reach	Keno Dam	5/25/2018	2018	42.1329	-121.9483	NA	NA	Hahlbeck et al 2022	UKB	KLAR	AC	TRUE	KENO	29	FLU
OmyAC18KLAR_0023	Klamath River	Keno Reach	Keno Dam	5/25/2018	2018	42.1329	-121.9483	NA	NA	Hahlbeck et al 2022	UKB	KLAR	AC	TRUE	KENO	29	FLU
OmyAC18KLAR_0024	Klamath River	Keno Reach	Keno Dam	5/25/2018	2018	42.1329	-121.9483	NA	NA	Hahlbeck et al 2022	UKB	KLAR	AC	TRUE	KENO	29	FLU
OmyAC18KLAR_0025	Klamath River	Keno Reach	Keno Dam	5/25/2018	2018	42.1329	-121.9483	NA	NA	Hahlbeck et al 2022	UKB	KLAR	AC	TRUE	KENO	29	FLU
OmyAC18KLAR_0026	Klamath River	Keno Reach	Keno Dam	5/25/2018	2018	42.1329	-121.9483	NA	NA	Hahlbeck et al 2022	UKB	KLAR	AC	TRUE	KENO	29	FLU
OmyAC18KLAR_0027	Klamath River	Keno Reach	Keno Dam	5/25/2018	2018	42.1329	-121.9483	NA	NA	Hahlbeck et al 2022	UKB	KLAR	AC	TRUE	KENO	29	FLU
OmyAC18KLAR_0028	Klamath River	Keno Reach	Keno Dam	5/25/2018	2018	42.1329	-121.9483	NA	NA	Hahlbeck et al 2022	UKB	KLAR	AC	TRUE	KENO	29	FLU
OmyAC18KLAR_0029	Klamath River	Keno Reach	Keno Dam	5/25/2018	2018	42.1329	-121.9483	NA	NA	Hahlbeck et al 2022	UKB	KLAR	AC	TRUE	KENO	29	FLU
OmyAC18KLAR_0030	Klamath River	Keno Reach	Keno Dam	5/25/2018	2018	42.1329	-121.9483	NA	NA	Hahlbeck et al 2022	UKB	KLAR	AC	TRUE	KENO	29	FLU
OmyAC18KLAR_0031	Klamath River	Keno Reach	Keno Dam	5/25/2018	2018	42.1329	-121.9483	NA	NA	Hahlbeck et al 2022	UKB	KLAR	AC	TRUE	KENO	29	FLU
OmyAC18KLAR_0032	Klamath River	Keno Reach	Keno Dam	5/25/2018	2018	42.1329	-121.9483	NA	NA	Hahlbeck et al 2022	UKB	KLAR	AC	TRUE	KENO	29	FLU
OmyAC18KLAR_0033	Klamath River	Keno Reach	Keno Dam	5/25/2018	2018	42.1329	-121.9483	NA	NA	Hahlbeck et al 2022	UKB	KLAR	AC	TRUE	KENO	29	FLU
OmyAC18KLAR_0034	Klamath River	Keno Reach	Keno Dam	5/25/2018	2018	42.1329	-121.9483	NA	NA	Hahlbeck et al 2022	UKB	KLAR	AC	TRUE	KENO	29	FLU
OmyAC18KLAR_0035	Klamath River	Keno Reach	Keno Dam	5/25/2018	2018	42.1329	-121.9483	NA	NA	Hahlbeck et al 2022	UKB	KLAR	AC	TRUE	KENO	29	FLU
OmyAC18KLAR_0036	Klamath River	Keno Reach	Keno Dam	5/25/2018	2018	42.1329	-121.9483	NA	NA	Hahlbeck et al 2022	UKB	KLAR	AC	TRUE	KENO	29	FLU
OmyAC18KLAR_0037	Klamath River	Keno Reach	Keno Dam	5/25/2018	2018	42.1329	-121.9483	NA	NA	Hahlbeck et al 2022	UKB	KLAR	AC	TRUE	KENO	29	FLU
OmyAC18KLAR_0038	Klamath River	Keno Reach	Keno Dam	5/30/2018	2018	42.1329	-121.9483	NA	NA	Hahlbeck et al 2022	UKB	KLAR	AC	TRUE	KENO	29	FLU
OmyAC18KLAR_0039	Klamath River	Keno Reach	Keno Dam	5/30/2018	2018	42.1329	-121.9483	NA	NA	Hahlbeck et al 2022	UKB	KLAR	AC	TRUE	KENO	29	FLU
OmyAC18KLAR_0040	Klamath River	Keno Reach	Keno Dam	5/30/2018	2018	42.1329	-121.9483	NA	NA	Hahlbeck et al 2022	UKB	KLAR	AC	TRUE	KENO	29	FLU
OmyAC18KLAR_0041	Klamath River	Keno Reach	Keno Dam	5/30/2018	2018	42.1329	-121.9483	NA	NA	Hahlbeck et al 2022	UKB	KLAR	AC	TRUE	KENO	29	FLU
OmyAC18KLAR_0042	Klamath River	Keno Reach	Keno Dam	5/30/2018	2018	42.1329	-121.9483	NA	NA	Hahlbeck et al 2022	UKB	KLAR	AC	TRUE	KENO	29	FLU
OmyAC18KLAR_0043	Klamath River	Keno Reach	Keno Dam	5/30/2018	2018	42.1329	-121.9483	NA	NA	Hahlbeck et al 2022	UKB	KLAR	AC	TRUE	KENO	29	FLU
OmyAC18KLAR_0044	Klamath River	Keno Reach	Keno Dam	5/30/2018	2018	42.1329	-121.9483	NA	NA	Hahlbeck et al 2022	UKB	KLAR	AC	TRUE	KENO	29	FLU
OmyAC18KLAR_0045	Klamath River	Keno Reach	Keno Dam	5/30/2018	2018	42.1329	-121.9483	NA	NA	Hahlbeck et al 2022	UKB	KLAR	AC	TRUE	KENO	29	FLU
OmyAC18KLAR_0046	Klamath River	Keno Reach	Keno Dam	5/30/2018	2018	42.1329	-121.9483	NA	NA	Hahlbeck et al 2022	UKB	KLAR	AC	TRUE	KENO	29	FLU
OmyAC18KLAR_0047	Klamath River	Keno Reach	Keno Dam	6/5/2018	2018	42.1329	-121.9483	NA	NA	Hahlbeck et al 2022	UKB	KLAR	AC	TRUE	KENO	29	FLU
OmyAC18KLAR_0048	Klamath River	Keno Reach	Keno Dam	6/6/2018	2018	42.1329	-121.9483	NA	NA	Hahlbeck et al 2022	UKB	KLAR	AC	TRUE	KENO	29	FLU
OmyAC18KLAR_0049	Klamath River	Keno Reach	Keno Dam	6/6/2018	2018	42.1329	-121.9483	NA	NA	Hahlbeck et al 2022	UKB	KLAR	AC	TRUE	KENO	29	FLU
OmyAC18KLAR_0050	Klamath River	Keno Reach	Keno Dam	6/8/2018	2018	42.1329	-121.9483	NA	NA	Hahlbeck et al 2022	UKB	KLAR	AC	TRUE	KENO	29	FLU
OmyAC18KLAR_0051	Klamath River	Keno Reach	Keno Reach Powerlines	9/5/2018	2018	42.1748	-121.9757	NA	NA	Hahlbeck et al 2022	UKB	KLAR	AC	TRUE	KENO	29	FLU
OmyAC18KLAR_0052	Klamath River	Keno Reach	Keno Reach Powerlines	9/5/2018	2018	42.1748	-121.9757	NA	NA	Hahlbeck et al 2022	UKB	KLAR	AC	TRUE	KENO	29	FLU
OmyAC18KLAR_0053	Klamath River	Keno Reach	Keno Reach Powerlines	9/5/2018	2018	42.1748	-121.9757	NA	NA	Hahlbeck et al 2022	UKB	KLAR	AC	TRUE	KENO	29	FLU
OmyAC18KLAR_0054	Klamath River	Keno Reach	Keno Reach Powerlines	9/5/2018	2018	42.1748	-121.9757	NA	NA	Hahlbeck et al 2022	UKB	KLAR	AC	TRUE	KENO	29	FLU
OmyAC18KLAR_0055	Klamath River	Keno Reach	Keno Reach Powerlines	9/5/2018	2018	42.1748	-121.9757	NA	NA	Hahlbeck et al 2022	UKB	KLAR	AC	TRUE	KENO	29	FLU
OmyAC18KLAR_0056	Klamath River	Keno Reach	Keno Reach Powerlines	9/5/2018	2018	42.1748	-121.9757	NA	NA	Hahlbeck et al 2022	UKB	KLAR	AC	TRUE	KENO	29	FLU
OmyAC18KLAR_0057	Klamath River	Keno Reach	Keno Reach Powerlines	9/5/2018	2018	42.1748	-121.9757	NA	NA	Hahlbeck et al 2022	UKB	KLAR	AC	TRUE	KENO	29	FLU
OmyAC18KLAR_0058	Klamath River	Keno Reach	Keno Reach Powerlines	9/5/2018	2018	42.1748	-121.9757	NA	NA	Hahlbeck et al 2022	UKB	KLAR	AC	TRUE	KENO	29	FLU
OmyAC18KLAR_0059	Klamath River	Keno Reach	Keno Reach Powerlines	9/5/2018	2018	42.1748	-121.9757	NA	NA	Hahlbeck et al 2022	UKB	KLAR	AC	TRUE	KENO	29	FLU
OmyAC18KLAR_0060	Klamath River	Keno Reach	Keno Reach Powerlines	9/5/2018	2018	42.1748	-121.9757	NA	NA	Hahlbeck et al 2022	UKB	KLAR	AC	TRUE	KENO	29	FLU
OmyAC18KLAR_0061	Klamath River	Keno Reach	Keno Reach Powerlines	9/5/2018	2018	42.1748	-121.9757	NA	NA	Hahlbeck et al 2022	UKB	KLAR	AC	TRUE	KENO	29	FLU
OmyAC18KLAR_0062	Klamath River	Keno Reach	Keno Reach Powerlines	9/5/2018	2018	42.1748	-121.9757	NA	NA	Hahlbeck et al 2022	UKB	KLAR	AC	TRUE	KENO	29	FLU
OmyAC18KLAR_0063	Klamath River	Keno Reach	Keno Reach Powerlines	9/5/2018	2018	42.1748	-121.9757	NA	NA	Hahlbeck et al 2022	UKB	KLAR	AC	TRUE	KENO	29	FLU
OmyAC18KLAR_0064	Klamath River	Keno Reach	Keno Reach Powerlines	9/5/2018	2018	42.1748	-121.9757	NA	NA	Hahlbeck et al 2022	UKB	KLAR	AC	FALSE	KENO	29	FLU
OmyAC18KLAR_0065	Klamath River	Keno Reach	Keno Reach Powerlines	9/5/2018	2018	42.1748	-121.9757	NA	NA	Hahlbeck et al 2022	UKB	KLAR	AC	FALSE	KENO	29	FLU
OmyAC18KLAR_0066	Klamath River	Keno Reach	Keno Reach Powerlines	9/5/2018	2018	42.1748	-121.9757	NA	NA	Hahlbeck et al 2022	UKB	KLAR	AC	FALSE	KENO	29	FLU
OmyAC18KLAR_0067	Klamath River	Keno Reach	Keno Reach Powerlines	9/5/2018	2018	42.1748	-121.9757	NA	NA	Hahlbeck et al 2022	UKB	KLAR	AC	FALSE	KENO	29	FLU
OmyJC00KLAR_0004	Klamath River	Klamath River	Keno Reach	2000	2000			NA	NA	Pearse et al 2011	UKB	KLAR	JC	TRUE	KENO_00	29	FLU
OmyJC00KLAR_0005	Klamath River	Klamath River	Keno Reach	2000	2000			NA	NA	Pearse et al 2011	UKB	KLAR	JC	TRUE	KENO_00	29	FLU
OmyJC00KLAR_0089	Klamath River	Klamath River	Keno Reach	2000	2000			NA	NA	Pearse et al 2011	UKB	KLAR	JC	TRUE	KENO_00	29	FLU
OmyJC00KLAR_0090	Klamath River	Klamath River	Keno Reach	2000	2000			NA	NA	Pearse et al 2011	UKB	KLAR	JC	TRUE	KENO_00	29	FLU
OmyJC00KLAR_0091	Klamath River	Klamath River	Keno Reach	2000	2000			NA	NA	Pearse et al 2011	UKB	KLAR	JC	TRUE	KENO_00	29	FLU
OmyJC00KLAR_0092	Klamath River	Klamath River	Keno Reach	2000	2000			NA	NA	Pearse et al 2011	UKB	KLAR	JC	TRUE	KENO_00	29	FLU
OmyJC00KLAR_0093	Klamath River	Klamath River	Keno Reach	2000	2000			NA	NA	Pearse et al 2011	UKB	KLAR	JC	TRUE	KENO_00	29	FLU
OmyJC00KLAR_0094	Klamath River	Klamath River	Keno Reach	2000	2000			NA	NA	Pearse et al 2011	UKB	KLAR	JC	TRUE	KENO_00	29	FLU
OmyJC00KLAR_0095	Klamath River	Klamath River	Keno Reach	2000	2000			NA	NA	Pearse et al 2011	UKB	KLAR	JC	TRUE	KENO_00	29	FLU
OmyJC00KLAR_0096	Klamath River	Klamath River	Keno Reach	2000	2000			NA	NA	Pearse et al 2011	UKB	KLAR	JC	TRUE	KENO_00	29	FLU
OmyJC00KLAR_0097	Klamath River	Klamath River	Keno Reach	2000	2000			NA	NA	Pearse et al 2011	UKB	KLAR	JC	TRUE	KENO_00	29	FLU
OmyJC00KLAR_0098	Klamath River	Klamath River	Keno Reach	2000	2000			NA	NA	Pearse et al 2011	UKB	KLAR	JC	TRUE	KENO_00	29	FLU
OmyUC19KLAR_0001	Klamath River	Spencer Creek	Lower Spencer Creek	5/31/2019	2019	42.15401195	-122.0275482	42.15925517	-122.0288246	ODFW	UKB	KLAR	UC	TRUE	SPCR	30	FLU
OmyUC19KLAR_0002	Klamath River	Spencer Creek	Lower Spencer Creek	5/31/2019	2019	42.15401195	-122.0275482	42.15925517	-122.0288246	ODFW	UKB	KLAR	UC	TRUE	SPCR	30	FLU
OmyUC19KLAR_0003	Klamath River	Spencer Creek	Lower Spencer Creek	5/31/2019	2019	42.15401195	-122.0275482	42.15925517	-122.0288246	ODFW	UKB	KLAR	UC	TRUE	SPCR	30	FLU
OmyUC19KLAR_0004	Klamath River	Spencer Creek	Lower Spencer Creek	5/31/2019	2019	42.15401195	-122.0275482	42.15925517	-122.0288246	ODFW	UKB	KLAR	UC	TRUE	SPCR	30	FLU
OmyUC19KLAR_0005	Klamath River	Spencer Creek	Lower Spencer Creek	5/31/2019	2019	42.15401195	-122.0275482	42.15925517	-122.0288246	ODFW	UKB	KLAR	UC	TRUE	SPCR	30	FLU
OmyUC19KLAR_0006	Klamath River	Spencer Creek	Lower Spencer Creek	5/31/2019	2019	42.15401195	-122.0275482	42.15925517	-122.0288246	ODFW	UKB	KLAR	UC	TRUE	SPCR	30	FLU
OmyUC19KLAR_0007	Klamath River	Spencer Creek	Lower Spencer Creek	5/31/2019	2019	42.15401195	-122.0275482	42.15925517	-122.0288246	ODFW	UKB	KLAR	UC	TRUE	SPCR	30	FLU
OmyUC19KLAR_0008	Klamath River	Spencer Creek	Lower Spencer Creek	5/31/2019	2019	42.15401195	-122.0275482	42.15925517	-122.0288246	ODFW	UKB	KLAR	UC	TRUE	SPCR	30	FLU
OmyUC19KLAR_0009	Klamath River	Spencer Creek	Lower Spencer Creek	5/31/2019	2019	42.15401195	-122.0275482	42.15925517	-122.0288246	ODFW	UKB	KLAR	UC	TRUE	SPCR	30	FLU
OmyUC19KLAR_0010	Klamath River	Spencer Creek	Lower Spencer Creek	5/31/2019	2019	42.15401195	-122.0275482	42.15925517	-122.0288246	ODFW	UKB	KLAR	UC	TRUE	SPCR	30	FLU
OmyUC19KLAR_0011	Klamath River	Spencer Creek	Lower Spencer Creek	5/31/2019	2019	42.15401195	-122.0275482	42.15925517	-122.0288246	ODFW	UKB	KLAR	UC	TRUE	SPCR	30	FLU
OmyUC19KLAR_0012	Klamath River	Spencer Creek	Lower Spencer Creek	5/31/2019	2019	42.15401195	-122.0275482	42.15925517	-122.0288246	ODFW	UKB	KLAR	UC	TRUE	SPCR	30	FLU
OmyUC19KLAR_0013	Klamath River	Spencer Creek	Lower Spencer Creek	5/31/2019	2019	42.15401195	-122.0275482	42.15925517	-122.0288246	ODFW	UKB	KLAR	UC	FALSE	SPCR	30	FLU
OmyJC19KLAR_0001	Klamath River	Spencer Creek	Lower Spencer Creek	5/31/2019	2019	42.15401195	-122.0275482	42.15925517	-122.0288246	ODFW	UKB	KLAR	JC	TRUE	SPCR	30	FLU
OmyUC19KLAR_0014	Klamath River	Spencer Creek	Lower Spencer Creek	5/31/2019	2019	42.15401195	-122.0275482	42.15925517	-122.0288246	ODFW	UKB	KLAR	UC	TRUE	SPCR	30	FLU
OmyUC19KLAR_0015	Klamath River	Spencer Creek	Lower Spencer Creek	5/31/2019	2019	42.15401195	-122.0275482	42.15925517	-122.0288246	ODFW	UKB	KLAR	UC	TRUE	SPCR	30	FLU
OmyUC19KLAR_0016	Klamath River	Spencer Creek	Lower Spencer Creek	5/31/2019	2019	42.15401195	-122.0275482	42.15925517	-122.0288246	ODFW	UKB	KLAR	UC	TRUE	SPCR	30	FLU
OmyUC19KLAR_0017	Klamath River	Spencer Creek	Lower Spencer Creek	5/31/2019	2019	42.15401195	-122.0275482	42.15925517	-122.0288246	ODFW	UKB	KLAR	UC	TRUE	SPCR	30	FLU
OmyUC19KLAR_0018	Klamath River	Spencer Creek	Lower Spencer Creek	5/31/2019	2019	42.15401195	-122.0275482	42.15925517	-122.0288246	ODFW	UKB	KLAR	UC	TRUE	SPCR	30	FLU
OmyUC19KLAR_0019	Klamath River	Spencer Creek	Lower Spencer Creek	5/31/2019	2019	42.15401195	-122.0275482	42.15925517	-122.0288246	ODFW	UKB	KLAR	UC	TRUE	SPCR	30	FLU
OmyUC19KLAR_0020	Klamath River	Spencer Creek	Lower Spencer Creek	5/31/2019	2019	42.15401195	-122.0275482	42.15925517	-122.0288246	ODFW	UKB	KLAR	UC	TRUE	SPCR	30	FLU
OmyUC19KLAR_0021	Klamath River	Spencer Creek	Lower Spencer Creek	5/31/2019	2019	42.15401195	-122.0275482	42.15925517	-122.0288246	ODFW	UKB	KLAR	UC	TRUE	SPCR	30	FLU
OmyUC19KLAR_0022	Klamath River	Spencer Creek	Lower Spencer Creek	5/31/2019	2019	42.15401195	-122.0275482	42.15925517	-122.0288246	ODFW	UKB	KLAR	UC	TRUE	SPCR	30	FLU
OmyUC19KLAR_0023	Klamath River	Spencer Creek	Lower Spencer Creek	5/31/2019	2019	42.15401195	-122.0275482	42.15925517	-122.0288246	ODFW	UKB	KLAR	UC	TRUE	SPCR	30	FLU
OmyUC19KLAR_0024	Klamath River	Spencer Creek	Lower Spencer Creek	5/31/2019	2019	42.15401195	-122.0275482	42.15925517	-122.0288246	ODFW	UKB	KLAR	UC	TRUE	SPCR	30	FLU
OmyUC19KLAR_0025	Klamath River	Spencer Creek	Lower Spencer Creek	5/31/2019	2019	42.15401195	-122.0275482	42.15925517	-122.0288246	ODFW	UKB	KLAR	UC	FALSE	SPCR	30	FLU
OmyUC19KLAR_0026	Klamath River	Spencer Creek	Lower Spencer Creek	5/31/2019	2019	42.15401195	-122.0275482	42.15925517	-122.0288246	ODFW	UKB	KLAR	UC	TRUE	SPCR	30	FLU
OmyUC19KLAR_0027	Klamath River	Spencer Creek	Lower Spencer Creek	6/19/2019	2019	42.15401195	-122.0275482	42.15925517	-122.0288246	ODFW	UKB	KLAR	UC	FALSE	SPCR	30	FLU
OmyUC19KLAR_0028	Klamath River	Spencer Creek	Lower Spencer Creek	6/19/2019	2019	42.15401195	-122.0275482	42.15925517	-122.0288246	ODFW	UKB	KLAR	UC	TRUE	SPCR	30	FLU
OmyUC19KLAR_0029	Klamath River	Spencer Creek	Lower Spencer Creek	6/19/2019	2019	42.15401195	-122.0275482	42.15925517	-122.0288246	ODFW	UKB	KLAR	UC	TRUE	SPCR	30	FLU
OmyUC19KLAR_0030	Klamath River	Spencer Creek	Lower Spencer Creek	6/19/2019	2019	42.15401195	-122.0275482	42.15925517	-122.0288246	ODFW	UKB	KLAR	UC	FALSE	SPCR	30	FLU
OmyUC19KLAR_0031	Klamath River	Spencer Creek	Lower Spencer Creek	6/19/2019	2019	42.15401195	-122.0275482	42.15925517	-122.0288246	ODFW	UKB	KLAR	UC	FALSE	SPCR	30	FLU
OmyUC19KLAR_0032	Klamath River	Spencer Creek	Lower Spencer Creek	6/19/2019	2019	42.15401195	-122.0275482	42.15925517	-122.0288246	ODFW	UKB	KLAR	UC	TRUE	SPCR	30	FLU
OmyAC19KLAR_0087	Klamath River	Spencer Creek	Lower Spencer Creek	6/19/2019	2019	42.15401195	-122.0275482	42.15925517	-122.0288246	ODFW	UKB	KLAR	AC	FALSE	SPCR	30	FLU
OmyJC19KLAR_0002	Klamath River	Spencer Creek	Lower Spencer Creek	6/19/2019	2019	42.15401195	-122.0275482	42.15925517	-122.0288246	ODFW	UKB	KLAR	JC	FALSE	SPCR	30	FLU
OmyUC19KLAR_0033	Klamath River	Spencer Creek	Lower Spencer Creek	6/19/2019	2019	42.15401195	-122.0275482	42.15925517	-122.0288246	ODFW	UKB	KLAR	UC	FALSE	SPCR	30	FLU
OmyUC19KLAR_0034	Klamath River	Spencer Creek	Lower Spencer Creek	6/19/2019	2019	42.15401195	-122.0275482	42.15925517	-122.0288246	ODFW	UKB	KLAR	UC	TRUE	SPCR	30	FLU
OmyUC19KLAR_0035	Klamath River	Spencer Creek	Lower Spencer Creek	6/19/2019	2019	42.15401195	-122.0275482	42.15925517	-122.0288246	ODFW	UKB	KLAR	UC	FALSE	SPCR	30	FLU
OmyUC19KLAR_0036	Klamath River	Spencer Creek	Lower Spencer Creek	6/19/2019	2019	42.15401195	-122.0275482	42.15925517	-122.0288246	ODFW	UKB	KLAR	UC	TRUE	SPCR	30	FLU
OmyJC19KLAR_0003	Klamath River	Spencer Creek	Lower Spencer Creek	6/19/2019	2019	42.15401195	-122.0275482	42.15925517	-122.0288246	ODFW	UKB	KLAR	JC	TRUE	SPCR	30	FLU
OmyJC19KLAR_0004	Klamath River	Spencer Creek	Lower Spencer Creek	6/19/2019	2019	42.15401195	-122.0275482	42.15925517	-122.0288246	ODFW	UKB	KLAR	JC	TRUE	SPCR	30	FLU
OmyJC19KLAR_0005	Klamath River	Spencer Creek	Lower Spencer Creek	6/19/2019	2019	42.15401195	-122.0275482	42.15925517	-122.0288246	ODFW	UKB	KLAR	JC	FALSE	SPCR	30	FLU
OmyUC19KLAR_0037	Klamath River	Spencer Creek	Lower Spencer Creek	6/19/2019	2019	42.15401195	-122.0275482	42.15925517	-122.0288246	ODFW	UKB	KLAR	UC	FALSE	SPCR	30	FLU
OmyUC19KLAR_0038	Klamath River	Spencer Creek	Lower Spencer Creek	6/19/2019	2019	42.15401195	-122.0275482	42.15925517	-122.0288246	ODFW	UKB	KLAR	UC	TRUE	SPCR	30	FLU
OmyUC19KLAR_0039	Klamath River	Spencer Creek	Lower Spencer Creek	6/19/2019	2019	42.15401195	-122.0275482	42.15925517	-122.0288246	ODFW	UKB	KLAR	UC	FALSE	SPCR	30	FLU
OmyJC19KLAR_0006	Klamath River	Spencer Creek	Lower Spencer Creek	6/19/2019	2019	42.15401195	-122.0275482	42.15925517	-122.0288246	ODFW	UKB	KLAR	JC	FALSE	SPCR	30	FLU
OmyUC19KLAR_0040	Klamath River	Spencer Creek	Lower Spencer Creek	6/19/2019	2019	42.15401195	-122.0275482	42.15925517	-122.0288246	ODFW	UKB	KLAR	UC	FALSE	SPCR	30	FLU
OmyUC19KLAR_0041	Klamath River	Spencer Creek	Lower Spencer Creek	6/19/2019	2019	42.15401195	-122.0275482	42.15925517	-122.0288246	ODFW	UKB	KLAR	UC	TRUE	SPCR	30	FLU
OmyUC19KLAR_0042	Klamath River	Spencer Creek	Upper Spencer Creek	6/19/2019	2019	42.26132	-122.15634	42.263451	-122.158332	ODFW	UKB	KLAR	UC	TRUE	SPCR	30	FLU
OmyUC19KLAR_0043	Klamath River	Spencer Creek	Upper Spencer Creek	6/19/2019	2019	42.26132	-122.15634	42.263451	-122.158332	ODFW	UKB	KLAR	UC	TRUE	SPCR	30	FLU
OmyUC19KLAR_0044	Klamath River	Spencer Creek	Upper Spencer Creek	6/19/2019	2019	42.26132	-122.15634	42.263451	-122.158332	ODFW	UKB	KLAR	UC	TRUE	SPCR	30	FLU
OmyUC19KLAR_0045	Klamath River	Spencer Creek	Upper Spencer Creek	6/19/2019	2019	42.26132	-122.15634	42.263451	-122.158332	ODFW	UKB	KLAR	UC	TRUE	SPCR	30	FLU
OmyUC19KLAR_0046	Klamath River	Spencer Creek	Upper Spencer Creek	6/19/2019	2019	42.26132	-122.15634	42.263451	-122.158332	ODFW	UKB	KLAR	UC	TRUE	SPCR	30	FLU
OmyUC19KLAR_0047	Klamath River	Spencer Creek	Upper Spencer Creek	6/19/2019	2019	42.26132	-122.15634	42.263451	-122.158332	ODFW	UKB	KLAR	UC	FALSE	SPCR	30	FLU
OmyUC19KLAR_0048	Klamath River	Spencer Creek	Upper Spencer Creek	6/19/2019	2019	42.26132	-122.15634	42.263451	-122.158332	ODFW	UKB	KLAR	UC	FALSE	SPCR	30	FLU
OmyUC19KLAR_0049	Klamath River	Spencer Creek	Upper Spencer Creek	6/19/2019	2019	42.26132	-122.15634	42.263451	-122.158332	ODFW	UKB	KLAR	UC	FALSE	SPCR	30	FLU
OmyUC19KLAR_0050	Klamath River	Spencer Creek	Upper Spencer Creek	6/19/2019	2019	42.26132	-122.15634	42.263451	-122.158332	ODFW	UKB	KLAR	UC	FALSE	SPCR	30	FLU
OmyUC19KLAR_0051	Klamath River	Spencer Creek	Upper Spencer Creek	6/19/2019	2019	42.26132	-122.15634	42.263451	-122.158332	ODFW	UKB	KLAR	UC	TRUE	SPCR	30	FLU
OmyUC19KLAR_0052	Klamath River	Spencer Creek	Upper Spencer Creek	6/19/2019	2019	42.26132	-122.15634	42.263451	-122.158332	ODFW	UKB	KLAR	UC	FALSE	SPCR	30	FLU
OmyUC19KLAR_0053	Klamath River	Spencer Creek	Upper Spencer Creek	6/19/2019	2019	42.26132	-122.15634	42.263451	-122.158332	ODFW	UKB	KLAR	UC	FALSE	SPCR	30	FLU
OmyUC19KLAR_0054	Klamath River	Spencer Creek	Upper Spencer Creek	6/19/2019	2019	42.26132	-122.15634	42.263451	-122.158332	ODFW	UKB	KLAR	UC	TRUE	SPCR	30	FLU
OmyUC19KLAR_0055	Klamath River	Spencer Creek	Upper Spencer Creek	6/19/2019	2019	42.26132	-122.15634	42.263451	-122.158332	ODFW	UKB	KLAR	UC	FALSE	SPCR	30	FLU
OmyUC19KLAR_0056	Klamath River	Spencer Creek	Upper Spencer Creek	6/19/2019	2019	42.26132	-122.15634	42.263451	-122.158332	ODFW	UKB	KLAR	UC	FALSE	SPCR	30	FLU
OmyUC19KLAR_0057	Klamath River	Spencer Creek	Upper Spencer Creek	6/19/2019	2019	42.26132	-122.15634	42.263451	-122.158332	ODFW	UKB	KLAR	UC	FALSE	SPCR	30	FLU
OmyUC19KLAR_0058	Klamath River	Spencer Creek	Upper Spencer Creek	6/19/2019	2019	42.26132	-122.15634	42.263451	-122.158332	ODFW	UKB	KLAR	UC	TRUE	SPCR	30	FLU
OmyUC19KLAR_0059	Klamath River	Spencer Creek	Upper Spencer Creek	6/19/2019	2019	42.26132	-122.15634	42.263451	-122.158332	ODFW	UKB	KLAR	UC	FALSE	SPCR	30	FLU
OmyUC19KLAR_0060	Klamath River	Spencer Creek	Upper Spencer Creek	6/19/2019	2019	42.26132	-122.15634	42.263451	-122.158332	ODFW	UKB	KLAR	UC	TRUE	SPCR	30	FLU
OmyUC19KLAR_0061	Klamath River	Spencer Creek	Upper Spencer Creek	6/19/2019	2019	42.26132	-122.15634	42.263451	-122.158332	ODFW	UKB	KLAR	UC	TRUE	SPCR	30	FLU
OmyUC19KLAR_0062	Klamath River	Spencer Creek	Upper Spencer Creek	6/19/2019	2019	42.26132	-122.15634	42.263451	-122.158332	ODFW	UKB	KLAR	UC	TRUE	SPCR	30	FLU
OmyUC19KLAR_0063	Klamath River	Spencer Creek	Upper Spencer Creek	6/19/2019	2019	42.26132	-122.15634	42.263451	-122.158332	ODFW	UKB	KLAR	UC	FALSE	SPCR	30	FLU
OmyUC19KLAR_0064	Klamath River	Spencer Creek	Upper Spencer Creek	6/19/2019	2019	42.26132	-122.15634	42.263451	-122.158332	ODFW	UKB	KLAR	UC	FALSE	SPCR	30	FLU
OmyUC19KLAR_0065	Klamath River	Spencer Creek	Upper Spencer Creek	6/19/2019	2019	42.26132	-122.15634	42.263451	-122.158332	ODFW	UKB	KLAR	UC	FALSE	SPCR	30	FLU
OmyUC19KLAR_0066	Klamath River	Spencer Creek	Upper Spencer Creek	6/19/2019	2019	42.26132	-122.15634	42.263451	-122.158332	ODFW	UKB	KLAR	UC	TRUE	SPCR	30	FLU
OmyUC19KLAR_0067	Klamath River	Spencer Creek	Upper Spencer Creek	6/19/2019	2019	42.26132	-122.15634	42.263451	-122.158332	ODFW	UKB	KLAR	UC	TRUE	SPCR	30	FLU
OmyUC19KLAR_0068	Klamath River	Spencer Creek	Upper Spencer Creek	6/19/2019	2019	42.26132	-122.15634	42.263451	-122.158332	ODFW	UKB	KLAR	UC	FALSE	SPCR	30	FLU
OmyUC19KLAR_0069	Klamath River	Spencer Creek	Upper Spencer Creek	6/19/2019	2019	42.26132	-122.15634	42.263451	-122.158332	ODFW	UKB	KLAR	UC	FALSE	SPCR	30	FLU
OmyAC19KLAR_0088	Klamath River	Spencer Creek	Upper Spencer Creek	6/19/2019	2019	42.26132	-122.15634	42.263451	-122.158332	ODFW	UKB	KLAR	AC	TRUE	SPCR	30	FLU
OmyUC19KLAR_0070	Klamath River	Spencer Creek	Upper Spencer Creek	6/19/2019	2019	42.26132	-122.15634	42.263451	-122.158332	ODFW	UKB	KLAR	UC	FALSE	SPCR	30	FLU
OmyUC19KLAR_0071	Klamath River	Spencer Creek	Upper Spencer Creek	6/19/2019	2019	42.26132	-122.15634	42.263451	-122.158332	ODFW	UKB	KLAR	UC	FALSE	SPCR	30	FLU
OmyUC19KLAR_0072	Klamath River	Spencer Creek	Upper Spencer Creek	6/19/2019	2019	42.26132	-122.15634	42.263451	-122.158332	ODFW	UKB	KLAR	UC	FALSE	SPCR	30	FLU
OmyUC19KLAR_0073	Klamath River	Spencer Creek	Upper Spencer Creek	6/19/2019	2019	42.26132	-122.15634	42.263451	-122.158332	ODFW	UKB	KLAR	UC	TRUE	SPCR	30	FLU
OmyUC19KLAR_0074	Klamath River	Spencer Creek	Upper Spencer Creek	6/19/2019	2019	42.26132	-122.15634	42.263451	-122.158332	ODFW	UKB	KLAR	UC	TRUE	SPCR	30	FLU
OmyUC19KLAR_0075	Klamath River	Spencer Creek	Upper Spencer Creek	6/19/2019	2019	42.26132	-122.15634	42.263451	-122.158332	ODFW	UKB	KLAR	UC	FALSE	SPCR	30	FLU
OmyUC19KLAR_0076	Klamath River	Spencer Creek	Upper Spencer Creek	6/19/2019	2019	42.26132	-122.15634	42.263451	-122.158332	ODFW	UKB	KLAR	UC	TRUE	SPCR	30	FLU
OmyUC19KLAR_0077	Klamath River	Spencer Creek	Upper Spencer Creek	6/19/2019	2019	42.26132	-122.15634	42.263451	-122.158332	ODFW	UKB	KLAR	UC	FALSE	SPCR	30	FLU
OmyUC19KLAR_0078	Klamath River	Spencer Creek	Upper Spencer Creek	6/19/2019	2019	42.26132	-122.15634	42.263451	-122.158332	ODFW	UKB	KLAR	UC	FALSE	SPCR	30	FLU
OmyUC19KLAR_0079	Klamath River	Spencer Creek	Upper Spencer Creek	6/19/2019	2019	42.26132	-122.15634	42.263451	-122.158332	ODFW	UKB	KLAR	UC	FALSE	SPCR	30	FLU
OmyUC19KLAR_0080	Klamath River	Spencer Creek	Upper Spencer Creek	6/19/2019	2019	42.26132	-122.15634	42.263451	-122.158332	ODFW	UKB	KLAR	UC	FALSE	SPCR	30	FLU
OmyJC19KLAR_0007	Klamath River	Spencer Creek	Upper Spencer Creek	6/19/2019	2019	42.26132	-122.15634	42.263451	-122.158332	ODFW	UKB	KLAR	JC	TRUE	SPCR	30	FLU
OmyJC19KLAR_0008	Klamath River	Spencer Creek	Upper Spencer Creek	6/19/2019	2019	42.26132	-122.15634	42.263451	-122.158332	ODFW	UKB	KLAR	JC	TRUE	SPCR	30	FLU
OmyJC19KLAR_0009	Klamath River	Spencer Creek	Upper Spencer Creek	6/19/2019	2019	42.26132	-122.15634	42.263451	-122.158332	ODFW	UKB	KLAR	JC	FALSE	SPCR	30	FLU
OmyUC19KLAR_0081	Klamath River	Spencer Creek	Upper Spencer Creek	6/19/2019	2019	42.26132	-122.15634	42.263451	-122.158332	ODFW	UKB	KLAR	UC	TRUE	SPCR	30	FLU
OmyUC19KLAR_0082	Klamath River	Spencer Creek	Upper Spencer Creek	6/19/2019	2019	42.26132	-122.15634	42.263451	-122.158332	ODFW	UKB	KLAR	UC	TRUE	SPCR	30	FLU
OmyUC19KLAR_0083	Klamath River	Spencer Creek	Upper Spencer Creek	6/19/2019	2019	42.26132	-122.15634	42.263451	-122.158332	ODFW	UKB	KLAR	UC	TRUE	SPCR	30	FLU
OmyUC19KLAR_0084	Klamath River	Spencer Creek	Upper Spencer Creek	6/19/2019	2019	42.26132	-122.15634	42.263451	-122.158332	ODFW	UKB	KLAR	UC	FALSE	SPCR	30	FLU
OmyUC19KLAR_0085	Klamath River	Spencer Creek	Upper Spencer Creek	6/19/2019	2019	42.26132	-122.15634	42.263451	-122.158332	ODFW	UKB	KLAR	UC	FALSE	SPCR	30	FLU
OmyUC19KLAR_0086	Klamath River	Spencer Creek	Upper Spencer Creek	6/19/2019	2019	42.26132	-122.15634	42.263451	-122.158332	ODFW	UKB	KLAR	UC	TRUE	SPCR	30	FLU
OmyUC19KLAR_0087	Klamath River	Spencer Creek	Upper Spencer Creek	6/19/2019	2019	42.26132	-122.15634	42.263451	-122.158332	ODFW	UKB	KLAR	UC	TRUE	SPCR	30	FLU
OmyUC17KLAR_0001	Klamath River	Spencer Creek	Lower Spencer Creek	8/30/2017	2017	42.15401195	-122.0275482	42.15925517	-122.0288246	ODFW	UKB	KLAR	UC	TRUE	SPCR	30	FLU
OmyUC17KLAR_0002	Klamath River	Spencer Creek	Lower Spencer Creek	8/30/2017	2017	42.15401195	-122.0275482	42.15925517	-122.0288246	ODFW	UKB	KLAR	UC	TRUE	SPCR	30	FLU
OmyJC17KLAR_0001	Klamath River	Spencer Creek	Lower Spencer Creek	8/30/2017	2017	42.15401195	-122.0275482	42.15925517	-122.0288246	ODFW	UKB	KLAR	JC	TRUE	SPCR	30	FLU
OmyJC17KLAR_0002	Klamath River	Spencer Creek	Lower Spencer Creek	8/30/2017	2017	42.15401195	-122.0275482	42.15925517	-122.0288246	ODFW	UKB	KLAR	JC	FALSE	SPCR	30	FLU
OmyJC17KLAR_0003	Klamath River	Spencer Creek	Lower Spencer Creek	8/30/2017	2017	42.15401195	-122.0275482	42.15925517	-122.0288246	ODFW	UKB	KLAR	JC	TRUE	SPCR	30	FLU
OmyUC17KLAR_0003	Klamath River	Spencer Creek	Lower Spencer Creek	8/30/2017	2017	42.15401195	-122.0275482	42.15925517	-122.0288246	ODFW	UKB	KLAR	UC	TRUE	SPCR	30	FLU
OmyJC17KLAR_0004	Klamath River	Spencer Creek	Lower Spencer Creek	8/30/2017	2017	42.15401195	-122.0275482	42.15925517	-122.0288246	ODFW	UKB	KLAR	JC	TRUE	SPCR	30	FLU
OmyJC17KLAR_0005	Klamath River	Spencer Creek	Lower Spencer Creek	8/30/2017	2017	42.15401195	-122.0275482	42.15925517	-122.0288246	ODFW	UKB	KLAR	JC	TRUE	SPCR	30	FLU
OmyJC17KLAR_0006	Klamath River	Spencer Creek	Lower Spencer Creek	8/30/2017	2017	42.15401195	-122.0275482	42.15925517	-122.0288246	ODFW	UKB	KLAR	JC	TRUE	SPCR	30	FLU
OmyJC17KLAR_0007	Klamath River	Spencer Creek	Lower Spencer Creek	8/30/2017	2017	42.15401195	-122.0275482	42.15925517	-122.0288246	ODFW	UKB	KLAR	JC	TRUE	SPCR	30	FLU
OmyJC17KLAR_0008	Klamath River	Spencer Creek	Lower Spencer Creek	8/30/2017	2017	42.15401195	-122.0275482	42.15925517	-122.0288246	ODFW	UKB	KLAR	JC	FALSE	SPCR	30	FLU
OmyJC00KLAR_0001	Klamath River	Spencer Creek	Spencer Creek below culvert	2000	2000			NA	NA	Pearse et al 2011	UKB	KLAR	JC	TRUE	SPCR_00	30	FLU
OmyJC00KLAR_0002	Klamath River	Spencer Creek	Spencer Creek below culvert	2000	2000			NA	NA	Pearse et al 2011	UKB	KLAR	JC	TRUE	SPCR_00	30	FLU
OmyJC00KLAR_0003	Klamath River	Spencer Creek	Spencer Creek below culvert	2000	2000			NA	NA	Pearse et al 2011	UKB	KLAR	JC	TRUE	SPCR_00	30	FLU
OmyJC00KLAR_0018	Klamath River	Spencer Creek	Spencer Creek below culvert	2000	2000			NA	NA	Pearse et al 2011	UKB	KLAR	JC	TRUE	SPCR_00	30	FLU
OmyJC00KLAR_0024	Klamath River	Spencer Creek	Spencer Creek above culvert	2000	2000			NA	NA	Pearse et al 2011	UKB	KLAR	JC	TRUE	SPCR_00	30	FLU
OmyJC00KLAR_0025	Klamath River	Spencer Creek	Spencer Creek above culvert	2000	2000			NA	NA	Pearse et al 2011	UKB	KLAR	JC	TRUE	SPCR_00	30	FLU
OmyJC00KLAR_0026	Klamath River	Spencer Creek	Spencer Creek above culvert	2000	2000			NA	NA	Pearse et al 2011	UKB	KLAR	JC	TRUE	SPCR_00	30	FLU
OmyJC00KLAR_0027	Klamath River	Spencer Creek	Spencer Creek below culvert	2000	2000			NA	NA	Pearse et al 2011	UKB	KLAR	JC	TRUE	SPCR_00	30	FLU
OmyJC00KLAR_0028	Klamath River	Spencer Creek	Spencer Creek below culvert	2000	2000			NA	NA	Pearse et al 2011	UKB	KLAR	JC	TRUE	SPCR_00	30	FLU
OmyJC00KLAR_0029	Klamath River	Spencer Creek	Spencer Creek below culvert	2000	2000			NA	NA	Pearse et al 2011	UKB	KLAR	JC	TRUE	SPCR_00	30	FLU
OmyJC00KLAR_0030	Klamath River	Spencer Creek	Spencer Creek below culvert	2000	2000			NA	NA	Pearse et al 2011	UKB	KLAR	JC	TRUE	SPCR_00	30	FLU
OmyJC00KLAR_0031	Klamath River	Spencer Creek	Spencer Creek below culvert	2000	2000			NA	NA	Pearse et al 2011	UKB	KLAR	JC	TRUE	SPCR_00	30	FLU
OmyJC00KLAR_0032	Klamath River	Spencer Creek	Spencer Creek below culvert	2000	2000			NA	NA	Pearse et al 2011	UKB	KLAR	JC	TRUE	SPCR_00	30	FLU
OmyJC00KLAR_0033	Klamath River	Spencer Creek	Spencer Creek below culvert	2000	2000			NA	NA	Pearse et al 2011	UKB	KLAR	JC	TRUE	SPCR_00	30	FLU
OmyJC00KLAR_0034	Klamath River	Spencer Creek	Spencer Creek below culvert	2000	2000			NA	NA	Pearse et al 2011	UKB	KLAR	JC	TRUE	SPCR_00	30	FLU
OmyJC00KLAR_0035	Klamath River	Spencer Creek	Spencer Creek below culvert	2000	2000			NA	NA	Pearse et al 2011	UKB	KLAR	JC	TRUE	SPCR_00	30	FLU
OmyJC00KLAR_0036	Klamath River	Spencer Creek	Spencer Creek below culvert	2000	2000			NA	NA	Pearse et al 2011	UKB	KLAR	JC	TRUE	SPCR_00	30	FLU
OmyJC00KLAR_0037	Klamath River	Spencer Creek	Spencer Creek below culvert	2000	2000			NA	NA	Pearse et al 2011	UKB	KLAR	JC	TRUE	SPCR_00	30	FLU
OmyJC00KLAR_0038	Klamath River	Spencer Creek	Spencer Creek below culvert	2000	2000			NA	NA	Pearse et al 2011	UKB	KLAR	JC	TRUE	SPCR_00	30	FLU
OmyJC00KLAR_0039	Klamath River	Spencer Creek	Spencer Creek below culvert	2000	2000			NA	NA	Pearse et al 2011	UKB	KLAR	JC	TRUE	SPCR_00	30	FLU
OmyJC00KLAR_0040	Klamath River	Spencer Creek	Spencer Creek below culvert	2000	2000			NA	NA	Pearse et al 2011	UKB	KLAR	JC	TRUE	SPCR_00	30	FLU
OmyJC00KLAR_0041	Klamath River	Spencer Creek	Spencer Creek below culvert	2000	2000			NA	NA	Pearse et al 2011	UKB	KLAR	JC	TRUE	SPCR_00	30	FLU
OmyJC00KLAR_0042	Klamath River	Spencer Creek	Spencer Creek below culvert	2000	2000			NA	NA	Pearse et al 2011	UKB	KLAR	JC	TRUE	SPCR_00	30	FLU
OmyJC00KLAR_0043	Klamath River	Spencer Creek	Spencer Creek below culvert	2000	2000			NA	NA	Pearse et al 2011	UKB	KLAR	JC	TRUE	SPCR_00	30	FLU
OmyJC00KLAR_0044	Klamath River	Spencer Creek	Spencer Creek below culvert	2000	2000			NA	NA	Pearse et al 2011	UKB	KLAR	JC	TRUE	SPCR_00	30	FLU
OmyJC00KLAR_0045	Klamath River	Spencer Creek	Spencer Creek below culvert	2000	2000			NA	NA	Pearse et al 2011	UKB	KLAR	JC	TRUE	SPCR_00	30	FLU
OmyJC00KLAR_0046	Klamath River	Spencer Creek	Spencer Creek below culvert	2000	2000			NA	NA	Pearse et al 2011	UKB	KLAR	JC	TRUE	SPCR_00	30	FLU
OmyJC00KLAR_0047	Klamath River	Spencer Creek	Spencer Creek below culvert	2000	2000			NA	NA	Pearse et al 2011	UKB	KLAR	JC	TRUE	SPCR_00	30	FLU
OmyJC00KLAR_0048	Klamath River	Spencer Creek	Spencer Creek below culvert	2000	2000			NA	NA	Pearse et al 2011	UKB	KLAR	JC	TRUE	SPCR_00	30	FLU
OmyJC00KLAR_0049	Klamath River	Spencer Creek	Spencer Creek below culvert	2000	2000			NA	NA	Pearse et al 2011	UKB	KLAR	JC	TRUE	SPCR_00	30	FLU
OmyJC00KLAR_0050	Klamath River	Spencer Creek	Spencer Creek below culvert	2000	2000			NA	NA	Pearse et al 2011	UKB	KLAR	JC	TRUE	SPCR_00	30	FLU
OmyJC00KLAR_0051	Klamath River	Spencer Creek	Spencer Creek below culvert	2000	2000			NA	NA	Pearse et al 2011	UKB	KLAR	JC	TRUE	SPCR_00	30	FLU
OmyJC00KLAR_0052	Klamath River	Spencer Creek	Spencer Creek below culvert	2000	2000			NA	NA	Pearse et al 2011	UKB	KLAR	JC	TRUE	SPCR_00	30	FLU
OmyJC00KLAR_0053	Klamath River	Spencer Creek	Spencer Creek below culvert	2000	2000			NA	NA	Pearse et al 2011	UKB	KLAR	JC	TRUE	SPCR_00	30	FLU
OmyJC00KLAR_0054	Klamath River	Spencer Creek	Spencer Creek below culvert	2000	2000			NA	NA	Pearse et al 2011	UKB	KLAR	JC	TRUE	SPCR_00	30	FLU
OmyJC00KLAR_0055	Klamath River	Spencer Creek	Spencer Creek below culvert	2000	2000			NA	NA	Pearse et al 2011	UKB	KLAR	JC	TRUE	SPCR_00	30	FLU
OmyJC00KLAR_0056	Klamath River	Spencer Creek	Spencer Creek below culvert	2000	2000			NA	NA	Pearse et al 2011	UKB	KLAR	JC	TRUE	SPCR_00	30	FLU
OmyJC00KLAR_0057	Klamath River	Spencer Creek	Spencer Creek below culvert	2000	2000			NA	NA	Pearse et al 2011	UKB	KLAR	JC	TRUE	SPCR_00	30	FLU
OmyJC00KLAR_0058	Klamath River	Spencer Creek	Spencer Creek below culvert	2000	2000			NA	NA	Pearse et al 2011	UKB	KLAR	JC	TRUE	SPCR_00	30	FLU
OmyJC00KLAR_0059	Klamath River	Spencer Creek	Spencer Creek above culvert	2000	2000			NA	NA	Pearse et al 2011	UKB	KLAR	JC	TRUE	SPCR_00	30	FLU
OmyJC00KLAR_0060	Klamath River	Spencer Creek	Spencer Creek above culvert	2000	2000			NA	NA	Pearse et al 2011	UKB	KLAR	JC	TRUE	SPCR_00	30	FLU
OmyJC00KLAR_0061	Klamath River	Spencer Creek	Spencer Creek above culvert	2000	2000			NA	NA	Pearse et al 2011	UKB	KLAR	JC	TRUE	SPCR_00	30	FLU
OmyJC00KLAR_0062	Klamath River	Spencer Creek	Spencer Creek above culvert	2000	2000			NA	NA	Pearse et al 2011	UKB	KLAR	JC	TRUE	SPCR_00	30	FLU
OmyJC00KLAR_0063	Klamath River	Spencer Creek	Spencer Creek above culvert	2000	2000			NA	NA	Pearse et al 2011	UKB	KLAR	JC	TRUE	SPCR_00	30	FLU
OmyJC00KLAR_0064	Klamath River	Spencer Creek	Spencer Creek above culvert	2000	2000			NA	NA	Pearse et al 2011	UKB	KLAR	JC	TRUE	SPCR_00	30	FLU
OmyJC00KLAR_0065	Klamath River	Spencer Creek	Spencer Creek above culvert	2000	2000			NA	NA	Pearse et al 2011	UKB	KLAR	JC	TRUE	SPCR_00	30	FLU
OmyJC00KLAR_0066	Klamath River	Spencer Creek	Spencer Creek above culvert	2000	2000			NA	NA	Pearse et al 2011	UKB	KLAR	JC	TRUE	SPCR_00	30	FLU
OmyJC00KLAR_0067	Klamath River	Spencer Creek	Spencer Creek above culvert	2000	2000			NA	NA	Pearse et al 2011	UKB	KLAR	JC	TRUE	SPCR_00	30	FLU
OmyJC00KLAR_0068	Klamath River	Spencer Creek	Spencer Creek above culvert	2000	2000			NA	NA	Pearse et al 2011	UKB	KLAR	JC	TRUE	SPCR_00	30	FLU
OmyJC00KLAR_0069	Klamath River	Spencer Creek	Spencer Creek above culvert	2000	2000			NA	NA	Pearse et al 2011	UKB	KLAR	JC	TRUE	SPCR_00	30	FLU
OmyJC00KLAR_0070	Klamath River	Spencer Creek	Spencer Creek above culvert	2000	2000			NA	NA	Pearse et al 2011	UKB	KLAR	JC	TRUE	SPCR_00	30	FLU
OmyJC00KLAR_0071	Klamath River	Spencer Creek	Spencer Creek above culvert	2000	2000			NA	NA	Pearse et al 2011	UKB	KLAR	JC	TRUE	SPCR_00	30	FLU
OmyJC00KLAR_0072	Klamath River	Spencer Creek	Spencer Creek above culvert	2000	2000			NA	NA	Pearse et al 2011	UKB	KLAR	JC	TRUE	SPCR_00	30	FLU
OmyJC00KLAR_0073	Klamath River	Spencer Creek	Spencer Creek above culvert	2000	2000			NA	NA	Pearse et al 2011	UKB	KLAR	JC	TRUE	SPCR_00	30	FLU
OmyJC00KLAR_0074	Klamath River	Spencer Creek	Spencer Creek above culvert	2000	2000			NA	NA	Pearse et al 2011	UKB	KLAR	JC	TRUE	SPCR_00	30	FLU
OmyJC00KLAR_0075	Klamath River	Spencer Creek	Spencer Creek above culvert	2000	2000			NA	NA	Pearse et al 2011	UKB	KLAR	JC	TRUE	SPCR_00	30	FLU
OmyJC00KLAR_0076	Klamath River	Spencer Creek	Spencer Creek above culvert	2000	2000			NA	NA	Pearse et al 2011	UKB	KLAR	JC	TRUE	SPCR_00	30	FLU
OmyJC00KLAR_0077	Klamath River	Spencer Creek	Spencer Creek above culvert	2000	2000			NA	NA	Pearse et al 2011	UKB	KLAR	JC	TRUE	SPCR_00	30	FLU
OmyJC00KLAR_0078	Klamath River	Spencer Creek	Spencer Creek above culvert	2000	2000			NA	NA	Pearse et al 2011	UKB	KLAR	JC	TRUE	SPCR_00	30	FLU
OmyJC00KLAR_0079	Klamath River	Spencer Creek	Spencer Creek above culvert	2000	2000			NA	NA	Pearse et al 2011	UKB	KLAR	JC	TRUE	SPCR_00	30	FLU
OmyJC00KLAR_0080	Klamath River	Spencer Creek	Spencer Creek above culvert	2000	2000			NA	NA	Pearse et al 2011	UKB	KLAR	JC	TRUE	SPCR_00	30	FLU
OmyJC00KLAR_0081	Klamath River	Spencer Creek	Spencer Creek above culvert	2000	2000			NA	NA	Pearse et al 2011	UKB	KLAR	JC	TRUE	SPCR_00	30	FLU
OmyJC00KLAR_0082	Klamath River	Spencer Creek	Spencer Creek above culvert	2000	2000			NA	NA	Pearse et al 2011	UKB	KLAR	JC	TRUE	SPCR_00	30	FLU
OmyJC00KLAR_0083	Klamath River	Spencer Creek	Spencer Creek above culvert	2000	2000			NA	NA	Pearse et al 2011	UKB	KLAR	JC	TRUE	SPCR_00	30	FLU
OmyJC00KLAR_0084	Klamath River	Spencer Creek	Spencer Creek above culvert	2000	2000			NA	NA	Pearse et al 2011	UKB	KLAR	JC	TRUE	SPCR_00	30	FLU
OmyJC00KLAR_0085	Klamath River	Spencer Creek	Spencer Creek above culvert	2000	2000			NA	NA	Pearse et al 2011	UKB	KLAR	JC	TRUE	SPCR_00	30	FLU
OmyJC00KLAR_0086	Klamath River	Spencer Creek	Spencer Creek above culvert	2000	2000			NA	NA	Pearse et al 2011	UKB	KLAR	JC	TRUE	SPCR_00	30	FLU
OmyJC00KLAR_0087	Klamath River	Spencer Creek	Spencer Creek above culvert	2000	2000			NA	NA	Pearse et al 2011	UKB	KLAR	JC	TRUE	SPCR_00	30	FLU
OmyJC00KLAR_0088	Klamath River	Spencer Creek	Spencer Creek above culvert	2000	2000			NA	NA	Pearse et al 2011	UKB	KLAR	JC	TRUE	SPCR_00	30	FLU
OmyAC16UKLA_0002	Upper Klamath Lake	Pelican Bay	Harriman Creek	8/4/2016	2016	42.47	-122.0914	NA	NA	Hahlbeck et al 2022	UKB	UKLA	AC	TRUE	UKLA	31	ADF
OmyAC18UKLA_0002	Upper Klamath Lake	Upper Klamath Lake	Howard Bay	5/19/2018	2018	42.3431	-121.9292	NA	NA	Hahlbeck et al 2022	UKB	UKLA	AC	TRUE	UKLA	31	ADF
OmyAC18UKLA_0003	Upper Klamath Lake	Upper Klamath Lake	Howard Bay	5/19/2018	2018	42.3431	-121.9292	NA	NA	Hahlbeck et al 2022	UKB	UKLA	AC	TRUE	UKLA	31	ADF
OmyAC18UKLA_0004	Upper Klamath Lake	Upper Klamath Lake	Skillet Handle	5/19/2018	2018	42.29	-121.873	NA	NA	Hahlbeck et al 2022	UKB	UKLA	AC	TRUE	UKLA	31	ADF
OmyAC18UKLA_0005	Upper Klamath Lake	Upper Klamath Lake	Howard Bay	5/19/2018	2018	42.3431	-121.9292	NA	NA	Hahlbeck et al 2022	UKB	UKLA	AC	FALSE	UKLA	31	ADF
OmyAC18UKLA_0006	Upper Klamath Lake	Upper Klamath Lake	Howard Bay	5/19/2018	2018	42.3431	-121.9292	NA	NA	Hahlbeck et al 2022	UKB	UKLA	AC	TRUE	UKLA	31	ADF
OmyAC18UKLA_0007	Upper Klamath Lake	Upper Klamath Lake	Howard Bay	5/21/2018	2018	42.3431	-121.9292	NA	NA	Hahlbeck et al 2022	UKB	UKLA	AC	FALSE	UKLA	31	ADF
OmyAC18UKLA_0008	Upper Klamath Lake	Upper Klamath Lake	Howard Bay	5/21/2018	2018	42.3431	-121.9292	NA	NA	Hahlbeck et al 2022	UKB	UKLA	AC	TRUE	UKLA	31	ADF
OmyAC18UKLA_0009	Upper Klamath Lake	Upper Klamath Lake	Howard Bay	5/21/2018	2018	42.3431	-121.9292	NA	NA	Hahlbeck et al 2022	UKB	UKLA	AC	FALSE	UKLA	31	ADF
OmyAC17UKLA_0001	Upper Klamath Lake	Upper Klamath Lake	Shoalwater/Eagle Ridge	4/14/2017	2017	#N/A	#N/A	NA	NA	Hahlbeck et al 2022	UKB	UKLA	AC	FALSE	UKLA	31	ADF
OmyAC17UKLA_0002	Upper Klamath Lake	Upper Klamath Lake	Shoalwater Bay	4/14/2017	2017	42.416	-121.9592	NA	NA	Hahlbeck et al 2022	UKB	UKLA	AC	TRUE	UKLA	31	ADF
OmyAC17UKLA_0003	Upper Klamath Lake	Upper Klamath Lake	Shoalwater/Eagle Ridge	4/14/2017	2017	#N/A	#N/A	NA	NA	Hahlbeck et al 2022	UKB	UKLA	AC	TRUE	UKLA	31	ADF
OmyAC17UKLA_0004	Upper Klamath Lake	Upper Klamath Lake	Shoalwater/Eagle Ridge	4/14/2017	2017	#N/A	#N/A	NA	NA	Hahlbeck et al 2022	UKB	UKLA	AC	TRUE	UKLA	31	ADF
OmyAC17UKLA_0005	Upper Klamath Lake	Upper Klamath Lake	Eagle Ridge	4/14/2017	2017	42.387	-121.923	NA	NA	Hahlbeck et al 2022	UKB	UKLA	AC	FALSE	UKLA	31	ADF
OmyAC17UKLA_0006	Upper Klamath Lake	Upper Klamath Lake	Shoalwater/Eagle Ridge	4/14/2017	2017	#N/A	#N/A	NA	NA	Hahlbeck et al 2022	UKB	UKLA	AC	FALSE	UKLA	31	ADF
OmyAC17UKLA_0007	Upper Klamath Lake	Upper Klamath Lake	Shoalwater/Eagle Ridge	4/14/2017	2017	#N/A	#N/A	NA	NA	Hahlbeck et al 2022	UKB	UKLA	AC	FALSE	UKLA	31	ADF
OmyAC17UKLA_0008	Upper Klamath Lake	Upper Klamath Lake	Shoalwater/Eagle Ridge	4/14/2017	2017	#N/A	#N/A	NA	NA	Hahlbeck et al 2022	UKB	UKLA	AC	FALSE	UKLA	31	ADF
OmyAC17UKLA_0009	Upper Klamath Lake	Upper Klamath Lake	Shoalwater/Eagle Ridge	4/14/2017	2017	#N/A	#N/A	NA	NA	Hahlbeck et al 2022	UKB	UKLA	AC	FALSE	UKLA	31	ADF
OmyAC17UKLA_0010	Upper Klamath Lake	Upper Klamath Lake	Eagle Ridge	4/14/2017	2017	42.387	-121.923	NA	NA	Hahlbeck et al 2022	UKB	UKLA	AC	FALSE	UKLA	31	ADF
OmyAC17UKLA_0011	Upper Klamath Lake	Upper Klamath Lake	Eagle Ridge	4/14/2017	2017	42.387	-121.923	NA	NA	Hahlbeck et al 2022	UKB	UKLA	AC	TRUE	UKLA	31	ADF
OmyAC17UKLA_0012	Upper Klamath Lake	Upper Klamath Lake	Shoalwater/Eagle Ridge	4/14/2017	2017	#N/A	#N/A	NA	NA	Hahlbeck et al 2022	UKB	UKLA	AC	FALSE	UKLA	31	ADF
OmyAC17UKLA_0013	Upper Klamath Lake	Upper Klamath Lake	Shoalwater/Eagle Ridge	4/14/2017	2017	#N/A	#N/A	NA	NA	Hahlbeck et al 2022	UKB	UKLA	AC	TRUE	UKLA	31	ADF
OmyAC17UKLA_0014	Upper Klamath Lake	Upper Klamath Lake	Eagle Ridge	4/14/2017	2017	42.387	-121.923	NA	NA	Hahlbeck et al 2022	UKB	UKLA	AC	TRUE	UKLA	31	ADF
OmyAC17UKLA_0015	Upper Klamath Lake	Upper Klamath Lake	Eagle Ridge	4/14/2017	2017	42.387	-121.923	NA	NA	Hahlbeck et al 2022	UKB	UKLA	AC	TRUE	UKLA	31	ADF
OmyAC17UKLA_0016	Upper Klamath Lake	Upper Klamath Lake	Eagle Ridge	4/14/2017	2017	42.387	-121.923	NA	NA	Hahlbeck et al 2022	UKB	UKLA	AC	FALSE	UKLA	31	ADF
OmyAC17UKLA_0017	Upper Klamath Lake	Upper Klamath Lake	Eagle Ridge	4/14/2017	2017	42.387	-121.923	NA	NA	Hahlbeck et al 2022	UKB	UKLA	AC	FALSE	UKLA	31	ADF
OmyAC17UKLA_0018	Upper Klamath Lake	Upper Klamath Lake	Shoalwater Bay	4/14/2017	2017	42.416	-121.9592	NA	NA	Hahlbeck et al 2022	UKB	UKLA	AC	TRUE	UKLA	31	ADF
OmyAC17UKLA_0019	Upper Klamath Lake	Upper Klamath Lake	Eagle Ridge	4/14/2017	2017	42.387	-121.923	NA	NA	Hahlbeck et al 2022	UKB	UKLA	AC	TRUE	UKLA	31	ADF
OmyAC17UKLA_0020	Upper Klamath Lake	Upper Klamath Lake	Eagle Ridge	4/14/2017	2017	42.387	-121.923	NA	NA	Hahlbeck et al 2022	UKB	UKLA	AC	FALSE	UKLA	31	ADF
OmyAC17UKLA_0021	Upper Klamath Lake	Upper Klamath Lake	Shoalwater Marsh	4/14/2017	2017	42.3918	-121.9626	NA	NA	Hahlbeck et al 2022	UKB	UKLA	AC	TRUE	UKLA	31	ADF
OmyAC17UKLA_0022	Upper Klamath Lake	Upper Klamath Lake	Shoalwater Marsh	4/14/2017	2017	42.3918	-121.9626	NA	NA	Hahlbeck et al 2022	UKB	UKLA	AC	FALSE	UKLA	31	ADF
OmyAC17UKLA_0023	Upper Klamath Lake	Upper Klamath Lake	Shoalwater Marsh	4/14/2017	2017	42.3918	-121.9626	NA	NA	Hahlbeck et al 2022	UKB	UKLA	AC	TRUE	UKLA	31	ADF
OmyAC17UKLA_0024	Upper Klamath Lake	Upper Klamath Lake	Shoalwater/Eagle Ridge	4/14/2017	2017	#N/A	#N/A	NA	NA	Hahlbeck et al 2022	UKB	UKLA	AC	FALSE	UKLA	31	ADF
OmyAC17UKLA_0025	Upper Klamath Lake	Upper Klamath Lake	Shoalwater/Eagle Ridge	4/14/2017	2017	#N/A	#N/A	NA	NA	Hahlbeck et al 2022	UKB	UKLA	AC	FALSE	UKLA	31	ADF
OmyAC17UKLA_0026	Upper Klamath Lake	Upper Klamath Lake	Shoalwater/Eagle Ridge	4/14/2017	2017	#N/A	#N/A	NA	NA	Hahlbeck et al 2022	UKB	UKLA	AC	FALSE	UKLA	31	ADF
OmyAC17UKLA_0027	Upper Klamath Lake	Upper Klamath Lake	Eagle Ridge	4/15/2017	2017	42.387	-121.923	NA	NA	Hahlbeck et al 2022	UKB	UKLA	AC	TRUE	UKLA	31	ADF
OmyAC17UKLA_0028	Upper Klamath Lake	Upper Klamath Lake	Eagle Ridge	4/15/2017	2017	42.387	-121.923	NA	NA	Hahlbeck et al 2022	UKB	UKLA	AC	FALSE	UKLA	31	ADF
OmyAC17UKLA_0029	Upper Klamath Lake	Upper Klamath Lake	Eagle Ridge	4/15/2017	2017	42.387	-121.923	NA	NA	Hahlbeck et al 2022	UKB	UKLA	AC	FALSE	UKLA	31	ADF
OmyAC17UKLA_0030	Upper Klamath Lake	Upper Klamath Lake	Eagle Ridge	4/15/2017	2017	42.387	-121.923	NA	NA	Hahlbeck et al 2022	UKB	UKLA	AC	TRUE	UKLA	31	ADF
OmyAC17UKLA_0031	Upper Klamath Lake	Upper Klamath Lake	Eagle Ridge	4/15/2017	2017	42.387	-121.923	NA	NA	Hahlbeck et al 2022	UKB	UKLA	AC	FALSE	UKLA	31	ADF
OmyAC17UKLA_0032	Upper Klamath Lake	Upper Klamath Lake	Shoalwater Bay	4/15/2017	2017	42.416	-121.9592	NA	NA	Hahlbeck et al 2022	UKB	UKLA	AC	TRUE	UKLA	31	ADF
OmyAC17UKLA_0033	Upper Klamath Lake	Upper Klamath Lake	Eagle Ridge	4/15/2017	2017	42.387	-121.923	NA	NA	Hahlbeck et al 2022	UKB	UKLA	AC	FALSE	UKLA	31	ADF
OmyAC17UKLA_0034	Upper Klamath Lake	Upper Klamath Lake	Eagle Ridge	4/15/2017	2017	42.387	-121.923	NA	NA	Hahlbeck et al 2022	UKB	UKLA	AC	TRUE	UKLA	31	ADF
OmyAC17UKLA_0035	Upper Klamath Lake	Upper Klamath Lake	Eagle Ridge	4/15/2017	2017	42.387	-121.923	NA	NA	Hahlbeck et al 2022	UKB	UKLA	AC	TRUE	UKLA	31	ADF
OmyAC17UKLA_0036	Upper Klamath Lake	Upper Klamath Lake	Skillet Handle	4/15/2017	2017	42.29	-121.873	NA	NA	Hahlbeck et al 2022	UKB	UKLA	AC	TRUE	UKLA	31	ADF
OmyAC17UKLA_0037	Upper Klamath Lake	Upper Klamath Lake	Eagle Ridge	4/15/2017	2017	42.387	-121.923	NA	NA	Hahlbeck et al 2022	UKB	UKLA	AC	TRUE	UKLA	31	ADF
OmyAC17UKLA_0038	Upper Klamath Lake	Upper Klamath Lake	Eagle Ridge	4/15/2017	2017	42.387	-121.923	NA	NA	Hahlbeck et al 2022	UKB	UKLA	AC	TRUE	UKLA	31	ADF
OmyAC17UKLA_0039	Upper Klamath Lake	Upper Klamath Lake	Eagle Ridge	4/15/2017	2017	42.387	-121.923	NA	NA	Hahlbeck et al 2022	UKB	UKLA	AC	TRUE	UKLA	31	ADF
OmyAC17UKLA_0040	Upper Klamath Lake	Upper Klamath Lake	Shoalwater Marsh	4/15/2017	2017	42.3918	-121.9626	NA	NA	Hahlbeck et al 2022	UKB	UKLA	AC	TRUE	UKLA	31	ADF
OmyAC17UKLA_0041	Upper Klamath Lake	Upper Klamath Lake	Shoalwater Marsh	4/15/2017	2017	42.3918	-121.9626	NA	NA	Hahlbeck et al 2022	UKB	UKLA	AC	FALSE	UKLA	31	ADF
OmyAC17UKLA_0042	Upper Klamath Lake	Upper Klamath Lake	Shoalwater Bay	4/15/2017	2017	42.416	-121.9592	NA	NA	Hahlbeck et al 2022	UKB	UKLA	AC	FALSE	UKLA	31	ADF
OmyJC19KLCT_0129	Klamath Cascade Tributaries	Denny Creek	Denny Creek	10/16/2019	2019	42.36854	-122.00508	42.363	-122.00788	ODFW	UKB	KLCT	JC	TRUE	DENN	32	R
OmyJC19KLCT_0130	Klamath Cascade Tributaries	Denny Creek	Denny Creek	10/16/2019	2019	42.36854	-122.00508	42.363	-122.00788	ODFW	UKB	KLCT	JC	TRUE	DENN	32	R
OmyJC19KLCT_0131	Klamath Cascade Tributaries	Denny Creek	Denny Creek	10/16/2019	2019	42.36854	-122.00508	42.363	-122.00788	ODFW	UKB	KLCT	JC	TRUE	DENN	32	R
OmyJC19KLCT_0132	Klamath Cascade Tributaries	Denny Creek	Denny Creek	10/16/2019	2019	42.36854	-122.00508	42.363	-122.00788	ODFW	UKB	KLCT	JC	TRUE	DENN	32	R
OmyJC19KLCT_0133	Klamath Cascade Tributaries	Denny Creek	Denny Creek	10/16/2019	2019	42.36854	-122.00508	42.363	-122.00788	ODFW	UKB	KLCT	JC	TRUE	DENN	32	R
OmyJC19KLCT_0134	Klamath Cascade Tributaries	Denny Creek	Denny Creek	10/16/2019	2019	42.36854	-122.00508	42.363	-122.00788	ODFW	UKB	KLCT	JC	TRUE	DENN	32	R
OmyJC19KLCT_0135	Klamath Cascade Tributaries	Denny Creek	Denny Creek	10/16/2019	2019	42.36854	-122.00508	42.363	-122.00788	ODFW	UKB	KLCT	JC	FALSE	DENN	32	R
OmyJC19KLCT_0136	Klamath Cascade Tributaries	Denny Creek	Denny Creek	10/16/2019	2019	42.36854	-122.00508	42.363	-122.00788	ODFW	UKB	KLCT	JC	FALSE	DENN	32	R
OmyJC19KLCT_0137	Klamath Cascade Tributaries	Denny Creek	Denny Creek	10/16/2019	2019	42.36854	-122.00508	42.363	-122.00788	ODFW	UKB	KLCT	JC	TRUE	DENN	32	R
OmyJC19KLCT_0138	Klamath Cascade Tributaries	Denny Creek	Denny Creek	10/16/2019	2019	42.36854	-122.00508	42.363	-122.00788	ODFW	UKB	KLCT	JC	TRUE	DENN	32	R
OmyJC19KLCT_0139	Klamath Cascade Tributaries	Denny Creek	Denny Creek	10/16/2019	2019	42.36854	-122.00508	42.363	-122.00788	ODFW	UKB	KLCT	JC	TRUE	DENN	32	R
OmyJC19KLCT_0140	Klamath Cascade Tributaries	Denny Creek	Denny Creek	10/16/2019	2019	42.36854	-122.00508	42.363	-122.00788	ODFW	UKB	KLCT	JC	TRUE	DENN	32	R
OmyJC19KLCT_0141	Klamath Cascade Tributaries	Denny Creek	Denny Creek	10/16/2019	2019	42.36854	-122.00508	42.363	-122.00788	ODFW	UKB	KLCT	JC	TRUE	DENN	32	R
OmyJC19KLCT_0142	Klamath Cascade Tributaries	Denny Creek	Denny Creek	10/16/2019	2019	42.36854	-122.00508	42.363	-122.00788	ODFW	UKB	KLCT	JC	TRUE	DENN	32	R
OmyJC19KLCT_0143	Klamath Cascade Tributaries	Denny Creek	Denny Creek	10/16/2019	2019	42.36854	-122.00508	42.363	-122.00788	ODFW	UKB	KLCT	JC	TRUE	DENN	32	R
OmyJC19KLCT_0144	Klamath Cascade Tributaries	Denny Creek	Denny Creek	10/16/2019	2019	42.36854	-122.00508	42.363	-122.00788	ODFW	UKB	KLCT	JC	TRUE	DENN	32	R
OmyJC19KLCT_0145	Klamath Cascade Tributaries	Denny Creek	Denny Creek	10/16/2019	2019	42.36854	-122.00508	42.363	-122.00788	ODFW	UKB	KLCT	JC	TRUE	DENN	32	R
OmyJC19KLCT_0146	Klamath Cascade Tributaries	Denny Creek	Denny Creek	10/16/2019	2019	42.36854	-122.00508	42.363	-122.00788	ODFW	UKB	KLCT	JC	TRUE	DENN	32	R
OmyJC19KLCT_0147	Klamath Cascade Tributaries	Denny Creek	Denny Creek	10/16/2019	2019	42.36854	-122.00508	42.363	-122.00788	ODFW	UKB	KLCT	JC	TRUE	DENN	32	R
OmyJC19KLCT_0148	Klamath Cascade Tributaries	Denny Creek	Denny Creek	10/16/2019	2019	42.36854	-122.00508	42.363	-122.00788	ODFW	UKB	KLCT	JC	TRUE	DENN	32	R
OmyJC19KLCT_0149	Klamath Cascade Tributaries	Denny Creek	Denny Creek	10/16/2019	2019	42.36854	-122.00508	42.363	-122.00788	ODFW	UKB	KLCT	JC	TRUE	DENN	32	R
OmyJC19KLCT_0150	Klamath Cascade Tributaries	Denny Creek	Denny Creek	10/16/2019	2019	42.36854	-122.00508	42.363	-122.00788	ODFW	UKB	KLCT	JC	TRUE	DENN	32	R
OmyJC19KLCT_0151	Klamath Cascade Tributaries	Denny Creek	Denny Creek	10/16/2019	2019	42.36854	-122.00508	42.363	-122.00788	ODFW	UKB	KLCT	JC	FALSE	DENN	32	R
OmyJC19KLCT_0152	Klamath Cascade Tributaries	Denny Creek	Denny Creek	10/16/2019	2019	42.36854	-122.00508	42.363	-122.00788	ODFW	UKB	KLCT	JC	FALSE	DENN	32	R
OmyJC19KLCT_0153	Klamath Cascade Tributaries	Denny Creek	Denny Creek	10/16/2019	2019	42.36854	-122.00508	42.363	-122.00788	ODFW	UKB	KLCT	JC	TRUE	DENN	32	R
OmyJC19KLCT_0154	Klamath Cascade Tributaries	Denny Creek	Denny Creek	10/16/2019	2019	42.36854	-122.00508	42.363	-122.00788	ODFW	UKB	KLCT	JC	TRUE	DENN	32	R
OmyJC19KLCT_0155	Klamath Cascade Tributaries	Denny Creek	Denny Creek	10/16/2019	2019	42.36854	-122.00508	42.363	-122.00788	ODFW	UKB	KLCT	JC	TRUE	DENN	32	R
OmyJC19KLCT_0156	Klamath Cascade Tributaries	Denny Creek	Denny Creek	10/16/2019	2019	42.36854	-122.00508	42.363	-122.00788	ODFW	UKB	KLCT	JC	TRUE	DENN	32	R
OmyJC19KLCT_0020	Klamath Cascade Tributaries	Moss Creek	Moss Creek	6/20/2019	2019	42.37442	-122.04577	42.37149	-122.047886	ODFW	UKB	KLCT	JC	TRUE	MOSS	33	R
OmyJC19KLCT_0021	Klamath Cascade Tributaries	Moss Creek	Moss Creek	6/20/2019	2019	42.37442	-122.04577	42.37149	-122.047886	ODFW	UKB	KLCT	JC	FALSE	MOSS	33	R
OmyUC19KLCT_0028	Klamath Cascade Tributaries	Moss Creek	Moss Creek	6/20/2019	2019	42.37442	-122.04577	42.37149	-122.047886	ODFW	UKB	KLCT	UC	FALSE	MOSS	33	R
OmyUC19KLCT_0029	Klamath Cascade Tributaries	Moss Creek	Moss Creek	6/20/2019	2019	42.37442	-122.04577	42.37149	-122.047886	ODFW	UKB	KLCT	UC	FALSE	MOSS	33	R
OmyUC19KLCT_0030	Klamath Cascade Tributaries	Moss Creek	Moss Creek	6/20/2019	2019	42.37442	-122.04577	42.37149	-122.047886	ODFW	UKB	KLCT	UC	FALSE	MOSS	33	R
OmyUC19KLCT_0031	Klamath Cascade Tributaries	Moss Creek	Moss Creek	6/20/2019	2019	42.37442	-122.04577	42.37149	-122.047886	ODFW	UKB	KLCT	UC	TRUE	MOSS	33	R
OmyUC19KLCT_0032	Klamath Cascade Tributaries	Moss Creek	Moss Creek	6/20/2019	2019	42.37442	-122.04577	42.37149	-122.047886	ODFW	UKB	KLCT	UC	FALSE	MOSS	33	R
OmyUC19KLCT_0033	Klamath Cascade Tributaries	Moss Creek	Moss Creek	6/20/2019	2019	42.37442	-122.04577	42.37149	-122.047886	ODFW	UKB	KLCT	UC	FALSE	MOSS	33	R
OmyUC19KLCT_0034	Klamath Cascade Tributaries	Moss Creek	Moss Creek	6/20/2019	2019	42.37442	-122.04577	42.37149	-122.047886	ODFW	UKB	KLCT	UC	FALSE	MOSS	33	R
OmyUC19KLCT_0035	Klamath Cascade Tributaries	Moss Creek	Moss Creek	6/20/2019	2019	42.37442	-122.04577	42.37149	-122.047886	ODFW	UKB	KLCT	UC	FALSE	MOSS	33	R
OmyUC19KLCT_0036	Klamath Cascade Tributaries	Moss Creek	Moss Creek	6/20/2019	2019	42.37442	-122.04577	42.37149	-122.047886	ODFW	UKB	KLCT	UC	TRUE	MOSS	33	R
OmyUC19KLCT_0037	Klamath Cascade Tributaries	Moss Creek	Moss Creek	6/20/2019	2019	42.37442	-122.04577	42.37149	-122.047886	ODFW	UKB	KLCT	UC	TRUE	MOSS	33	R
OmyUC19KLCT_0038	Klamath Cascade Tributaries	Moss Creek	Moss Creek	6/20/2019	2019	42.37442	-122.04577	42.37149	-122.047886	ODFW	UKB	KLCT	UC	TRUE	MOSS	33	R
OmyUC19KLCT_0039	Klamath Cascade Tributaries	Moss Creek	Moss Creek	6/20/2019	2019	42.37442	-122.04577	42.37149	-122.047886	ODFW	UKB	KLCT	UC	TRUE	MOSS	33	R
OmyUC19KLCT_0040	Klamath Cascade Tributaries	Moss Creek	Moss Creek	6/20/2019	2019	42.37442	-122.04577	42.37149	-122.047886	ODFW	UKB	KLCT	UC	FALSE	MOSS	33	R
OmyUC19KLCT_0041	Klamath Cascade Tributaries	Moss Creek	Moss Creek	6/20/2019	2019	42.37442	-122.04577	42.37149	-122.047886	ODFW	UKB	KLCT	UC	FALSE	MOSS	33	R
OmyUC19KLCT_0042	Klamath Cascade Tributaries	Moss Creek	Moss Creek	6/20/2019	2019	42.37442	-122.04577	42.37149	-122.047886	ODFW	UKB	KLCT	UC	FALSE	MOSS	33	R
OmyUC19KLCT_0043	Klamath Cascade Tributaries	Moss Creek	Moss Creek	6/20/2019	2019	42.37442	-122.04577	42.37149	-122.047886	ODFW	UKB	KLCT	UC	TRUE	MOSS	33	R
OmyUC19KLCT_0044	Klamath Cascade Tributaries	Moss Creek	Moss Creek	6/20/2019	2019	42.37442	-122.04577	42.37149	-122.047886	ODFW	UKB	KLCT	UC	TRUE	MOSS	33	R
OmyUC19KLCT_0045	Klamath Cascade Tributaries	Moss Creek	Moss Creek	6/20/2019	2019	42.37442	-122.04577	42.37149	-122.047886	ODFW	UKB	KLCT	UC	TRUE	MOSS	33	R
OmyUC19KLCT_0046	Klamath Cascade Tributaries	Moss Creek	Moss Creek	6/20/2019	2019	42.37442	-122.04577	42.37149	-122.047886	ODFW	UKB	KLCT	UC	TRUE	MOSS	33	R
OmyUC19KLCT_0047	Klamath Cascade Tributaries	Moss Creek	Moss Creek	6/20/2019	2019	42.37442	-122.04577	42.37149	-122.047886	ODFW	UKB	KLCT	UC	TRUE	MOSS	33	R
OmyUC19KLCT_0048	Klamath Cascade Tributaries	Moss Creek	Moss Creek	6/20/2019	2019	42.37442	-122.04577	42.37149	-122.047886	ODFW	UKB	KLCT	UC	TRUE	MOSS	33	R
OmyUC19KLCT_0049	Klamath Cascade Tributaries	Moss Creek	Moss Creek	6/20/2019	2019	42.37442	-122.04577	42.37149	-122.047886	ODFW	UKB	KLCT	UC	FALSE	MOSS	33	R
OmyUC19KLCT_0050	Klamath Cascade Tributaries	Moss Creek	Moss Creek	6/20/2019	2019	42.37442	-122.04577	42.37149	-122.047886	ODFW	UKB	KLCT	UC	FALSE	MOSS	33	R
OmyUC19KLCT_0051	Klamath Cascade Tributaries	Moss Creek	Moss Creek	6/20/2019	2019	42.37442	-122.04577	42.37149	-122.047886	ODFW	UKB	KLCT	UC	TRUE	MOSS	33	R
OmyUC19KLCT_0052	Klamath Cascade Tributaries	Moss Creek	Moss Creek	6/20/2019	2019	42.37442	-122.04577	42.37149	-122.047886	ODFW	UKB	KLCT	UC	FALSE	MOSS	33	R
OmyUC19KLCT_0053	Klamath Cascade Tributaries	Moss Creek	Moss Creek	6/20/2019	2019	42.37442	-122.04577	42.37149	-122.047886	ODFW	UKB	KLCT	UC	TRUE	MOSS	33	R
OmyUC19KLCT_0054	Klamath Cascade Tributaries	Moss Creek	Moss Creek	6/20/2019	2019	42.37442	-122.04577	42.37149	-122.047886	ODFW	UKB	KLCT	UC	TRUE	MOSS	33	R
OmyUC19KLCT_0055	Klamath Cascade Tributaries	Moss Creek	Moss Creek	6/20/2019	2019	42.37442	-122.04577	42.37149	-122.047886	ODFW	UKB	KLCT	UC	TRUE	MOSS	33	R
OmyUC19KLCT_0056	Klamath Cascade Tributaries	Moss Creek	Moss Creek	6/20/2019	2019	42.37442	-122.04577	42.37149	-122.047886	ODFW	UKB	KLCT	UC	FALSE	MOSS	33	R
OmyUC19KLCT_0057	Klamath Cascade Tributaries	Moss Creek	Moss Creek	6/20/2019	2019	42.37442	-122.04577	42.37149	-122.047886	ODFW	UKB	KLCT	UC	FALSE	MOSS	33	R
OmyUC19KLCT_0058	Klamath Cascade Tributaries	Moss Creek	Moss Creek	6/20/2019	2019	42.37442	-122.04577	42.37149	-122.047886	ODFW	UKB	KLCT	UC	TRUE	MOSS	33	R
OmyUC19KLCT_0059	Klamath Cascade Tributaries	Moss Creek	Moss Creek	6/20/2019	2019	42.37442	-122.04577	42.37149	-122.047886	ODFW	UKB	KLCT	UC	FALSE	MOSS	33	R
OmyUC19KLCT_0060	Klamath Cascade Tributaries	Moss Creek	Moss Creek	6/20/2019	2019	42.37442	-122.04577	42.37149	-122.047886	ODFW	UKB	KLCT	UC	FALSE	MOSS	33	R
OmyUC19KLCT_0061	Klamath Cascade Tributaries	Moss Creek	Moss Creek	6/20/2019	2019	42.37442	-122.04577	42.37149	-122.047886	ODFW	UKB	KLCT	UC	TRUE	MOSS	33	R
OmyUC19KLCT_0062	Klamath Cascade Tributaries	Moss Creek	Moss Creek	6/20/2019	2019	42.37442	-122.04577	42.37149	-122.047886	ODFW	UKB	KLCT	UC	TRUE	MOSS	33	R
OmyUC19KLCT_0063	Klamath Cascade Tributaries	Moss Creek	Moss Creek	6/20/2019	2019	42.37442	-122.04577	42.37149	-122.047886	ODFW	UKB	KLCT	UC	FALSE	MOSS	33	R
OmyUC19KLCT_0064	Klamath Cascade Tributaries	Moss Creek	Moss Creek	6/20/2019	2019	42.37442	-122.04577	42.37149	-122.047886	ODFW	UKB	KLCT	UC	TRUE	MOSS	33	R
OmyUC19KLCT_0065	Klamath Cascade Tributaries	Moss Creek	Moss Creek	6/20/2019	2019	42.37442	-122.04577	42.37149	-122.047886	ODFW	UKB	KLCT	UC	TRUE	MOSS	33	R
OmyUC19KLCT_0066	Klamath Cascade Tributaries	Moss Creek	Moss Creek	6/20/2019	2019	42.37442	-122.04577	42.37149	-122.047886	ODFW	UKB	KLCT	UC	FALSE	MOSS	33	R
OmyUC19KLCT_0067	Klamath Cascade Tributaries	Moss Creek	Moss Creek	6/20/2019	2019	42.37442	-122.04577	42.37149	-122.047886	ODFW	UKB	KLCT	UC	TRUE	MOSS	33	R
OmyUC19KLCT_0068	Klamath Cascade Tributaries	Moss Creek	Moss Creek	6/20/2019	2019	42.37442	-122.04577	42.37149	-122.047886	ODFW	UKB	KLCT	UC	FALSE	MOSS	33	R
OmyUC19KLCT_0069	Klamath Cascade Tributaries	Moss Creek	Moss Creek	6/20/2019	2019	42.37442	-122.04577	42.37149	-122.047886	ODFW	UKB	KLCT	UC	TRUE	MOSS	33	R
OmyUC19KLCT_0070	Klamath Cascade Tributaries	Moss Creek	Moss Creek	6/20/2019	2019	42.37442	-122.04577	42.37149	-122.047886	ODFW	UKB	KLCT	UC	TRUE	MOSS	33	R
OmyUC19KLCT_0071	Klamath Cascade Tributaries	Moss Creek	Moss Creek	6/20/2019	2019	42.37442	-122.04577	42.37149	-122.047886	ODFW	UKB	KLCT	UC	TRUE	MOSS	33	R
OmyUC19KLCT_0072	Klamath Cascade Tributaries	Moss Creek	Moss Creek	6/20/2019	2019	42.37442	-122.04577	42.37149	-122.047886	ODFW	UKB	KLCT	UC	TRUE	MOSS	33	R
OmyUC19KLCT_0073	Klamath Cascade Tributaries	Moss Creek	Moss Creek	6/20/2019	2019	42.37442	-122.04577	42.37149	-122.047886	ODFW	UKB	KLCT	UC	TRUE	MOSS	33	R
OmyUC19KLCT_0074	Klamath Cascade Tributaries	Moss Creek	Moss Creek	6/20/2019	2019	42.37442	-122.04577	42.37149	-122.047886	ODFW	UKB	KLCT	UC	FALSE	MOSS	33	R
OmyAC19KLCT_0001	Klamath Cascade Tributaries	Cherry Creek	Cherry Creek	6/20/2019	2019	42.599847	-122.09378	42.597783	-122.096398	ODFW	UKB	KLCT	AC	TRUE	CHER	34	R
OmyJC19KLCT_0001	Klamath Cascade Tributaries	Cherry Creek	Cherry Creek	6/20/2019	2019	42.599847	-122.09378	42.597783	-122.096398	ODFW	UKB	KLCT	JC	FALSE	CHER	34	R
OmyJC19KLCT_0002	Klamath Cascade Tributaries	Cherry Creek	Cherry Creek	6/20/2019	2019	42.599847	-122.09378	42.597783	-122.096398	ODFW	UKB	KLCT	JC	TRUE	CHER	34	R
OmyJC19KLCT_0003	Klamath Cascade Tributaries	Cherry Creek	Cherry Creek	6/20/2019	2019	42.599847	-122.09378	42.597783	-122.096398	ODFW	UKB	KLCT	JC	TRUE	CHER	34	R
OmyJC19KLCT_0004	Klamath Cascade Tributaries	Cherry Creek	Cherry Creek	6/20/2019	2019	42.599847	-122.09378	42.597783	-122.096398	ODFW	UKB	KLCT	JC	TRUE	CHER	34	R
OmyJC19KLCT_0005	Klamath Cascade Tributaries	Cherry Creek	Cherry Creek	6/20/2019	2019	42.599847	-122.09378	42.597783	-122.096398	ODFW	UKB	KLCT	JC	TRUE	CHER	34	R
OmyJC19KLCT_0006	Klamath Cascade Tributaries	Cherry Creek	Cherry Creek	6/20/2019	2019	42.599847	-122.09378	42.597783	-122.096398	ODFW	UKB	KLCT	JC	TRUE	CHER	34	R
OmyJC19KLCT_0007	Klamath Cascade Tributaries	Cherry Creek	Cherry Creek	6/20/2019	2019	42.599847	-122.09378	42.597783	-122.096398	ODFW	UKB	KLCT	JC	TRUE	CHER	34	R
OmyJC19KLCT_0008	Klamath Cascade Tributaries	Cherry Creek	Cherry Creek	6/20/2019	2019	42.599847	-122.09378	42.597783	-122.096398	ODFW	UKB	KLCT	JC	TRUE	CHER	34	R
OmyJC19KLCT_0010	Klamath Cascade Tributaries	Cherry Creek	Cherry Creek	6/20/2019	2019	42.599847	-122.09378	42.597783	-122.096398	ODFW	UKB	KLCT	JC	TRUE	CHER	34	R
OmyJC19KLCT_0011	Klamath Cascade Tributaries	Cherry Creek	Cherry Creek	6/20/2019	2019	42.599847	-122.09378	42.597783	-122.096398	ODFW	UKB	KLCT	JC	TRUE	CHER	34	R
OmyJC19KLCT_0012	Klamath Cascade Tributaries	Cherry Creek	Cherry Creek	6/20/2019	2019	42.599847	-122.09378	42.597783	-122.096398	ODFW	UKB	KLCT	JC	FALSE	CHER	34	R
OmyJC19KLCT_0013	Klamath Cascade Tributaries	Cherry Creek	Cherry Creek	6/20/2019	2019	42.599847	-122.09378	42.597783	-122.096398	ODFW	UKB	KLCT	JC	TRUE	CHER	34	R
OmyJC19KLCT_0014	Klamath Cascade Tributaries	Cherry Creek	Cherry Creek	6/20/2019	2019	42.599847	-122.09378	42.597783	-122.096398	ODFW	UKB	KLCT	JC	FALSE	CHER	34	R
OmyJC19KLCT_0015	Klamath Cascade Tributaries	Cherry Creek	Cherry Creek	6/20/2019	2019	42.599847	-122.09378	42.597783	-122.096398	ODFW	UKB	KLCT	JC	FALSE	CHER	34	R
OmyJC19KLCT_0016	Klamath Cascade Tributaries	Cherry Creek	Cherry Creek	6/20/2019	2019	42.599847	-122.09378	42.597783	-122.096398	ODFW	UKB	KLCT	JC	FALSE	CHER	34	R
OmyJC19KLCT_0017	Klamath Cascade Tributaries	Cherry Creek	Cherry Creek	6/20/2019	2019	42.599847	-122.09378	42.597783	-122.096398	ODFW	UKB	KLCT	JC	FALSE	CHER	34	R
OmyJC19KLCT_0018	Klamath Cascade Tributaries	Cherry Creek	Cherry Creek	6/20/2019	2019	42.599847	-122.09378	42.597783	-122.096398	ODFW	UKB	KLCT	JC	FALSE	CHER	34	R
OmyJC19KLCT_0019	Klamath Cascade Tributaries	Cherry Creek	Cherry Creek	6/20/2019	2019	42.599847	-122.09378	42.597783	-122.096398	ODFW	UKB	KLCT	JC	TRUE	CHER	34	R
OmyUC19KLCT_0001	Klamath Cascade Tributaries	Cherry Creek	Cherry Creek	6/20/2019	2019	42.599847	-122.09378	42.597783	-122.096398	ODFW	UKB	KLCT	UC	TRUE	CHER	34	R
OmyUC19KLCT_0002	Klamath Cascade Tributaries	Cherry Creek	Cherry Creek	6/20/2019	2019	42.599847	-122.09378	42.597783	-122.096398	ODFW	UKB	KLCT	UC	TRUE	CHER	34	R
OmyUC19KLCT_0003	Klamath Cascade Tributaries	Cherry Creek	Cherry Creek	6/20/2019	2019	42.599847	-122.09378	42.597783	-122.096398	ODFW	UKB	KLCT	UC	TRUE	CHER	34	R
OmyUC19KLCT_0004	Klamath Cascade Tributaries	Cherry Creek	Cherry Creek	6/20/2019	2019	42.599847	-122.09378	42.597783	-122.096398	ODFW	UKB	KLCT	UC	TRUE	CHER	34	R
OmyUC19KLCT_0005	Klamath Cascade Tributaries	Cherry Creek	Cherry Creek	6/20/2019	2019	42.599847	-122.09378	42.597783	-122.096398	ODFW	UKB	KLCT	UC	TRUE	CHER	34	R
OmyUC19KLCT_0006	Klamath Cascade Tributaries	Cherry Creek	Cherry Creek	6/20/2019	2019	42.599847	-122.09378	42.597783	-122.096398	ODFW	UKB	KLCT	UC	TRUE	CHER	34	R
OmyUC19KLCT_0007	Klamath Cascade Tributaries	Cherry Creek	Cherry Creek	6/20/2019	2019	42.599847	-122.09378	42.597783	-122.096398	ODFW	UKB	KLCT	UC	TRUE	CHER	34	R
OmyUC19KLCT_0008	Klamath Cascade Tributaries	Cherry Creek	Cherry Creek	6/20/2019	2019	42.599847	-122.09378	42.597783	-122.096398	ODFW	UKB	KLCT	UC	TRUE	CHER	34	R
OmyUC19KLCT_0009	Klamath Cascade Tributaries	Cherry Creek	Cherry Creek	6/20/2019	2019	42.599847	-122.09378	42.597783	-122.096398	ODFW	UKB	KLCT	UC	TRUE	CHER	34	R
OmyUC19KLCT_0010	Klamath Cascade Tributaries	Cherry Creek	Cherry Creek	6/20/2019	2019	42.599847	-122.09378	42.597783	-122.096398	ODFW	UKB	KLCT	UC	TRUE	CHER	34	R
OmyUC19KLCT_0011	Klamath Cascade Tributaries	Cherry Creek	Cherry Creek	6/20/2019	2019	42.599847	-122.09378	42.597783	-122.096398	ODFW	UKB	KLCT	UC	TRUE	CHER	34	R
OmyUC19KLCT_0012	Klamath Cascade Tributaries	Cherry Creek	Cherry Creek	6/20/2019	2019	42.599847	-122.09378	42.597783	-122.096398	ODFW	UKB	KLCT	UC	TRUE	CHER	34	R
OmyUC19KLCT_0013	Klamath Cascade Tributaries	Cherry Creek	Cherry Creek	6/20/2019	2019	42.599847	-122.09378	42.597783	-122.096398	ODFW	UKB	KLCT	UC	FALSE	CHER	34	R
OmyUC19KLCT_0014	Klamath Cascade Tributaries	Cherry Creek	Cherry Creek	6/20/2019	2019	42.599847	-122.09378	42.597783	-122.096398	ODFW	UKB	KLCT	UC	FALSE	CHER	34	R
OmyUC19KLCT_0015	Klamath Cascade Tributaries	Cherry Creek	Cherry Creek	6/20/2019	2019	42.599847	-122.09378	42.597783	-122.096398	ODFW	UKB	KLCT	UC	FALSE	CHER	34	R
OmyUC19KLCT_0016	Klamath Cascade Tributaries	Cherry Creek	Cherry Creek	6/20/2019	2019	42.599847	-122.09378	42.597783	-122.096398	ODFW	UKB	KLCT	UC	TRUE	CHER	34	R
OmyUC19KLCT_0017	Klamath Cascade Tributaries	Cherry Creek	Cherry Creek	6/20/2019	2019	42.599847	-122.09378	42.597783	-122.096398	ODFW	UKB	KLCT	UC	FALSE	CHER	34	R
OmyUC19KLCT_0018	Klamath Cascade Tributaries	Cherry Creek	Cherry Creek	6/20/2019	2019	42.599847	-122.09378	42.597783	-122.096398	ODFW	UKB	KLCT	UC	TRUE	CHER	34	R
OmyUC19KLCT_0019	Klamath Cascade Tributaries	Cherry Creek	Cherry Creek	6/20/2019	2019	42.599847	-122.09378	42.597783	-122.096398	ODFW	UKB	KLCT	UC	FALSE	CHER	34	R
OmyUC19KLCT_0020	Klamath Cascade Tributaries	Cherry Creek	Cherry Creek	6/20/2019	2019	42.599847	-122.09378	42.597783	-122.096398	ODFW	UKB	KLCT	UC	FALSE	CHER	34	R
OmyUC19KLCT_0021	Klamath Cascade Tributaries	Cherry Creek	Cherry Creek	6/20/2019	2019	42.599847	-122.09378	42.597783	-122.096398	ODFW	UKB	KLCT	UC	FALSE	CHER	34	R
OmyUC19KLCT_0022	Klamath Cascade Tributaries	Cherry Creek	Cherry Creek	6/20/2019	2019	42.599847	-122.09378	42.597783	-122.096398	ODFW	UKB	KLCT	UC	TRUE	CHER	34	R
OmyUC19KLCT_0023	Klamath Cascade Tributaries	Cherry Creek	Cherry Creek	6/20/2019	2019	42.599847	-122.09378	42.597783	-122.096398	ODFW	UKB	KLCT	UC	FALSE	CHER	34	R
OmyUC19KLCT_0024	Klamath Cascade Tributaries	Cherry Creek	Cherry Creek	6/20/2019	2019	42.599847	-122.09378	42.597783	-122.096398	ODFW	UKB	KLCT	UC	FALSE	CHER	34	R
OmyUC19KLCT_0025	Klamath Cascade Tributaries	Cherry Creek	Cherry Creek	6/20/2019	2019	42.599847	-122.09378	42.597783	-122.096398	ODFW	UKB	KLCT	UC	TRUE	CHER	34	R
OmyUC19KLCT_0026	Klamath Cascade Tributaries	Cherry Creek	Cherry Creek	6/20/2019	2019	42.599847	-122.09378	42.597783	-122.096398	ODFW	UKB	KLCT	UC	TRUE	CHER	34	R
OmyUC19KLCT_0027	Klamath Cascade Tributaries	Cherry Creek	Cherry Creek	6/20/2019	2019	42.599847	-122.09378	42.597783	-122.096398	ODFW	UKB	KLCT	UC	FALSE	CHER	34	R
OmyJC00KLCT_0011	Klamath Cascade Tributaries	Cherry Creek	Cherry Creek above Diversion	2000	2000			NA	NA	Pearse et al 2011	UKB	KLCT	JC	TRUE	CHER_00	34	R
OmyJC00KLCT_0012	Klamath Cascade Tributaries	Cherry Creek	Cherry Creek above Diversion	2000	2000			NA	NA	Pearse et al 2011	UKB	KLCT	JC	TRUE	CHER_00	34	R
OmyJC00KLCT_0013	Klamath Cascade Tributaries	Cherry Creek	Cherry Creek above Diversion	2000	2000			NA	NA	Pearse et al 2011	UKB	KLCT	JC	TRUE	CHER_00	34	R
OmyJC00KLCT_0014	Klamath Cascade Tributaries	Cherry Creek	Cherry Creek above Diversion	2000	2000			NA	NA	Pearse et al 2011	UKB	KLCT	JC	TRUE	CHER_00	34	R
OmyJC00KLCT_0015	Klamath Cascade Tributaries	Cherry Creek	Cherry Creek above Diversion	2000	2000			NA	NA	Pearse et al 2011	UKB	KLCT	JC	TRUE	CHER_00	34	R
OmyJC00KLCT_0016	Klamath Cascade Tributaries	Cherry Creek	Cherry Creek above Diversion	2000	2000			NA	NA	Pearse et al 2011	UKB	KLCT	JC	FALSE	CHER_00	34	R
OmyJC00KLCT_0017	Klamath Cascade Tributaries	Cherry Creek	Cherry Creek above Diversion	2000	2000			NA	NA	Pearse et al 2011	UKB	KLCT	JC	TRUE	CHER_00	34	R
OmyJC00KLCT_0018	Klamath Cascade Tributaries	Cherry Creek	Cherry Creek above Diversion	2000	2000			NA	NA	Pearse et al 2011	UKB	KLCT	JC	TRUE	CHER_00	34	R
OmyJC00KLCT_0019	Klamath Cascade Tributaries	Cherry Creek	Cherry Creek above Diversion	2000	2000			NA	NA	Pearse et al 2011	UKB	KLCT	JC	TRUE	CHER_00	34	R
OmyJC00KLCT_0020	Klamath Cascade Tributaries	Cherry Creek	Cherry Creek above Diversion	2000	2000			NA	NA	Pearse et al 2011	UKB	KLCT	JC	TRUE	CHER_00	34	R
OmyJC00KLCT_0021	Klamath Cascade Tributaries	Cherry Creek	Cherry Creek above Diversion	2000	2000			NA	NA	Pearse et al 2011	UKB	KLCT	JC	TRUE	CHER_00	34	R
OmyJC00KLCT_0022	Klamath Cascade Tributaries	Cherry Creek	Cherry Creek above Diversion	2000	2000			NA	NA	Pearse et al 2011	UKB	KLCT	JC	TRUE	CHER_00	34	R
OmyJC00KLCT_0023	Klamath Cascade Tributaries	Cherry Creek	Cherry Creek above Diversion	2000	2000			NA	NA	Pearse et al 2011	UKB	KLCT	JC	TRUE	CHER_00	34	R
OmyJC00KLCT_0024	Klamath Cascade Tributaries	Cherry Creek	Cherry Creek above Diversion	2000	2000			NA	NA	Pearse et al 2011	UKB	KLCT	JC	TRUE	CHER_00	34	R
OmyJC00KLCT_0025	Klamath Cascade Tributaries	Cherry Creek	Cherry Creek above Diversion	2000	2000			NA	NA	Pearse et al 2011	UKB	KLCT	JC	TRUE	CHER_00	34	R
OmyJC00KLCT_0026	Klamath Cascade Tributaries	Cherry Creek	Cherry Creek above Diversion	2000	2000			NA	NA	Pearse et al 2011	UKB	KLCT	JC	TRUE	CHER_00	34	R
OmyJC00KLCT_0027	Klamath Cascade Tributaries	Cherry Creek	Cherry Creek above Diversion	2000	2000			NA	NA	Pearse et al 2011	UKB	KLCT	JC	TRUE	CHER_00	34	R
OmyJC00KLCT_0028	Klamath Cascade Tributaries	Cherry Creek	Cherry Creek above Diversion	2000	2000			NA	NA	Pearse et al 2011	UKB	KLCT	JC	TRUE	CHER_00	34	R
OmyJC00KLCT_0029	Klamath Cascade Tributaries	Cherry Creek	Cherry Creek above Diversion	2000	2000			NA	NA	Pearse et al 2011	UKB	KLCT	JC	TRUE	CHER_00	34	R
OmyJC00KLCT_0030	Klamath Cascade Tributaries	Cherry Creek	Cherry Creek above Diversion	2000	2000			NA	NA	Pearse et al 2011	UKB	KLCT	JC	TRUE	CHER_00	34	R
OmyJC00KLCT_0031	Klamath Cascade Tributaries	Cherry Creek	Cherry Creek above Diversion	2000	2000			NA	NA	Pearse et al 2011	UKB	KLCT	JC	TRUE	CHER_00	34	R
OmyJC00KLCT_0032	Klamath Cascade Tributaries	Cherry Creek	Cherry Creek above Diversion	2000	2000			NA	NA	Pearse et al 2011	UKB	KLCT	JC	TRUE	CHER_00	34	R
OmyJC00KLCT_0033	Klamath Cascade Tributaries	Cherry Creek	Cherry Creek above Diversion	2000	2000			NA	NA	Pearse et al 2011	UKB	KLCT	JC	TRUE	CHER_00	34	R
OmyJC00KLCT_0034	Klamath Cascade Tributaries	Cherry Creek	Cherry Creek above Diversion	2000	2000			NA	NA	Pearse et al 2011	UKB	KLCT	JC	TRUE	CHER_00	34	R
OmyJC00KLCT_0035	Klamath Cascade Tributaries	Cherry Creek	Cherry Creek above Diversion	2000	2000			NA	NA	Pearse et al 2011	UKB	KLCT	JC	TRUE	CHER_00	34	R
OmyJC00KLCT_0036	Klamath Cascade Tributaries	Cherry Creek	Cherry Creek above Diversion	2000	2000			NA	NA	Pearse et al 2011	UKB	KLCT	JC	FALSE	CHER_00	34	R
OmyJC00KLCT_0037	Klamath Cascade Tributaries	Cherry Creek	Cherry Creek above Diversion	2000	2000			NA	NA	Pearse et al 2011	UKB	KLCT	JC	TRUE	CHER_00	34	R
OmyJC00KLCT_0038	Klamath Cascade Tributaries	Cherry Creek	Cherry Creek above Diversion	2000	2000			NA	NA	Pearse et al 2011	UKB	KLCT	JC	TRUE	CHER_00	34	R
OmyJC00KLCT_0039	Klamath Cascade Tributaries	Cherry Creek	Cherry Creek above Diversion	2000	2000			NA	NA	Pearse et al 2011	UKB	KLCT	JC	TRUE	CHER_00	34	R
OmyJC00KLCT_0040	Klamath Cascade Tributaries	Cherry Creek	Cherry Creek above Diversion	2000	2000			NA	NA	Pearse et al 2011	UKB	KLCT	JC	TRUE	CHER_00	34	R
OmyJC18KLCT_0001	Klamath Cascade Tributaries	Sevenmile Creek	Sevenmile Creek	8/2/2018	2018	42.666533	-122.073212	42.669093	-122.073877	ODFW	UKB	KLCT	JC	FALSE	SEVN	35	ADF
OmyJC18KLCT_0002	Klamath Cascade Tributaries	Sevenmile Creek	Sevenmile Creek	8/2/2018	2018	42.666533	-122.073212	42.669093	-122.073877	ODFW	UKB	KLCT	JC	TRUE	SEVN	35	ADF
OmyJC18KLCT_0003	Klamath Cascade Tributaries	Sevenmile Creek	Sevenmile Creek	8/2/2018	2018	42.666533	-122.073212	42.669093	-122.073877	ODFW	UKB	KLCT	JC	FALSE	SEVN	35	ADF
OmyJC18KLCT_0004	Klamath Cascade Tributaries	Sevenmile Creek	Sevenmile Creek	8/2/2018	2018	42.666533	-122.073212	42.669093	-122.073877	ODFW	UKB	KLCT	JC	FALSE	SEVN	35	ADF
OmyJC18KLCT_0005	Klamath Cascade Tributaries	Sevenmile Creek	Sevenmile Creek	8/2/2018	2018	42.666533	-122.073212	42.669093	-122.073877	ODFW	UKB	KLCT	JC	TRUE	SEVN	35	ADF
OmyJC18KLCT_0006	Klamath Cascade Tributaries	Sevenmile Creek	Sevenmile Creek	8/2/2018	2018	42.666533	-122.073212	42.669093	-122.073877	ODFW	UKB	KLCT	JC	TRUE	SEVN	35	ADF
OmyJC18KLCT_0007	Klamath Cascade Tributaries	Sevenmile Creek	Sevenmile Creek	8/2/2018	2018	42.666533	-122.073212	42.669093	-122.073877	ODFW	UKB	KLCT	JC	TRUE	SEVN	35	ADF
OmyJC18KLCT_0008	Klamath Cascade Tributaries	Sevenmile Creek	Sevenmile Creek	8/2/2018	2018	42.666533	-122.073212	42.669093	-122.073877	ODFW	UKB	KLCT	JC	TRUE	SEVN	35	ADF
OmyJC18KLCT_0009	Klamath Cascade Tributaries	Sevenmile Creek	Sevenmile Creek	8/2/2018	2018	42.666533	-122.073212	42.669093	-122.073877	ODFW	UKB	KLCT	JC	TRUE	SEVN	35	ADF
OmyJC18KLCT_0010	Klamath Cascade Tributaries	Sevenmile Creek	Sevenmile Creek	8/2/2018	2018	42.666533	-122.073212	42.669093	-122.073877	ODFW	UKB	KLCT	JC	TRUE	SEVN	35	ADF
OmyJC18KLCT_0011	Klamath Cascade Tributaries	Sevenmile Creek	Sevenmile Creek	8/2/2018	2018	42.666533	-122.073212	42.669093	-122.073877	ODFW	UKB	KLCT	JC	FALSE	SEVN	35	ADF
OmyJC18KLCT_0012	Klamath Cascade Tributaries	Sevenmile Creek	Sevenmile Creek	8/2/2018	2018	42.666533	-122.073212	42.669093	-122.073877	ODFW	UKB	KLCT	JC	TRUE	SEVN	35	ADF
OmyJC18KLCT_0013	Klamath Cascade Tributaries	Sevenmile Creek	Sevenmile Creek	8/2/2018	2018	42.666533	-122.073212	42.669093	-122.073877	ODFW	UKB	KLCT	JC	TRUE	SEVN	35	ADF
OmyJC18KLCT_0014	Klamath Cascade Tributaries	Sevenmile Creek	Sevenmile Creek	8/2/2018	2018	42.666533	-122.073212	42.669093	-122.073877	ODFW	UKB	KLCT	JC	FALSE	SEVN	35	ADF
OmyJC18KLCT_0015	Klamath Cascade Tributaries	Sevenmile Creek	Sevenmile Creek	8/2/2018	2018	42.666533	-122.073212	42.669093	-122.073877	ODFW	UKB	KLCT	JC	TRUE	SEVN	35	ADF
OmyJC18KLCT_0016	Klamath Cascade Tributaries	Sevenmile Creek	Sevenmile Creek	8/2/2018	2018	42.666533	-122.073212	42.669093	-122.073877	ODFW	UKB	KLCT	JC	TRUE	SEVN	35	ADF
OmyJC18KLCT_0017	Klamath Cascade Tributaries	Sevenmile Creek	Sevenmile Creek	8/2/2018	2018	42.666533	-122.073212	42.669093	-122.073877	ODFW	UKB	KLCT	JC	TRUE	SEVN	35	ADF
OmyJC18KLCT_0018	Klamath Cascade Tributaries	Sevenmile Creek	Sevenmile Creek	8/2/2018	2018	42.666533	-122.073212	42.669093	-122.073877	ODFW	UKB	KLCT	JC	TRUE	SEVN	35	ADF
OmyJC18KLCT_0019	Klamath Cascade Tributaries	Sevenmile Creek	Sevenmile Creek	8/2/2018	2018	42.666533	-122.073212	42.669093	-122.073877	ODFW	UKB	KLCT	JC	FALSE	SEVN	35	ADF
OmyJC18KLCT_0020	Klamath Cascade Tributaries	Sevenmile Creek	Sevenmile Creek	8/2/2018	2018	42.666533	-122.073212	42.669093	-122.073877	ODFW	UKB	KLCT	JC	FALSE	SEVN	35	ADF
OmyJC18KLCT_0021	Klamath Cascade Tributaries	Sevenmile Creek	Sevenmile Creek	8/2/2018	2018	42.666533	-122.073212	42.669093	-122.073877	ODFW	UKB	KLCT	JC	FALSE	SEVN	35	ADF
OmyJC18KLCT_0022	Klamath Cascade Tributaries	Sevenmile Creek	Sevenmile Creek	8/2/2018	2018	42.666533	-122.073212	42.669093	-122.073877	ODFW	UKB	KLCT	JC	TRUE	SEVN	35	ADF
OmyJC18KLCT_0023	Klamath Cascade Tributaries	Sevenmile Creek	Sevenmile Creek	8/2/2018	2018	42.666533	-122.073212	42.669093	-122.073877	ODFW	UKB	KLCT	JC	FALSE	SEVN	35	ADF
OmyJC18KLCT_0024	Klamath Cascade Tributaries	Sevenmile Creek	Sevenmile Creek	8/2/2018	2018	42.666533	-122.073212	42.669093	-122.073877	ODFW	UKB	KLCT	JC	FALSE	SEVN	35	ADF
OmyJC18KLCT_0025	Klamath Cascade Tributaries	Sevenmile Creek	Sevenmile Creek	8/2/2018	2018	42.666533	-122.073212	42.669093	-122.073877	ODFW	UKB	KLCT	JC	TRUE	SEVN	35	ADF
OmyJC18KLCT_0026	Klamath Cascade Tributaries	Sevenmile Creek	Sevenmile Creek	8/2/2018	2018	42.666533	-122.073212	42.669093	-122.073877	ODFW	UKB	KLCT	JC	TRUE	SEVN	35	ADF
OmyJC18KLCT_0027	Klamath Cascade Tributaries	Sevenmile Creek	Sevenmile Creek	8/2/2018	2018	42.666533	-122.073212	42.669093	-122.073877	ODFW	UKB	KLCT	JC	TRUE	SEVN	35	ADF
OmyJC18KLCT_0028	Klamath Cascade Tributaries	Sevenmile Creek	Sevenmile Creek	8/2/2018	2018	42.666533	-122.073212	42.669093	-122.073877	ODFW	UKB	KLCT	JC	TRUE	SEVN	35	ADF
OmyJC18KLCT_0029	Klamath Cascade Tributaries	Sevenmile Creek	Sevenmile Creek	8/2/2018	2018	42.666533	-122.073212	42.669093	-122.073877	ODFW	UKB	KLCT	JC	FALSE	SEVN	35	ADF
OmyJC18KLCT_0030	Klamath Cascade Tributaries	Sevenmile Creek	Sevenmile Creek	8/2/2018	2018	42.666533	-122.073212	42.669093	-122.073877	ODFW	UKB	KLCT	JC	TRUE	SEVN	35	ADF
OmyJC18KLCT_0031	Klamath Cascade Tributaries	Sevenmile Creek	Sevenmile Creek	8/2/2018	2018	42.666533	-122.073212	42.669093	-122.073877	ODFW	UKB	KLCT	JC	FALSE	SEVN	35	ADF
OmyJC18KLCT_0032	Klamath Cascade Tributaries	Sevenmile Creek	Sevenmile Creek	8/2/2018	2018	42.666533	-122.073212	42.669093	-122.073877	ODFW	UKB	KLCT	JC	FALSE	SEVN	35	ADF
OmyJC18KLCT_0033	Klamath Cascade Tributaries	Sevenmile Creek	Sevenmile Creek	8/2/2018	2018	42.666533	-122.073212	42.669093	-122.073877	ODFW	UKB	KLCT	JC	FALSE	SEVN	35	ADF
OmyJC18KLCT_0034	Klamath Cascade Tributaries	Sevenmile Creek	Sevenmile Creek	8/2/2018	2018	42.666533	-122.073212	42.669093	-122.073877	ODFW	UKB	KLCT	JC	TRUE	SEVN	35	ADF
OmyJC18KLCT_0035	Klamath Cascade Tributaries	Sevenmile Creek	Sevenmile Creek	8/2/2018	2018	42.666533	-122.073212	42.669093	-122.073877	ODFW	UKB	KLCT	JC	TRUE	SEVN	35	ADF
OmyJC18KLCT_0036	Klamath Cascade Tributaries	Sevenmile Creek	Sevenmile Creek	8/2/2018	2018	42.666533	-122.073212	42.669093	-122.073877	ODFW	UKB	KLCT	JC	TRUE	SEVN	35	ADF
OmyJC18KLCT_0037	Klamath Cascade Tributaries	Sevenmile Creek	Sevenmile Creek	8/2/2018	2018	42.666533	-122.073212	42.669093	-122.073877	ODFW	UKB	KLCT	JC	TRUE	SEVN	35	ADF
OmyJC18KLCT_0038	Klamath Cascade Tributaries	Sevenmile Creek	Sevenmile Creek	8/2/2018	2018	42.666533	-122.073212	42.669093	-122.073877	ODFW	UKB	KLCT	JC	TRUE	SEVN	35	ADF
OmyJC18KLCT_0039	Klamath Cascade Tributaries	Sevenmile Creek	Sevenmile Creek	8/2/2018	2018	42.666533	-122.073212	42.669093	-122.073877	ODFW	UKB	KLCT	JC	TRUE	SEVN	35	ADF
OmyJC18KLCT_0040	Klamath Cascade Tributaries	Sevenmile Creek	Sevenmile Creek	8/2/2018	2018	42.666533	-122.073212	42.669093	-122.073877	ODFW	UKB	KLCT	JC	FALSE	SEVN	35	ADF
OmyJC18KLCT_0041	Klamath Cascade Tributaries	Sevenmile Creek	Sevenmile Creek	8/2/2018	2018	42.666533	-122.073212	42.669093	-122.073877	ODFW	UKB	KLCT	JC	TRUE	SEVN	35	ADF
OmyJC18KLCT_0042	Klamath Cascade Tributaries	Sevenmile Creek	Sevenmile Creek	8/2/2018	2018	42.666533	-122.073212	42.669093	-122.073877	ODFW	UKB	KLCT	JC	TRUE	SEVN	35	ADF
OmyJC18KLCT_0043	Klamath Cascade Tributaries	Sevenmile Creek	Sevenmile Creek	8/2/2018	2018	42.666533	-122.073212	42.669093	-122.073877	ODFW	UKB	KLCT	JC	TRUE	SEVN	35	ADF
OmyJC18KLCT_0044	Klamath Cascade Tributaries	Sevenmile Creek	Sevenmile Creek	8/2/2018	2018	42.666533	-122.073212	42.669093	-122.073877	ODFW	UKB	KLCT	JC	FALSE	SEVN	35	ADF
OmyJC18KLCT_0045	Klamath Cascade Tributaries	Sevenmile Creek	Sevenmile Creek	8/2/2018	2018	42.666533	-122.073212	42.669093	-122.073877	ODFW	UKB	KLCT	JC	FALSE	SEVN	35	ADF
OmyJC18KLCT_0046	Klamath Cascade Tributaries	Sevenmile Creek	Sevenmile Creek	8/2/2018	2018	42.666533	-122.073212	42.669093	-122.073877	ODFW	UKB	KLCT	JC	TRUE	SEVN	35	ADF
OmyJC18KLCT_0047	Klamath Cascade Tributaries	Sevenmile Creek	Sevenmile Creek	8/2/2018	2018	42.666533	-122.073212	42.669093	-122.073877	ODFW	UKB	KLCT	JC	FALSE	SEVN	35	ADF
OmyJC18KLCT_0048	Klamath Cascade Tributaries	Sevenmile Creek	Sevenmile Creek	8/2/2018	2018	42.666533	-122.073212	42.669093	-122.073877	ODFW	UKB	KLCT	JC	FALSE	SEVN	35	ADF
OmyJC18KLCT_0049	Klamath Cascade Tributaries	Sevenmile Creek	Sevenmile Creek	8/2/2018	2018	42.666533	-122.073212	42.669093	-122.073877	ODFW	UKB	KLCT	JC	FALSE	SEVN	35	ADF
OmyJC18KLCT_0050	Klamath Cascade Tributaries	Sevenmile Creek	Sevenmile Creek	8/2/2018	2018	42.666533	-122.073212	42.669093	-122.073877	ODFW	UKB	KLCT	JC	FALSE	SEVN	35	ADF
OmyJC18KLCT_0051	Klamath Cascade Tributaries	Sevenmile Creek	Sevenmile Creek	8/2/2018	2018	42.666533	-122.073212	42.669093	-122.073877	ODFW	UKB	KLCT	JC	FALSE	SEVN	35	ADF
OmyJC18KLCT_0052	Klamath Cascade Tributaries	Sevenmile Creek	Sevenmile Creek	8/2/2018	2018	42.666533	-122.073212	42.669093	-122.073877	ODFW	UKB	KLCT	JC	TRUE	SEVN	35	ADF
OmyJC18KLCT_0053	Klamath Cascade Tributaries	Sevenmile Creek	Sevenmile Creek	8/2/2018	2018	42.666533	-122.073212	42.669093	-122.073877	ODFW	UKB	KLCT	JC	FALSE	SEVN	35	ADF
OmyJC19KLCT_0022	Klamath Cascade Tributaries	Sevenmile Creek	Sevenmile Creek	10/2/2019	2019	42.666533	-122.073212	42.669093	-122.073877	ODFW	UKB	KLCT	JC	FALSE	SEVN	35	ADF
OmyJC19KLCT_0023	Klamath Cascade Tributaries	Sevenmile Creek	Sevenmile Creek	10/2/2019	2019	42.666533	-122.073212	42.669093	-122.073877	ODFW	UKB	KLCT	JC	FALSE	SEVN	35	ADF
OmyJC19KLCT_0024	Klamath Cascade Tributaries	Sevenmile Creek	Sevenmile Creek	10/2/2019	2019	42.666533	-122.073212	42.669093	-122.073877	ODFW	UKB	KLCT	JC	FALSE	SEVN	35	ADF
OmyJC19KLCT_0025	Klamath Cascade Tributaries	Sevenmile Creek	Sevenmile Creek	10/2/2019	2019	42.666533	-122.073212	42.669093	-122.073877	ODFW	UKB	KLCT	JC	FALSE	SEVN	35	ADF
OmyJC19KLCT_0026	Klamath Cascade Tributaries	Sevenmile Creek	Sevenmile Creek	10/2/2019	2019	42.666533	-122.073212	42.669093	-122.073877	ODFW	UKB	KLCT	JC	FALSE	SEVN	35	ADF
OmyJC19KLCT_0027	Klamath Cascade Tributaries	Sevenmile Creek	Sevenmile Creek	10/2/2019	2019	42.666533	-122.073212	42.669093	-122.073877	ODFW	UKB	KLCT	JC	FALSE	SEVN	35	ADF
OmyJC19KLCT_0028	Klamath Cascade Tributaries	Sevenmile Creek	Sevenmile Creek	10/2/2019	2019	42.666533	-122.073212	42.669093	-122.073877	ODFW	UKB	KLCT	JC	TRUE	SEVN	35	ADF
OmyJC19KLCT_0029	Klamath Cascade Tributaries	Sevenmile Creek	Sevenmile Creek	10/2/2019	2019	42.666533	-122.073212	42.669093	-122.073877	ODFW	UKB	KLCT	JC	TRUE	SEVN	35	ADF
OmyJC19KLCT_0030	Klamath Cascade Tributaries	Sevenmile Creek	Sevenmile Creek	10/2/2019	2019	42.666533	-122.073212	42.669093	-122.073877	ODFW	UKB	KLCT	JC	FALSE	SEVN	35	ADF
OmyJC19KLCT_0031	Klamath Cascade Tributaries	Sevenmile Creek	Sevenmile Creek	10/2/2019	2019	42.666533	-122.073212	42.669093	-122.073877	ODFW	UKB	KLCT	JC	TRUE	SEVN	35	ADF
OmyJC19KLCT_0032	Klamath Cascade Tributaries	Sevenmile Creek	Sevenmile Creek	10/2/2019	2019	42.666533	-122.073212	42.669093	-122.073877	ODFW	UKB	KLCT	JC	TRUE	SEVN	35	ADF
OmyJC19KLCT_0033	Klamath Cascade Tributaries	Sevenmile Creek	Sevenmile Creek	10/2/2019	2019	42.666533	-122.073212	42.669093	-122.073877	ODFW	UKB	KLCT	JC	TRUE	SEVN	35	ADF
OmyJC19KLCT_0034	Klamath Cascade Tributaries	Sevenmile Creek	Sevenmile Creek	10/2/2019	2019	42.666533	-122.073212	42.669093	-122.073877	ODFW	UKB	KLCT	JC	FALSE	SEVN	35	ADF
OmyJC19KLCT_0035	Klamath Cascade Tributaries	Sevenmile Creek	Sevenmile Creek	10/2/2019	2019	42.666533	-122.073212	42.669093	-122.073877	ODFW	UKB	KLCT	JC	TRUE	SEVN	35	ADF
OmyJC19KLCT_0036	Klamath Cascade Tributaries	Sevenmile Creek	Sevenmile Creek	10/2/2019	2019	42.666533	-122.073212	42.669093	-122.073877	ODFW	UKB	KLCT	JC	FALSE	SEVN	35	ADF
OmyJC19KLCT_0037	Klamath Cascade Tributaries	Sevenmile Creek	Sevenmile Creek	10/2/2019	2019	42.666533	-122.073212	42.669093	-122.073877	ODFW	UKB	KLCT	JC	FALSE	SEVN	35	ADF
OmyJC19KLCT_0038	Klamath Cascade Tributaries	Sevenmile Creek	Sevenmile Creek	10/2/2019	2019	42.666533	-122.073212	42.669093	-122.073877	ODFW	UKB	KLCT	JC	FALSE	SEVN	35	ADF
OmyJC19KLCT_0039	Klamath Cascade Tributaries	Sevenmile Creek	Sevenmile Creek	10/2/2019	2019	42.666533	-122.073212	42.669093	-122.073877	ODFW	UKB	KLCT	JC	FALSE	SEVN	35	ADF
OmyJC19KLCT_0040	Klamath Cascade Tributaries	Sevenmile Creek	Sevenmile Creek	10/2/2019	2019	42.666533	-122.073212	42.669093	-122.073877	ODFW	UKB	KLCT	JC	FALSE	SEVN	35	ADF
OmyJC19KLCT_0041	Klamath Cascade Tributaries	Sevenmile Creek	Sevenmile Creek	10/2/2019	2019	42.666533	-122.073212	42.669093	-122.073877	ODFW	UKB	KLCT	JC	TRUE	SEVN	35	ADF
OmyJC19KLCT_0042	Klamath Cascade Tributaries	Sevenmile Creek	Sevenmile Creek	10/2/2019	2019	42.666533	-122.073212	42.669093	-122.073877	ODFW	UKB	KLCT	JC	FALSE	SEVN	35	ADF
OmyJC19KLCT_0043	Klamath Cascade Tributaries	Sevenmile Creek	Sevenmile Creek	10/2/2019	2019	42.666533	-122.073212	42.669093	-122.073877	ODFW	UKB	KLCT	JC	TRUE	SEVN	35	ADF
OmyJC19KLCT_0044	Klamath Cascade Tributaries	Sevenmile Creek	Sevenmile Creek	10/2/2019	2019	42.666533	-122.073212	42.669093	-122.073877	ODFW	UKB	KLCT	JC	TRUE	SEVN	35	ADF
OmyJC19KLCT_0045	Klamath Cascade Tributaries	Sevenmile Creek	Sevenmile Creek	10/2/2019	2019	42.666533	-122.073212	42.669093	-122.073877	ODFW	UKB	KLCT	JC	TRUE	SEVN	35	ADF
OmyJC19KLCT_0046	Klamath Cascade Tributaries	Sevenmile Creek	Sevenmile Creek	10/2/2019	2019	42.666533	-122.073212	42.669093	-122.073877	ODFW	UKB	KLCT	JC	FALSE	SEVN	35	ADF
OmyJC19KLCT_0047	Klamath Cascade Tributaries	Sevenmile Creek	Sevenmile Creek	10/2/2019	2019	42.666533	-122.073212	42.669093	-122.073877	ODFW	UKB	KLCT	JC	FALSE	SEVN	35	ADF
OmyJC19KLCT_0048	Klamath Cascade Tributaries	Sevenmile Creek	Sevenmile Creek	10/2/2019	2019	42.666533	-122.073212	42.669093	-122.073877	ODFW	UKB	KLCT	JC	FALSE	SEVN	35	ADF
OmyJC19KLCT_0049	Klamath Cascade Tributaries	Sevenmile Creek	Sevenmile Creek	10/2/2019	2019	42.666533	-122.073212	42.669093	-122.073877	ODFW	UKB	KLCT	JC	FALSE	SEVN	35	ADF
OmyJC19KLCT_0050	Klamath Cascade Tributaries	Sevenmile Creek	Sevenmile Creek	10/2/2019	2019	42.666533	-122.073212	42.669093	-122.073877	ODFW	UKB	KLCT	JC	FALSE	SEVN	35	ADF
OmyJC19KLCT_0051	Klamath Cascade Tributaries	Sevenmile Creek	Sevenmile Creek	10/2/2019	2019	42.666533	-122.073212	42.669093	-122.073877	ODFW	UKB	KLCT	JC	TRUE	SEVN	35	ADF
OmyJC19KLCT_0052	Klamath Cascade Tributaries	Sevenmile Creek	Sevenmile Creek	10/2/2019	2019	42.666533	-122.073212	42.669093	-122.073877	ODFW	UKB	KLCT	JC	FALSE	SEVN	35	ADF
OmyJC19KLCT_0053	Klamath Cascade Tributaries	Sevenmile Creek	Sevenmile Creek	10/2/2019	2019	42.666533	-122.073212	42.669093	-122.073877	ODFW	UKB	KLCT	JC	FALSE	SEVN	35	ADF
OmyJC19KLCT_0054	Klamath Cascade Tributaries	Sevenmile Creek	Sevenmile Creek	10/2/2019	2019	42.666533	-122.073212	42.669093	-122.073877	ODFW	UKB	KLCT	JC	FALSE	SEVN	35	ADF
OmyJC19KLCT_0055	Klamath Cascade Tributaries	Sevenmile Creek	Sevenmile Creek	10/2/2019	2019	42.666533	-122.073212	42.669093	-122.073877	ODFW	UKB	KLCT	JC	TRUE	SEVN	35	ADF
OmyJC19KLCT_0056	Klamath Cascade Tributaries	Sevenmile Creek	Sevenmile Creek	10/2/2019	2019	42.666533	-122.073212	42.669093	-122.073877	ODFW	UKB	KLCT	JC	FALSE	SEVN	35	ADF
OmyJC19KLCT_0057	Klamath Cascade Tributaries	Sevenmile Creek	Sevenmile Creek	10/2/2019	2019	42.666533	-122.073212	42.669093	-122.073877	ODFW	UKB	KLCT	JC	TRUE	SEVN	35	ADF
OmyJC19KLCT_0058	Klamath Cascade Tributaries	Sevenmile Creek	Sevenmile Creek	10/2/2019	2019	42.666533	-122.073212	42.669093	-122.073877	ODFW	UKB	KLCT	JC	FALSE	SEVN	35	ADF
OmyJC19KLCT_0059	Klamath Cascade Tributaries	Sevenmile Creek	Sevenmile Creek	10/2/2019	2019	42.666533	-122.073212	42.669093	-122.073877	ODFW	UKB	KLCT	JC	FALSE	SEVN	35	ADF
OmyJC19KLCT_0060	Klamath Cascade Tributaries	Sevenmile Creek	Sevenmile Creek	10/2/2019	2019	42.666533	-122.073212	42.669093	-122.073877	ODFW	UKB	KLCT	JC	FALSE	SEVN	35	ADF
OmyJC19KLCT_0061	Klamath Cascade Tributaries	Sevenmile Creek	Sevenmile Creek	10/2/2019	2019	42.666533	-122.073212	42.669093	-122.073877	ODFW	UKB	KLCT	JC	FALSE	SEVN	35	ADF
OmyJC19KLCT_0062	Klamath Cascade Tributaries	Sevenmile Creek	Sevenmile Creek	10/2/2019	2019	42.666533	-122.073212	42.669093	-122.073877	ODFW	UKB	KLCT	JC	FALSE	SEVN	35	ADF
OmyJC19KLCT_0063	Klamath Cascade Tributaries	Sevenmile Creek	Sevenmile Creek	10/2/2019	2019	42.666533	-122.073212	42.669093	-122.073877	ODFW	UKB	KLCT	JC	FALSE	SEVN	35	ADF
OmyJC19KLCT_0064	Klamath Cascade Tributaries	Sevenmile Creek	Sevenmile Creek	10/2/2019	2019	42.666533	-122.073212	42.669093	-122.073877	ODFW	UKB	KLCT	JC	FALSE	SEVN	35	ADF
OmyJC19KLCT_0065	Klamath Cascade Tributaries	Sevenmile Creek	Sevenmile Creek	10/2/2019	2019	42.666533	-122.073212	42.669093	-122.073877	ODFW	UKB	KLCT	JC	TRUE	SEVN	35	ADF
OmyJC19KLCT_0066	Klamath Cascade Tributaries	Sevenmile Creek	Sevenmile Creek	10/2/2019	2019	42.666533	-122.073212	42.669093	-122.073877	ODFW	UKB	KLCT	JC	FALSE	SEVN	35	ADF
OmyJC19KLCT_0067	Klamath Cascade Tributaries	Sevenmile Creek	Sevenmile Creek	10/2/2019	2019	42.666533	-122.073212	42.669093	-122.073877	ODFW	UKB	KLCT	JC	FALSE	SEVN	35	ADF
OmyJC19KLCT_0068	Klamath Cascade Tributaries	Sevenmile Creek	Sevenmile Creek	10/2/2019	2019	42.666533	-122.073212	42.669093	-122.073877	ODFW	UKB	KLCT	JC	TRUE	SEVN	35	ADF
OmyJC19KLCT_0069	Klamath Cascade Tributaries	Sevenmile Creek	Sevenmile Creek	10/2/2019	2019	42.666533	-122.073212	42.669093	-122.073877	ODFW	UKB	KLCT	JC	TRUE	SEVN	35	ADF
OmyJC19KLCT_0070	Klamath Cascade Tributaries	Sevenmile Creek	Sevenmile Creek	10/2/2019	2019	42.666533	-122.073212	42.669093	-122.073877	ODFW	UKB	KLCT	JC	FALSE	SEVN	35	ADF
OmyJC19KLCT_0071	Klamath Cascade Tributaries	Sevenmile Creek	Sevenmile Creek	10/2/2019	2019	42.666533	-122.073212	42.669093	-122.073877	ODFW	UKB	KLCT	JC	TRUE	SEVN	35	ADF
OmyJC19KLCT_0072	Klamath Cascade Tributaries	Sevenmile Creek	Sevenmile Creek	10/2/2019	2019	42.666533	-122.073212	42.669093	-122.073877	ODFW	UKB	KLCT	JC	FALSE	SEVN	35	ADF
OmyJC19KLCT_0073	Klamath Cascade Tributaries	Sevenmile Creek	Sevenmile Creek	10/2/2019	2019	42.666533	-122.073212	42.669093	-122.073877	ODFW	UKB	KLCT	JC	FALSE	SEVN	35	ADF
OmyJC19KLCT_0074	Klamath Cascade Tributaries	Sevenmile Creek	Sevenmile Creek	10/2/2019	2019	42.666533	-122.073212	42.669093	-122.073877	ODFW	UKB	KLCT	JC	FALSE	SEVN	35	ADF
OmyJC19KLCT_0075	Klamath Cascade Tributaries	Sevenmile Creek	Sevenmile Creek	10/2/2019	2019	42.666533	-122.073212	42.669093	-122.073877	ODFW	UKB	KLCT	JC	TRUE	SEVN	35	ADF
OmyJC19KLCT_0076	Klamath Cascade Tributaries	Sevenmile Creek	Sevenmile Creek	10/2/2019	2019	42.666533	-122.073212	42.669093	-122.073877	ODFW	UKB	KLCT	JC	TRUE	SEVN	35	ADF
OmyJC19KLCT_0077	Klamath Cascade Tributaries	Sevenmile Creek	Sevenmile Creek	10/2/2019	2019	42.666533	-122.073212	42.669093	-122.073877	ODFW	UKB	KLCT	JC	TRUE	SEVN	35	ADF
OmyJC19KLCT_0078	Klamath Cascade Tributaries	Sevenmile Creek	Sevenmile Creek	10/2/2019	2019	42.666533	-122.073212	42.669093	-122.073877	ODFW	UKB	KLCT	JC	TRUE	SEVN	35	ADF
OmyJC19KLCT_0079	Klamath Cascade Tributaries	Sevenmile Creek	Sevenmile Creek	10/2/2019	2019	42.666533	-122.073212	42.669093	-122.073877	ODFW	UKB	KLCT	JC	FALSE	SEVN	35	ADF
OmyJC19KLCT_0080	Klamath Cascade Tributaries	Sevenmile Creek	Sevenmile Creek	10/2/2019	2019	42.666533	-122.073212	42.669093	-122.073877	ODFW	UKB	KLCT	JC	FALSE	SEVN	35	ADF
OmyJC19KLCT_0081	Klamath Cascade Tributaries	Sevenmile Creek	Sevenmile Creek	10/2/2019	2019	42.666533	-122.073212	42.669093	-122.073877	ODFW	UKB	KLCT	JC	TRUE	SEVN	35	ADF
OmyJC19KLCT_0082	Klamath Cascade Tributaries	Sevenmile Creek	Sevenmile Creek	10/2/2019	2019	42.666533	-122.073212	42.669093	-122.073877	ODFW	UKB	KLCT	JC	FALSE	SEVN	35	ADF
OmyJC19KLCT_0083	Klamath Cascade Tributaries	Sevenmile Creek	Sevenmile Creek	10/2/2019	2019	42.666533	-122.073212	42.669093	-122.073877	ODFW	UKB	KLCT	JC	TRUE	SEVN	35	ADF
OmyJC19KLCT_0084	Klamath Cascade Tributaries	Sevenmile Creek	Sevenmile Creek	10/2/2019	2019	42.666533	-122.073212	42.669093	-122.073877	ODFW	UKB	KLCT	JC	FALSE	SEVN	35	ADF
OmyJC19KLCT_0085	Klamath Cascade Tributaries	Sevenmile Creek	Sevenmile Creek	10/2/2019	2019	42.666533	-122.073212	42.669093	-122.073877	ODFW	UKB	KLCT	JC	FALSE	SEVN	35	ADF
OmyJC19KLCT_0086	Klamath Cascade Tributaries	Sevenmile Creek	Sevenmile Creek	10/2/2019	2019	42.666533	-122.073212	42.669093	-122.073877	ODFW	UKB	KLCT	JC	FALSE	SEVN	35	ADF
OmyJC19KLCT_0087	Klamath Cascade Tributaries	Sevenmile Creek	Sevenmile Creek	10/2/2019	2019	42.666533	-122.073212	42.669093	-122.073877	ODFW	UKB	KLCT	JC	FALSE	SEVN	35	ADF
OmyJC19KLCT_0088	Klamath Cascade Tributaries	Sevenmile Creek	Sevenmile Creek	10/2/2019	2019	42.666533	-122.073212	42.669093	-122.073877	ODFW	UKB	KLCT	JC	FALSE	SEVN	35	ADF
OmyJC19KLCT_0089	Klamath Cascade Tributaries	Sevenmile Creek	Sevenmile Creek	10/2/2019	2019	42.666533	-122.073212	42.669093	-122.073877	ODFW	UKB	KLCT	JC	TRUE	SEVN	35	ADF
OmyJC19WOOR_0001	Wood River	Agency Creek	Agency Creek	4/24/2019	2019	42.61938	-121.94145	42.61988	-121.94023	ODFW	UKB	WOOR	JC	TRUE	AGNC	36	ADF
OmyJC19WOOR_0002	Wood River	Agency Creek	Agency Creek	4/24/2019	2019	42.61938	-121.94145	42.61988	-121.94023	ODFW	UKB	WOOR	JC	TRUE	AGNC	36	ADF
OmyJC19WOOR_0003	Wood River	Agency Creek	Agency Creek	4/24/2019	2019	42.61938	-121.94145	42.61988	-121.94023	ODFW	UKB	WOOR	JC	TRUE	AGNC	36	ADF
OmyJC19WOOR_0004	Wood River	Agency Creek	Agency Creek	4/24/2019	2019	42.61938	-121.94145	42.61988	-121.94023	ODFW	UKB	WOOR	JC	FALSE	AGNC	36	ADF
OmyJC19WOOR_0005	Wood River	Agency Creek	Agency Creek	4/24/2019	2019	42.61938	-121.94145	42.61988	-121.94023	ODFW	UKB	WOOR	JC	TRUE	AGNC	36	ADF
OmyJC19WOOR_0006	Wood River	Agency Creek	Agency Creek	4/24/2019	2019	42.61938	-121.94145	42.61988	-121.94023	ODFW	UKB	WOOR	JC	FALSE	AGNC	36	ADF
OmyJC19WOOR_0007	Wood River	Agency Creek	Agency Creek	4/24/2019	2019	42.61938	-121.94145	42.61988	-121.94023	ODFW	UKB	WOOR	JC	TRUE	AGNC	36	ADF
OmyJC19WOOR_0008	Wood River	Agency Creek	Agency Creek	4/24/2019	2019	42.61938	-121.94145	42.61988	-121.94023	ODFW	UKB	WOOR	JC	TRUE	AGNC	36	ADF
OmyJC19WOOR_0009	Wood River	Agency Creek	Agency Creek	4/24/2019	2019	42.61938	-121.94145	42.61988	-121.94023	ODFW	UKB	WOOR	JC	TRUE	AGNC	36	ADF
OmyJC19WOOR_0010	Wood River	Agency Creek	Agency Creek	4/24/2019	2019	42.61938	-121.94145	42.61988	-121.94023	ODFW	UKB	WOOR	JC	TRUE	AGNC	36	ADF
OmyJC19WOOR_0011	Wood River	Agency Creek	Agency Creek	4/24/2019	2019	42.61938	-121.94145	42.61988	-121.94023	ODFW	UKB	WOOR	JC	FALSE	AGNC	36	ADF
OmyJC19WOOR_0012	Wood River	Agency Creek	Agency Creek	4/24/2019	2019	42.61938	-121.94145	42.61988	-121.94023	ODFW	UKB	WOOR	JC	FALSE	AGNC	36	ADF
OmyJC19WOOR_0013	Wood River	Agency Creek	Agency Creek	4/24/2019	2019	42.61938	-121.94145	42.61988	-121.94023	ODFW	UKB	WOOR	JC	FALSE	AGNC	36	ADF
OmyJC19WOOR_0014	Wood River	Agency Creek	Agency Creek	4/24/2019	2019	42.61938	-121.94145	42.61988	-121.94023	ODFW	UKB	WOOR	JC	FALSE	AGNC	36	ADF
OmyJC19WOOR_0015	Wood River	Agency Creek	Agency Creek	4/24/2019	2019	42.61938	-121.94145	42.61988	-121.94023	ODFW	UKB	WOOR	JC	TRUE	AGNC	36	ADF
OmyJC19WOOR_0016	Wood River	Agency Creek	Agency Creek	4/24/2019	2019	42.61938	-121.94145	42.61988	-121.94023	ODFW	UKB	WOOR	JC	FALSE	AGNC	36	ADF
OmyJC19WOOR_0017	Wood River	Agency Creek	Agency Creek	4/24/2019	2019	42.61938	-121.94145	42.61988	-121.94023	ODFW	UKB	WOOR	JC	FALSE	AGNC	36	ADF
OmyJC19WOOR_0018	Wood River	Agency Creek	Agency Creek	4/24/2019	2019	42.61938	-121.94145	42.61988	-121.94023	ODFW	UKB	WOOR	JC	TRUE	AGNC	36	ADF
OmyJC19WOOR_0019	Wood River	Agency Creek	Agency Creek	4/24/2019	2019	42.61938	-121.94145	42.61988	-121.94023	ODFW	UKB	WOOR	JC	TRUE	AGNC	36	ADF
OmyJC19WOOR_0020	Wood River	Agency Creek	Agency Creek	4/24/2019	2019	42.61938	-121.94145	42.61988	-121.94023	ODFW	UKB	WOOR	JC	FALSE	AGNC	36	ADF
OmyJC19WOOR_0021	Wood River	Agency Creek	Agency Creek	4/24/2019	2019	42.61938	-121.94145	42.61988	-121.94023	ODFW	UKB	WOOR	JC	FALSE	AGNC	36	ADF
OmyJC19WOOR_0022	Wood River	Agency Creek	Agency Creek	4/24/2019	2019	42.61938	-121.94145	42.61988	-121.94023	ODFW	UKB	WOOR	JC	FALSE	AGNC	36	ADF
OmyJC19WOOR_0023	Wood River	Agency Creek	Agency Creek	4/24/2019	2019	42.61938	-121.94145	42.61988	-121.94023	ODFW	UKB	WOOR	JC	FALSE	AGNC	36	ADF
OmyJC19WOOR_0024	Wood River	Agency Creek	Agency Creek	4/24/2019	2019	42.61938	-121.94145	42.61988	-121.94023	ODFW	UKB	WOOR	JC	FALSE	AGNC	36	ADF
OmyJC19WOOR_0025	Wood River	Agency Creek	Agency Creek	4/24/2019	2019	42.61938	-121.94145	42.61988	-121.94023	ODFW	UKB	WOOR	JC	TRUE	AGNC	36	ADF
OmyJC19WOOR_0026	Wood River	Agency Creek	Agency Creek	4/24/2019	2019	42.61938	-121.94145	42.61988	-121.94023	ODFW	UKB	WOOR	JC	TRUE	AGNC	36	ADF
OmyJC19WOOR_0027	Wood River	Agency Creek	Agency Creek	4/24/2019	2019	42.61938	-121.94145	42.61988	-121.94023	ODFW	UKB	WOOR	JC	TRUE	AGNC	36	ADF
OmyJC19WOOR_0028	Wood River	Agency Creek	Agency Creek	4/24/2019	2019	42.61938	-121.94145	42.61988	-121.94023	ODFW	UKB	WOOR	JC	FALSE	AGNC	36	ADF
OmyJC19WOOR_0029	Wood River	Agency Creek	Agency Creek	4/24/2019	2019	42.61938	-121.94145	42.61988	-121.94023	ODFW	UKB	WOOR	JC	FALSE	AGNC	36	ADF
OmyJC19WOOR_0030	Wood River	Agency Creek	Agency Creek	4/24/2019	2019	42.61938	-121.94145	42.61988	-121.94023	ODFW	UKB	WOOR	JC	FALSE	AGNC	36	ADF
OmyJC19WOOR_0031	Wood River	Agency Creek	Agency Creek	4/24/2019	2019	42.61938	-121.94145	42.61988	-121.94023	ODFW	UKB	WOOR	JC	FALSE	AGNC	36	ADF
OmyJC19WOOR_0032	Wood River	Agency Creek	Agency Creek	4/24/2019	2019	42.61938	-121.94145	42.61988	-121.94023	ODFW	UKB	WOOR	JC	FALSE	AGNC	36	ADF
OmyJC19WOOR_0033	Wood River	Agency Creek	Agency Creek	4/24/2019	2019	42.61938	-121.94145	42.61988	-121.94023	ODFW	UKB	WOOR	JC	FALSE	AGNC	36	ADF
OmyJC19WOOR_0034	Wood River	Agency Creek	Agency Creek	4/24/2019	2019	42.61938	-121.94145	42.61988	-121.94023	ODFW	UKB	WOOR	JC	FALSE	AGNC	36	ADF
OmyJC19WOOR_0035	Wood River	Agency Creek	Agency Creek	4/24/2019	2019	42.61938	-121.94145	42.61988	-121.94023	ODFW	UKB	WOOR	JC	TRUE	AGNC	36	ADF
OmyJC19WOOR_0036	Wood River	Agency Creek	Agency Creek	4/24/2019	2019	42.61938	-121.94145	42.61988	-121.94023	ODFW	UKB	WOOR	JC	FALSE	AGNC	36	ADF
OmyJC19WOOR_0037	Wood River	Agency Creek	Agency Creek	4/24/2019	2019	42.61938	-121.94145	42.61988	-121.94023	ODFW	UKB	WOOR	JC	FALSE	AGNC	36	ADF
OmyJC19WOOR_0038	Wood River	Agency Creek	Agency Creek	4/24/2019	2019	42.61938	-121.94145	42.61988	-121.94023	ODFW	UKB	WOOR	JC	FALSE	AGNC	36	ADF
OmyJC19WOOR_0039	Wood River	Agency Creek	Agency Creek	4/24/2019	2019	42.61938	-121.94145	42.61988	-121.94023	ODFW	UKB	WOOR	JC	FALSE	AGNC	36	ADF
OmyJC19WOOR_0040	Wood River	Agency Creek	Agency Creek	4/24/2019	2019	42.61938	-121.94145	42.61988	-121.94023	ODFW	UKB	WOOR	JC	FALSE	AGNC	36	ADF
OmyJC19WOOR_0041	Wood River	Agency Creek	Agency Creek	4/24/2019	2019	42.61938	-121.94145	42.61988	-121.94023	ODFW	UKB	WOOR	JC	TRUE	AGNC	36	ADF
OmyJC19WOOR_0042	Wood River	Agency Creek	Agency Creek	4/24/2019	2019	42.61938	-121.94145	42.61988	-121.94023	ODFW	UKB	WOOR	JC	FALSE	AGNC	36	ADF
OmyJC19WOOR_0043	Wood River	Agency Creek	Agency Creek	4/24/2019	2019	42.61938	-121.94145	42.61988	-121.94023	ODFW	UKB	WOOR	JC	FALSE	AGNC	36	ADF
OmyJC19WOOR_0044	Wood River	Agency Creek	Agency Creek	4/24/2019	2019	42.61938	-121.94145	42.61988	-121.94023	ODFW	UKB	WOOR	JC	TRUE	AGNC	36	ADF
OmyJC19WOOR_0045	Wood River	Agency Creek	Agency Creek	4/24/2019	2019	42.61938	-121.94145	42.61988	-121.94023	ODFW	UKB	WOOR	JC	TRUE	AGNC	36	ADF
OmyJC19WOOR_0046	Wood River	Agency Creek	Agency Creek	4/24/2019	2019	42.61938	-121.94145	42.61988	-121.94023	ODFW	UKB	WOOR	JC	FALSE	AGNC	36	ADF
OmyJC19WOOR_0047	Wood River	Agency Creek	Agency Creek	4/24/2019	2019	42.61938	-121.94145	42.61988	-121.94023	ODFW	UKB	WOOR	JC	FALSE	AGNC	36	ADF
OmyJC19WOOR_0480	Wood River	Agency Creek	Agency Creek	7/16/2019	2019	42.61938	-121.94145	42.61988	-121.94023	ODFW	UKB	WOOR	JC	TRUE	AGNC	36	ADF
OmyJC19WOOR_0481	Wood River	Agency Creek	Agency Creek	7/16/2019	2019	42.61938	-121.94145	42.61988	-121.94023	ODFW	UKB	WOOR	JC	FALSE	AGNC	36	ADF
OmyJC19WOOR_0482	Wood River	Agency Creek	Agency Creek	7/16/2019	2019	42.61938	-121.94145	42.61988	-121.94023	ODFW	UKB	WOOR	JC	TRUE	AGNC	36	ADF
OmyJC19WOOR_0483	Wood River	Agency Creek	Agency Creek	7/16/2019	2019	42.61938	-121.94145	42.61988	-121.94023	ODFW	UKB	WOOR	JC	TRUE	AGNC	36	ADF
OmyJC19WOOR_0484	Wood River	Agency Creek	Agency Creek	7/16/2019	2019	42.61938	-121.94145	42.61988	-121.94023	ODFW	UKB	WOOR	JC	TRUE	AGNC	36	ADF
OmyJC19WOOR_0485	Wood River	Agency Creek	Agency Creek	7/16/2019	2019	42.61938	-121.94145	42.61988	-121.94023	ODFW	UKB	WOOR	JC	TRUE	AGNC	36	ADF
OmyJC19WOOR_0486	Wood River	Agency Creek	Agency Creek	7/16/2019	2019	42.61938	-121.94145	42.61988	-121.94023	ODFW	UKB	WOOR	JC	TRUE	AGNC	36	ADF
OmyJC19WOOR_0487	Wood River	Agency Creek	Agency Creek	7/16/2019	2019	42.61938	-121.94145	42.61988	-121.94023	ODFW	UKB	WOOR	JC	TRUE	AGNC	36	ADF
OmyJC19WOOR_0488	Wood River	Agency Creek	Agency Creek	7/16/2019	2019	42.61938	-121.94145	42.61988	-121.94023	ODFW	UKB	WOOR	JC	TRUE	AGNC	36	ADF
OmyJC19WOOR_0489	Wood River	Agency Creek	Agency Creek	7/16/2019	2019	42.61938	-121.94145	42.61988	-121.94023	ODFW	UKB	WOOR	JC	TRUE	AGNC	36	ADF
OmyJC19WOOR_0490	Wood River	Agency Creek	Agency Creek	7/16/2019	2019	42.61938	-121.94145	42.61988	-121.94023	ODFW	UKB	WOOR	JC	TRUE	AGNC	36	ADF
OmyJC19WOOR_0491	Wood River	Agency Creek	Agency Creek	7/16/2019	2019	42.61938	-121.94145	42.61988	-121.94023	ODFW	UKB	WOOR	JC	TRUE	AGNC	36	ADF
OmyJC19WOOR_0492	Wood River	Agency Creek	Agency Creek	7/16/2019	2019	42.61938	-121.94145	42.61988	-121.94023	ODFW	UKB	WOOR	JC	TRUE	AGNC	36	ADF
OmyJC19WOOR_0493	Wood River	Agency Creek	Agency Creek	7/16/2019	2019	42.61938	-121.94145	42.61988	-121.94023	ODFW	UKB	WOOR	JC	TRUE	AGNC	36	ADF
OmyJC19WOOR_0494	Wood River	Agency Creek	Agency Creek	7/16/2019	2019	42.61938	-121.94145	42.61988	-121.94023	ODFW	UKB	WOOR	JC	TRUE	AGNC	36	ADF
OmyJC19WOOR_0495	Wood River	Agency Creek	Agency Creek	7/16/2019	2019	42.61938	-121.94145	42.61988	-121.94023	ODFW	UKB	WOOR	JC	TRUE	AGNC	36	ADF
OmyJC19WOOR_0496	Wood River	Agency Creek	Agency Creek	7/16/2019	2019	42.61938	-121.94145	42.61988	-121.94023	ODFW	UKB	WOOR	JC	FALSE	AGNC	36	ADF
OmyJC19WOOR_0497	Wood River	Agency Creek	Agency Creek	7/16/2019	2019	42.61938	-121.94145	42.61988	-121.94023	ODFW	UKB	WOOR	JC	TRUE	AGNC	36	ADF
OmyJC19WOOR_0498	Wood River	Agency Creek	Agency Creek	7/16/2019	2019	42.61938	-121.94145	42.61988	-121.94023	ODFW	UKB	WOOR	JC	TRUE	AGNC	36	ADF
OmyJC19WOOR_0499	Wood River	Agency Creek	Agency Creek	7/16/2019	2019	42.61938	-121.94145	42.61988	-121.94023	ODFW	UKB	WOOR	JC	TRUE	AGNC	36	ADF
OmyJC19WOOR_0500	Wood River	Agency Creek	Agency Creek	7/16/2019	2019	42.61938	-121.94145	42.61988	-121.94023	ODFW	UKB	WOOR	JC	TRUE	AGNC	36	ADF
OmyJC19WOOR_0501	Wood River	Agency Creek	Agency Creek	7/16/2019	2019	42.61938	-121.94145	42.61988	-121.94023	ODFW	UKB	WOOR	JC	TRUE	AGNC	36	ADF
OmyJC19WOOR_0502	Wood River	Agency Creek	Agency Creek	7/16/2019	2019	42.61938	-121.94145	42.61988	-121.94023	ODFW	UKB	WOOR	JC	TRUE	AGNC	36	ADF
OmyJC19WOOR_0503	Wood River	Agency Creek	Agency Creek	7/16/2019	2019	42.61938	-121.94145	42.61988	-121.94023	ODFW	UKB	WOOR	JC	TRUE	AGNC	36	ADF
OmyJC19WOOR_0504	Wood River	Agency Creek	Agency Creek	7/16/2019	2019	42.61938	-121.94145	42.61988	-121.94023	ODFW	UKB	WOOR	JC	TRUE	AGNC	36	ADF
OmyJC19WOOR_0505	Wood River	Agency Creek	Agency Creek	7/16/2019	2019	42.61938	-121.94145	42.61988	-121.94023	ODFW	UKB	WOOR	JC	TRUE	AGNC	36	ADF
OmyJC19WOOR_0506	Wood River	Agency Creek	Agency Creek	7/16/2019	2019	42.61938	-121.94145	42.61988	-121.94023	ODFW	UKB	WOOR	JC	TRUE	AGNC	36	ADF
OmyJC19WOOR_0507	Wood River	Agency Creek	Agency Creek	7/16/2019	2019	42.61938	-121.94145	42.61988	-121.94023	ODFW	UKB	WOOR	JC	TRUE	AGNC	36	ADF
OmyJC19WOOR_0508	Wood River	Agency Creek	Agency Creek	7/16/2019	2019	42.61938	-121.94145	42.61988	-121.94023	ODFW	UKB	WOOR	JC	FALSE	AGNC	36	ADF
OmyJC19WOOR_0509	Wood River	Agency Creek	Agency Creek	7/16/2019	2019	42.61938	-121.94145	42.61988	-121.94023	ODFW	UKB	WOOR	JC	TRUE	AGNC	36	ADF
OmyJC19WOOR_0510	Wood River	Agency Creek	Agency Creek	7/16/2019	2019	42.61938	-121.94145	42.61988	-121.94023	ODFW	UKB	WOOR	JC	TRUE	AGNC	36	ADF
OmyJC19WOOR_0511	Wood River	Agency Creek	Agency Creek	7/16/2019	2019	42.61938	-121.94145	42.61988	-121.94023	ODFW	UKB	WOOR	JC	TRUE	AGNC	36	ADF
OmyJC19WOOR_0512	Wood River	Agency Creek	Agency Creek	7/16/2019	2019	42.61938	-121.94145	42.61988	-121.94023	ODFW	UKB	WOOR	JC	FALSE	AGNC	36	ADF
OmyJC19WOOR_0513	Wood River	Agency Creek	Agency Creek	7/16/2019	2019	42.61938	-121.94145	42.61988	-121.94023	ODFW	UKB	WOOR	JC	TRUE	AGNC	36	ADF
OmyJC19WOOR_0514	Wood River	Agency Creek	Agency Creek	7/16/2019	2019	42.61938	-121.94145	42.61988	-121.94023	ODFW	UKB	WOOR	JC	TRUE	AGNC	36	ADF
OmyJC19WOOR_0515	Wood River	Agency Creek	Agency Creek	7/16/2019	2019	42.61938	-121.94145	42.61988	-121.94023	ODFW	UKB	WOOR	JC	TRUE	AGNC	36	ADF
OmyJC19WOOR_0516	Wood River	Agency Creek	Agency Creek	7/16/2019	2019	42.61938	-121.94145	42.61988	-121.94023	ODFW	UKB	WOOR	JC	TRUE	AGNC	36	ADF
OmyJC19WOOR_0517	Wood River	Agency Creek	Agency Creek	7/16/2019	2019	42.61938	-121.94145	42.61988	-121.94023	ODFW	UKB	WOOR	JC	TRUE	AGNC	36	ADF
OmyJC19WOOR_0518	Wood River	Agency Creek	Agency Creek	7/16/2019	2019	42.61938	-121.94145	42.61988	-121.94023	ODFW	UKB	WOOR	JC	TRUE	AGNC	36	ADF
OmyJC19WOOR_0519	Wood River	Agency Creek	Agency Creek	7/16/2019	2019	42.61938	-121.94145	42.61988	-121.94023	ODFW	UKB	WOOR	JC	TRUE	AGNC	36	ADF
OmyJC19WOOR_0520	Wood River	Agency Creek	Agency Creek	7/16/2019	2019	42.61938	-121.94145	42.61988	-121.94023	ODFW	UKB	WOOR	JC	FALSE	AGNC	36	ADF
OmyJC19WOOR_0521	Wood River	Agency Creek	Agency Creek	7/16/2019	2019	42.61938	-121.94145	42.61988	-121.94023	ODFW	UKB	WOOR	JC	TRUE	AGNC	36	ADF
OmyJC19WOOR_0522	Wood River	Agency Creek	Agency Creek	7/16/2019	2019	42.61938	-121.94145	42.61988	-121.94023	ODFW	UKB	WOOR	JC	TRUE	AGNC	36	ADF
OmyJC19WOOR_0523	Wood River	Agency Creek	Agency Creek	7/16/2019	2019	42.61938	-121.94145	42.61988	-121.94023	ODFW	UKB	WOOR	JC	TRUE	AGNC	36	ADF
OmyJC19WOOR_0524	Wood River	Agency Creek	Agency Creek	7/16/2019	2019	42.61938	-121.94145	42.61988	-121.94023	ODFW	UKB	WOOR	JC	FALSE	AGNC	36	ADF
OmyJC19WOOR_0525	Wood River	Agency Creek	Agency Creek	7/16/2019	2019	42.61938	-121.94145	42.61988	-121.94023	ODFW	UKB	WOOR	JC	TRUE	AGNC	36	ADF
OmyJC19WOOR_0526	Wood River	Agency Creek	Agency Creek	7/16/2019	2019	42.61938	-121.94145	42.61988	-121.94023	ODFW	UKB	WOOR	JC	TRUE	AGNC	36	ADF
OmyJC19WOOR_0527	Wood River	Agency Creek	Agency Creek	7/16/2019	2019	42.61938	-121.94145	42.61988	-121.94023	ODFW	UKB	WOOR	JC	FALSE	AGNC	36	ADF
OmyJC19WOOR_0528	Wood River	Agency Creek	Agency Creek	7/16/2019	2019	42.61938	-121.94145	42.61988	-121.94023	ODFW	UKB	WOOR	JC	TRUE	AGNC	36	ADF
OmyJC19WOOR_0529	Wood River	Agency Creek	Agency Creek	7/16/2019	2019	42.61938	-121.94145	42.61988	-121.94023	ODFW	UKB	WOOR	JC	FALSE	AGNC	36	ADF
OmyJC19WOOR_0530	Wood River	Agency Creek	Agency Creek	7/16/2019	2019	42.61938	-121.94145	42.61988	-121.94023	ODFW	UKB	WOOR	JC	FALSE	AGNC	36	ADF
OmyJC19WOOR_0531	Wood River	Agency Creek	Agency Creek	7/16/2019	2019	42.61938	-121.94145	42.61988	-121.94023	ODFW	UKB	WOOR	JC	TRUE	AGNC	36	ADF
OmyJC19WOOR_0532	Wood River	Agency Creek	Agency Creek	7/16/2019	2019	42.61938	-121.94145	42.61988	-121.94023	ODFW	UKB	WOOR	JC	TRUE	AGNC	36	ADF
OmyJC19WOOR_0533	Wood River	Agency Creek	Agency Creek	7/16/2019	2019	42.61938	-121.94145	42.61988	-121.94023	ODFW	UKB	WOOR	JC	TRUE	AGNC	36	ADF
OmyJC19WOOR_0534	Wood River	Agency Creek	Agency Creek	7/16/2019	2019	42.61938	-121.94145	42.61988	-121.94023	ODFW	UKB	WOOR	JC	FALSE	AGNC	36	ADF
OmyJC19WOOR_0535	Wood River	Agency Creek	Agency Creek	7/16/2019	2019	42.61938	-121.94145	42.61988	-121.94023	ODFW	UKB	WOOR	JC	TRUE	AGNC	36	ADF
OmyJC19WOOR_0536	Wood River	Agency Creek	Agency Creek	7/16/2019	2019	42.61938	-121.94145	42.61988	-121.94023	ODFW	UKB	WOOR	JC	TRUE	AGNC	36	ADF
OmyJC19WOOR_0537	Wood River	Agency Creek	Agency Creek	9/1/2017	2017	42.61938	-121.94145	42.61988	-121.94023	ODFW	UKB	WOOR	JC	TRUE	AGNC	36	ADF
OmyJC19WOOR_0538	Wood River	Agency Creek	Agency Creek	9/1/2017	2017	42.61938	-121.94145	42.61988	-121.94023	ODFW	UKB	WOOR	JC	TRUE	AGNC	36	ADF
OmyJC19WOOR_0539	Wood River	Agency Creek	Agency Creek	9/1/2017	2017	42.61938	-121.94145	42.61988	-121.94023	ODFW	UKB	WOOR	JC	TRUE	AGNC	36	ADF
OmyJC19WOOR_0540	Wood River	Agency Creek	Agency Creek	9/1/2017	2017	42.61938	-121.94145	42.61988	-121.94023	ODFW	UKB	WOOR	JC	TRUE	AGNC	36	ADF
OmyJC19WOOR_0541	Wood River	Agency Creek	Agency Creek	9/1/2017	2017	42.61938	-121.94145	42.61988	-121.94023	ODFW	UKB	WOOR	JC	TRUE	AGNC	36	ADF
OmyJC19WOOR_0542	Wood River	Agency Creek	Agency Creek	9/1/2017	2017	42.61938	-121.94145	42.61988	-121.94023	ODFW	UKB	WOOR	JC	TRUE	AGNC	36	ADF
OmyJC19WOOR_0543	Wood River	Agency Creek	Agency Creek	9/1/2017	2017	42.61938	-121.94145	42.61988	-121.94023	ODFW	UKB	WOOR	JC	TRUE	AGNC	36	ADF
OmyJC19WOOR_0544	Wood River	Agency Creek	Agency Creek	9/1/2017	2017	42.61938	-121.94145	42.61988	-121.94023	ODFW	UKB	WOOR	JC	TRUE	AGNC	36	ADF
OmyJC19WOOR_0545	Wood River	Agency Creek	Agency Creek	9/1/2017	2017	42.61938	-121.94145	42.61988	-121.94023	ODFW	UKB	WOOR	JC	TRUE	AGNC	36	ADF
OmyJC19WOOR_0546	Wood River	Agency Creek	Agency Creek	9/1/2017	2017	42.61938	-121.94145	42.61988	-121.94023	ODFW	UKB	WOOR	JC	TRUE	AGNC	36	ADF
OmyJC19WOOR_0142	Wood River	Tecumseh Creek	Tecumseh Creek	6/28/2019	2019	42.64108	-121.94355	42.6418	-121.94343	ODFW	UKB	WOOR	JC	TRUE	TECH	37	ADF
OmyJC19WOOR_0143	Wood River	Tecumseh Creek	Tecumseh Creek	6/28/2019	2019	42.64108	-121.94355	42.6418	-121.94343	ODFW	UKB	WOOR	JC	TRUE	TECH	37	ADF
OmyJC19WOOR_0144	Wood River	Tecumseh Creek	Tecumseh Creek	6/28/2019	2019	42.64108	-121.94355	42.6418	-121.94343	ODFW	UKB	WOOR	JC	FALSE	TECH	37	ADF
OmyJC19WOOR_0145	Wood River	Tecumseh Creek	Tecumseh Creek	6/28/2019	2019	42.64108	-121.94355	42.6418	-121.94343	ODFW	UKB	WOOR	JC	FALSE	TECH	37	ADF
OmyJC19WOOR_0146	Wood River	Tecumseh Creek	Tecumseh Creek	6/28/2019	2019	42.64108	-121.94355	42.6418	-121.94343	ODFW	UKB	WOOR	JC	TRUE	TECH	37	ADF
OmyJC19WOOR_0147	Wood River	Tecumseh Creek	Tecumseh Creek	6/28/2019	2019	42.64108	-121.94355	42.6418	-121.94343	ODFW	UKB	WOOR	JC	FALSE	TECH	37	ADF
OmyJC19WOOR_0148	Wood River	Tecumseh Creek	Tecumseh Creek	6/28/2019	2019	42.64108	-121.94355	42.6418	-121.94343	ODFW	UKB	WOOR	JC	FALSE	TECH	37	ADF
OmyJC19WOOR_0149	Wood River	Tecumseh Creek	Tecumseh Creek	6/28/2019	2019	42.64108	-121.94355	42.6418	-121.94343	ODFW	UKB	WOOR	JC	FALSE	TECH	37	ADF
OmyJC19WOOR_0150	Wood River	Tecumseh Creek	Tecumseh Creek	6/28/2019	2019	42.64108	-121.94355	42.6418	-121.94343	ODFW	UKB	WOOR	JC	TRUE	TECH	37	ADF
OmyJC19WOOR_0151	Wood River	Tecumseh Creek	Tecumseh Creek	6/28/2019	2019	42.64108	-121.94355	42.6418	-121.94343	ODFW	UKB	WOOR	JC	TRUE	TECH	37	ADF
OmyJC19WOOR_0152	Wood River	Tecumseh Creek	Tecumseh Creek	6/28/2019	2019	42.64108	-121.94355	42.6418	-121.94343	ODFW	UKB	WOOR	JC	TRUE	TECH	37	ADF
OmyJC19WOOR_0153	Wood River	Tecumseh Creek	Tecumseh Creek	6/28/2019	2019	42.64108	-121.94355	42.6418	-121.94343	ODFW	UKB	WOOR	JC	FALSE	TECH	37	ADF
OmyJC19WOOR_0154	Wood River	Tecumseh Creek	Tecumseh Creek	6/28/2019	2019	42.64108	-121.94355	42.6418	-121.94343	ODFW	UKB	WOOR	JC	FALSE	TECH	37	ADF
OmyJC19WOOR_0155	Wood River	Tecumseh Creek	Tecumseh Creek	6/28/2019	2019	42.64108	-121.94355	42.6418	-121.94343	ODFW	UKB	WOOR	JC	FALSE	TECH	37	ADF
OmyJC19WOOR_0156	Wood River	Tecumseh Creek	Tecumseh Creek	6/28/2019	2019	42.64108	-121.94355	42.6418	-121.94343	ODFW	UKB	WOOR	JC	TRUE	TECH	37	ADF
OmyJC19WOOR_0157	Wood River	Tecumseh Creek	Tecumseh Creek	6/28/2019	2019	42.64108	-121.94355	42.6418	-121.94343	ODFW	UKB	WOOR	JC	FALSE	TECH	37	ADF
OmyJC19WOOR_0158	Wood River	Tecumseh Creek	Tecumseh Creek	6/28/2019	2019	42.64108	-121.94355	42.6418	-121.94343	ODFW	UKB	WOOR	JC	FALSE	TECH	37	ADF
OmyJC19WOOR_0159	Wood River	Tecumseh Creek	Tecumseh Creek	6/28/2019	2019	42.64108	-121.94355	42.6418	-121.94343	ODFW	UKB	WOOR	JC	FALSE	TECH	37	ADF
OmyJC19WOOR_0160	Wood River	Tecumseh Creek	Tecumseh Creek	6/28/2019	2019	42.64108	-121.94355	42.6418	-121.94343	ODFW	UKB	WOOR	JC	TRUE	TECH	37	ADF
OmyJC19WOOR_0161	Wood River	Tecumseh Creek	Tecumseh Creek	6/28/2019	2019	42.64108	-121.94355	42.6418	-121.94343	ODFW	UKB	WOOR	JC	FALSE	TECH	37	ADF
OmyJC19WOOR_0162	Wood River	Tecumseh Creek	Tecumseh Creek	6/28/2019	2019	42.64108	-121.94355	42.6418	-121.94343	ODFW	UKB	WOOR	JC	TRUE	TECH	37	ADF
OmyJC19WOOR_0163	Wood River	Tecumseh Creek	Tecumseh Creek	6/28/2019	2019	42.64108	-121.94355	42.6418	-121.94343	ODFW	UKB	WOOR	JC	TRUE	TECH	37	ADF
OmyJC19WOOR_0164	Wood River	Tecumseh Creek	Tecumseh Creek	6/28/2019	2019	42.64108	-121.94355	42.6418	-121.94343	ODFW	UKB	WOOR	JC	TRUE	TECH	37	ADF
OmyJC19WOOR_0165	Wood River	Tecumseh Creek	Tecumseh Creek	6/28/2019	2019	42.64108	-121.94355	42.6418	-121.94343	ODFW	UKB	WOOR	JC	TRUE	TECH	37	ADF
OmyJC19WOOR_0166	Wood River	Tecumseh Creek	Tecumseh Creek	6/28/2019	2019	42.64108	-121.94355	42.6418	-121.94343	ODFW	UKB	WOOR	JC	TRUE	TECH	37	ADF
OmyJC19WOOR_0167	Wood River	Tecumseh Creek	Tecumseh Creek	6/28/2019	2019	42.64108	-121.94355	42.6418	-121.94343	ODFW	UKB	WOOR	JC	TRUE	TECH	37	ADF
OmyJC19WOOR_0168	Wood River	Tecumseh Creek	Tecumseh Creek	6/28/2019	2019	42.64108	-121.94355	42.6418	-121.94343	ODFW	UKB	WOOR	JC	TRUE	TECH	37	ADF
OmyJC19WOOR_0169	Wood River	Tecumseh Creek	Tecumseh Creek	6/28/2019	2019	42.64108	-121.94355	42.6418	-121.94343	ODFW	UKB	WOOR	JC	TRUE	TECH	37	ADF
OmyJC19WOOR_0170	Wood River	Tecumseh Creek	Tecumseh Creek	6/28/2019	2019	42.64108	-121.94355	42.6418	-121.94343	ODFW	UKB	WOOR	JC	TRUE	TECH	37	ADF
OmyJC19WOOR_0171	Wood River	Tecumseh Creek	Tecumseh Creek	6/28/2019	2019	42.64108	-121.94355	42.6418	-121.94343	ODFW	UKB	WOOR	JC	FALSE	TECH	37	ADF
OmyJC19WOOR_0172	Wood River	Tecumseh Creek	Tecumseh Creek	6/28/2019	2019	42.64108	-121.94355	42.6418	-121.94343	ODFW	UKB	WOOR	JC	TRUE	TECH	37	ADF
OmyJC19WOOR_0173	Wood River	Tecumseh Creek	Tecumseh Creek	6/28/2019	2019	42.64108	-121.94355	42.6418	-121.94343	ODFW	UKB	WOOR	JC	FALSE	TECH	37	ADF
OmyJC19WOOR_0174	Wood River	Tecumseh Creek	Tecumseh Creek	6/28/2019	2019	42.64108	-121.94355	42.6418	-121.94343	ODFW	UKB	WOOR	JC	TRUE	TECH	37	ADF
OmyJC19WOOR_0175	Wood River	Tecumseh Creek	Tecumseh Creek	6/28/2019	2019	42.64108	-121.94355	42.6418	-121.94343	ODFW	UKB	WOOR	JC	TRUE	TECH	37	ADF
OmyJC19WOOR_0176	Wood River	Tecumseh Creek	Tecumseh Creek	6/28/2019	2019	42.64108	-121.94355	42.6418	-121.94343	ODFW	UKB	WOOR	JC	TRUE	TECH	37	ADF
OmyJC19WOOR_0177	Wood River	Tecumseh Creek	Tecumseh Creek	6/28/2019	2019	42.64108	-121.94355	42.6418	-121.94343	ODFW	UKB	WOOR	JC	TRUE	TECH	37	ADF
OmyJC19WOOR_0178	Wood River	Tecumseh Creek	Tecumseh Creek	6/28/2019	2019	42.64108	-121.94355	42.6418	-121.94343	ODFW	UKB	WOOR	JC	TRUE	TECH	37	ADF
OmyJC19WOOR_0179	Wood River	Tecumseh Creek	Tecumseh Creek	6/28/2019	2019	42.64108	-121.94355	42.6418	-121.94343	ODFW	UKB	WOOR	JC	FALSE	TECH	37	ADF
OmyJC19WOOR_0180	Wood River	Tecumseh Creek	Tecumseh Creek	6/28/2019	2019	42.64108	-121.94355	42.6418	-121.94343	ODFW	UKB	WOOR	JC	TRUE	TECH	37	ADF
OmyJC19WOOR_0181	Wood River	Tecumseh Creek	Tecumseh Creek	6/28/2019	2019	42.64108	-121.94355	42.6418	-121.94343	ODFW	UKB	WOOR	JC	FALSE	TECH	37	ADF
OmyJC19WOOR_0182	Wood River	Tecumseh Creek	Tecumseh Creek	6/28/2019	2019	42.64108	-121.94355	42.6418	-121.94343	ODFW	UKB	WOOR	JC	TRUE	TECH	37	ADF
OmyJC19WOOR_0183	Wood River	Tecumseh Creek	Tecumseh Creek	6/28/2019	2019	42.64108	-121.94355	42.6418	-121.94343	ODFW	UKB	WOOR	JC	TRUE	TECH	37	ADF
OmyJC19WOOR_0184	Wood River	Tecumseh Creek	Tecumseh Creek	6/28/2019	2019	42.64108	-121.94355	42.6418	-121.94343	ODFW	UKB	WOOR	JC	TRUE	TECH	37	ADF
OmyJC19WOOR_0185	Wood River	Tecumseh Creek	Tecumseh Creek	6/28/2019	2019	42.64108	-121.94355	42.6418	-121.94343	ODFW	UKB	WOOR	JC	TRUE	TECH	37	ADF
OmyJC19WOOR_0186	Wood River	Tecumseh Creek	Tecumseh Creek	6/28/2019	2019	42.64108	-121.94355	42.6418	-121.94343	ODFW	UKB	WOOR	JC	TRUE	TECH	37	ADF
OmyJC19WOOR_0187	Wood River	Tecumseh Creek	Tecumseh Creek	6/28/2019	2019	42.64108	-121.94355	42.6418	-121.94343	ODFW	UKB	WOOR	JC	TRUE	TECH	37	ADF
OmyJC19WOOR_0188	Wood River	Tecumseh Creek	Tecumseh Creek	6/28/2019	2019	42.64108	-121.94355	42.6418	-121.94343	ODFW	UKB	WOOR	JC	TRUE	TECH	37	ADF
OmyJC19WOOR_0189	Wood River	Tecumseh Creek	Tecumseh Creek	6/28/2019	2019	42.64108	-121.94355	42.6418	-121.94343	ODFW	UKB	WOOR	JC	TRUE	TECH	37	ADF
OmyJC19WOOR_0190	Wood River	Tecumseh Creek	Tecumseh Creek	6/28/2019	2019	42.64108	-121.94355	42.6418	-121.94343	ODFW	UKB	WOOR	JC	TRUE	TECH	37	ADF
OmyJC19WOOR_0191	Wood River	Tecumseh Creek	Tecumseh Creek	6/28/2019	2019	42.64108	-121.94355	42.6418	-121.94343	ODFW	UKB	WOOR	JC	TRUE	TECH	37	ADF
OmyJC19WOOR_0192	Wood River	Tecumseh Creek	Tecumseh Creek	6/28/2019	2019	42.64108	-121.94355	42.6418	-121.94343	ODFW	UKB	WOOR	JC	TRUE	TECH	37	ADF
OmyJC19WOOR_0193	Wood River	Tecumseh Creek	Tecumseh Creek	6/28/2019	2019	42.64108	-121.94355	42.6418	-121.94343	ODFW	UKB	WOOR	JC	TRUE	TECH	37	ADF
OmyJC19WOOR_0194	Wood River	Tecumseh Creek	Tecumseh Creek	6/28/2019	2019	42.64108	-121.94355	42.6418	-121.94343	ODFW	UKB	WOOR	JC	TRUE	TECH	37	ADF
OmyJC19WOOR_0195	Wood River	Tecumseh Creek	Tecumseh Creek	6/28/2019	2019	42.64108	-121.94355	42.6418	-121.94343	ODFW	UKB	WOOR	JC	TRUE	TECH	37	ADF
OmyJC19WOOR_0196	Wood River	Tecumseh Creek	Tecumseh Creek	6/28/2019	2019	42.64108	-121.94355	42.6418	-121.94343	ODFW	UKB	WOOR	JC	TRUE	TECH	37	ADF
OmyJC19WOOR_0197	Wood River	Tecumseh Creek	Tecumseh Creek	6/28/2019	2019	42.64108	-121.94355	42.6418	-121.94343	ODFW	UKB	WOOR	JC	TRUE	TECH	37	ADF
OmyJC19WOOR_0198	Wood River	Tecumseh Creek	Tecumseh Creek	6/28/2019	2019	42.64108	-121.94355	42.6418	-121.94343	ODFW	UKB	WOOR	JC	FALSE	TECH	37	ADF
OmyJC19WOOR_0199	Wood River	Tecumseh Creek	Tecumseh Creek	6/28/2019	2019	42.64108	-121.94355	42.6418	-121.94343	ODFW	UKB	WOOR	JC	FALSE	TECH	37	ADF
OmyJC19WOOR_0200	Wood River	Tecumseh Creek	Tecumseh Creek	6/28/2019	2019	42.64108	-121.94355	42.6418	-121.94343	ODFW	UKB	WOOR	JC	TRUE	TECH	37	ADF
OmyJC19WOOR_0201	Wood River	Tecumseh Creek	Tecumseh Creek	6/28/2019	2019	42.64108	-121.94355	42.6418	-121.94343	ODFW	UKB	WOOR	JC	TRUE	TECH	37	ADF
OmyJC19WOOR_0202	Wood River	Tecumseh Creek	Tecumseh Creek	6/28/2019	2019	42.64108	-121.94355	42.6418	-121.94343	ODFW	UKB	WOOR	JC	FALSE	TECH	37	ADF
OmyJC19WOOR_0203	Wood River	Tecumseh Creek	Tecumseh Creek	6/28/2019	2019	42.64108	-121.94355	42.6418	-121.94343	ODFW	UKB	WOOR	JC	FALSE	TECH	37	ADF
OmyJC19WOOR_0204	Wood River	Tecumseh Creek	Tecumseh Creek	6/28/2019	2019	42.64108	-121.94355	42.6418	-121.94343	ODFW	UKB	WOOR	JC	TRUE	TECH	37	ADF
OmyJC19WOOR_0205	Wood River	Tecumseh Creek	Tecumseh Creek	6/28/2019	2019	42.64108	-121.94355	42.6418	-121.94343	ODFW	UKB	WOOR	JC	TRUE	TECH	37	ADF
OmyJC19WOOR_0206	Wood River	Fort Creek	Fort Creek	6/27/2019	2019	42.69245	-121.97054	42.69549	-121.96787	ODFW	UKB	WOOR	JC	FALSE	FORT	38	ADF
OmyJC19WOOR_0207	Wood River	Fort Creek	Fort Creek	6/27/2019	2019	42.69245	-121.97054	42.69549	-121.96787	ODFW	UKB	WOOR	JC	TRUE	FORT	38	ADF
OmyJC19WOOR_0208	Wood River	Fort Creek	Fort Creek	6/27/2019	2019	42.69245	-121.97054	42.69549	-121.96787	ODFW	UKB	WOOR	JC	TRUE	FORT	38	ADF
OmyJC19WOOR_0209	Wood River	Fort Creek	Fort Creek	6/27/2019	2019	42.69245	-121.97054	42.69549	-121.96787	ODFW	UKB	WOOR	JC	TRUE	FORT	38	ADF
OmyJC19WOOR_0210	Wood River	Fort Creek	Fort Creek	6/27/2019	2019	42.69245	-121.97054	42.69549	-121.96787	ODFW	UKB	WOOR	JC	FALSE	FORT	38	ADF
OmyJC19WOOR_0211	Wood River	Fort Creek	Fort Creek	6/27/2019	2019	42.69245	-121.97054	42.69549	-121.96787	ODFW	UKB	WOOR	JC	TRUE	FORT	38	ADF
OmyJC19WOOR_0212	Wood River	Fort Creek	Fort Creek	6/27/2019	2019	42.69245	-121.97054	42.69549	-121.96787	ODFW	UKB	WOOR	JC	TRUE	FORT	38	ADF
OmyJC19WOOR_0213	Wood River	Fort Creek	Fort Creek	6/27/2019	2019	42.69245	-121.97054	42.69549	-121.96787	ODFW	UKB	WOOR	JC	TRUE	FORT	38	ADF
OmyJC19WOOR_0214	Wood River	Fort Creek	Fort Creek	6/27/2019	2019	42.69245	-121.97054	42.69549	-121.96787	ODFW	UKB	WOOR	JC	FALSE	FORT	38	ADF
OmyJC19WOOR_0215	Wood River	Fort Creek	Fort Creek	6/27/2019	2019	42.69245	-121.97054	42.69549	-121.96787	ODFW	UKB	WOOR	JC	FALSE	FORT	38	ADF
OmyJC19WOOR_0216	Wood River	Fort Creek	Fort Creek	6/27/2019	2019	42.69245	-121.97054	42.69549	-121.96787	ODFW	UKB	WOOR	JC	TRUE	FORT	38	ADF
OmyJC19WOOR_0217	Wood River	Fort Creek	Fort Creek	6/27/2019	2019	42.69245	-121.97054	42.69549	-121.96787	ODFW	UKB	WOOR	JC	TRUE	FORT	38	ADF
OmyJC19WOOR_0218	Wood River	Fort Creek	Fort Creek	6/27/2019	2019	42.69245	-121.97054	42.69549	-121.96787	ODFW	UKB	WOOR	JC	FALSE	FORT	38	ADF
OmyJC19WOOR_0219	Wood River	Fort Creek	Fort Creek	6/27/2019	2019	42.69245	-121.97054	42.69549	-121.96787	ODFW	UKB	WOOR	JC	TRUE	FORT	38	ADF
OmyJC19WOOR_0220	Wood River	Fort Creek	Fort Creek	6/27/2019	2019	42.69245	-121.97054	42.69549	-121.96787	ODFW	UKB	WOOR	JC	TRUE	FORT	38	ADF
OmyJC19WOOR_0221	Wood River	Fort Creek	Fort Creek	6/27/2019	2019	42.69245	-121.97054	42.69549	-121.96787	ODFW	UKB	WOOR	JC	FALSE	FORT	38	ADF
OmyJC19WOOR_0222	Wood River	Fort Creek	Fort Creek	6/27/2019	2019	42.69245	-121.97054	42.69549	-121.96787	ODFW	UKB	WOOR	JC	FALSE	FORT	38	ADF
OmyJC19WOOR_0223	Wood River	Fort Creek	Fort Creek	6/27/2019	2019	42.69245	-121.97054	42.69549	-121.96787	ODFW	UKB	WOOR	JC	TRUE	FORT	38	ADF
OmyJC19WOOR_0224	Wood River	Fort Creek	Fort Creek	6/27/2019	2019	42.69245	-121.97054	42.69549	-121.96787	ODFW	UKB	WOOR	JC	FALSE	FORT	38	ADF
OmyJC19WOOR_0225	Wood River	Fort Creek	Fort Creek	6/27/2019	2019	42.69245	-121.97054	42.69549	-121.96787	ODFW	UKB	WOOR	JC	FALSE	FORT	38	ADF
OmyJC19WOOR_0226	Wood River	Fort Creek	Fort Creek	6/27/2019	2019	42.69245	-121.97054	42.69549	-121.96787	ODFW	UKB	WOOR	JC	TRUE	FORT	38	ADF
OmyJC19WOOR_0227	Wood River	Fort Creek	Fort Creek	6/27/2019	2019	42.69245	-121.97054	42.69549	-121.96787	ODFW	UKB	WOOR	JC	FALSE	FORT	38	ADF
OmyJC19WOOR_0228	Wood River	Fort Creek	Fort Creek	6/27/2019	2019	42.69245	-121.97054	42.69549	-121.96787	ODFW	UKB	WOOR	JC	TRUE	FORT	38	ADF
OmyJC19WOOR_0229	Wood River	Fort Creek	Fort Creek	6/27/2019	2019	42.69245	-121.97054	42.69549	-121.96787	ODFW	UKB	WOOR	JC	FALSE	FORT	38	ADF
OmyJC19WOOR_0230	Wood River	Fort Creek	Fort Creek	6/27/2019	2019	42.69245	-121.97054	42.69549	-121.96787	ODFW	UKB	WOOR	JC	FALSE	FORT	38	ADF
OmyJC19WOOR_0231	Wood River	Fort Creek	Fort Creek	6/27/2019	2019	42.69245	-121.97054	42.69549	-121.96787	ODFW	UKB	WOOR	JC	TRUE	FORT	38	ADF
OmyJC19WOOR_0232	Wood River	Fort Creek	Fort Creek	6/27/2019	2019	42.69245	-121.97054	42.69549	-121.96787	ODFW	UKB	WOOR	JC	TRUE	FORT	38	ADF
OmyJC19WOOR_0233	Wood River	Fort Creek	Fort Creek	6/27/2019	2019	42.69245	-121.97054	42.69549	-121.96787	ODFW	UKB	WOOR	JC	TRUE	FORT	38	ADF
OmyJC19WOOR_0234	Wood River	Fort Creek	Fort Creek	6/27/2019	2019	42.69245	-121.97054	42.69549	-121.96787	ODFW	UKB	WOOR	JC	FALSE	FORT	38	ADF
OmyJC19WOOR_0235	Wood River	Fort Creek	Fort Creek	6/27/2019	2019	42.69245	-121.97054	42.69549	-121.96787	ODFW	UKB	WOOR	JC	FALSE	FORT	38	ADF
OmyJC19WOOR_0236	Wood River	Fort Creek	Fort Creek	6/27/2019	2019	42.69245	-121.97054	42.69549	-121.96787	ODFW	UKB	WOOR	JC	TRUE	FORT	38	ADF
OmyJC19WOOR_0237	Wood River	Fort Creek	Fort Creek	6/27/2019	2019	42.69245	-121.97054	42.69549	-121.96787	ODFW	UKB	WOOR	JC	FALSE	FORT	38	ADF
OmyJC19WOOR_0238	Wood River	Fort Creek	Fort Creek	6/27/2019	2019	42.69245	-121.97054	42.69549	-121.96787	ODFW	UKB	WOOR	JC	FALSE	FORT	38	ADF
OmyJC19WOOR_0239	Wood River	Fort Creek	Fort Creek	6/27/2019	2019	42.69245	-121.97054	42.69549	-121.96787	ODFW	UKB	WOOR	JC	FALSE	FORT	38	ADF
OmyJC19WOOR_0240	Wood River	Fort Creek	Fort Creek	6/27/2019	2019	42.69245	-121.97054	42.69549	-121.96787	ODFW	UKB	WOOR	JC	TRUE	FORT	38	ADF
OmyJC19WOOR_0241	Wood River	Fort Creek	Fort Creek	6/27/2019	2019	42.69245	-121.97054	42.69549	-121.96787	ODFW	UKB	WOOR	JC	FALSE	FORT	38	ADF
OmyJC19WOOR_0242	Wood River	Fort Creek	Fort Creek	6/27/2019	2019	42.69245	-121.97054	42.69549	-121.96787	ODFW	UKB	WOOR	JC	TRUE	FORT	38	ADF
OmyJC19WOOR_0243	Wood River	Fort Creek	Fort Creek	6/27/2019	2019	42.69245	-121.97054	42.69549	-121.96787	ODFW	UKB	WOOR	JC	TRUE	FORT	38	ADF
OmyJC19WOOR_0244	Wood River	Fort Creek	Fort Creek	6/27/2019	2019	42.69245	-121.97054	42.69549	-121.96787	ODFW	UKB	WOOR	JC	TRUE	FORT	38	ADF
OmyJC19WOOR_0245	Wood River	Fort Creek	Fort Creek	6/27/2019	2019	42.69245	-121.97054	42.69549	-121.96787	ODFW	UKB	WOOR	JC	TRUE	FORT	38	ADF
OmyJC19WOOR_0246	Wood River	Fort Creek	Fort Creek	6/27/2019	2019	42.69245	-121.97054	42.69549	-121.96787	ODFW	UKB	WOOR	JC	FALSE	FORT	38	ADF
OmyJC19WOOR_0247	Wood River	Fort Creek	Fort Creek	6/27/2019	2019	42.69245	-121.97054	42.69549	-121.96787	ODFW	UKB	WOOR	JC	FALSE	FORT	38	ADF
OmyJC19WOOR_0248	Wood River	Fort Creek	Fort Creek	6/27/2019	2019	42.69245	-121.97054	42.69549	-121.96787	ODFW	UKB	WOOR	JC	FALSE	FORT	38	ADF
OmyJC19WOOR_0249	Wood River	Fort Creek	Fort Creek	6/27/2019	2019	42.69245	-121.97054	42.69549	-121.96787	ODFW	UKB	WOOR	JC	FALSE	FORT	38	ADF
OmyJC19WOOR_0250	Wood River	Fort Creek	Fort Creek	6/27/2019	2019	42.69245	-121.97054	42.69549	-121.96787	ODFW	UKB	WOOR	JC	TRUE	FORT	38	ADF
OmyJC19WOOR_0251	Wood River	Fort Creek	Fort Creek	6/27/2019	2019	42.69245	-121.97054	42.69549	-121.96787	ODFW	UKB	WOOR	JC	TRUE	FORT	38	ADF
OmyJC19WOOR_0252	Wood River	Fort Creek	Fort Creek	6/27/2019	2019	42.69245	-121.97054	42.69549	-121.96787	ODFW	UKB	WOOR	JC	TRUE	FORT	38	ADF
OmyJC19WOOR_0253	Wood River	Fort Creek	Fort Creek	6/27/2019	2019	42.69245	-121.97054	42.69549	-121.96787	ODFW	UKB	WOOR	JC	TRUE	FORT	38	ADF
OmyJC19WOOR_0254	Wood River	Fort Creek	Fort Creek	6/27/2019	2019	42.69245	-121.97054	42.69549	-121.96787	ODFW	UKB	WOOR	JC	TRUE	FORT	38	ADF
OmyJC19WOOR_0255	Wood River	Fort Creek	Fort Creek	6/27/2019	2019	42.69245	-121.97054	42.69549	-121.96787	ODFW	UKB	WOOR	JC	TRUE	FORT	38	ADF
OmyJC19WOOR_0256	Wood River	Fort Creek	Fort Creek	6/27/2019	2019	42.69245	-121.97054	42.69549	-121.96787	ODFW	UKB	WOOR	JC	FALSE	FORT	38	ADF
OmyJC19WOOR_0257	Wood River	Fort Creek	Fort Creek	6/27/2019	2019	42.69245	-121.97054	42.69549	-121.96787	ODFW	UKB	WOOR	JC	TRUE	FORT	38	ADF
OmyJC19WOOR_0258	Wood River	Fort Creek	Fort Creek	6/27/2019	2019	42.69245	-121.97054	42.69549	-121.96787	ODFW	UKB	WOOR	JC	TRUE	FORT	38	ADF
OmyJC19WOOR_0259	Wood River	Fort Creek	Fort Creek	6/27/2019	2019	42.69245	-121.97054	42.69549	-121.96787	ODFW	UKB	WOOR	JC	TRUE	FORT	38	ADF
OmyJC19WOOR_0260	Wood River	Fort Creek	Fort Creek	6/27/2019	2019	42.69245	-121.97054	42.69549	-121.96787	ODFW	UKB	WOOR	JC	TRUE	FORT	38	ADF
OmyJC19WOOR_0261	Wood River	Fort Creek	Fort Creek	6/27/2019	2019	42.69245	-121.97054	42.69549	-121.96787	ODFW	UKB	WOOR	JC	TRUE	FORT	38	ADF
OmyJC19WOOR_0262	Wood River	Fort Creek	Fort Creek	6/27/2019	2019	42.69245	-121.97054	42.69549	-121.96787	ODFW	UKB	WOOR	JC	TRUE	FORT	38	ADF
OmyJC19WOOR_0263	Wood River	Fort Creek	Fort Creek	6/27/2019	2019	42.69245	-121.97054	42.69549	-121.96787	ODFW	UKB	WOOR	JC	TRUE	FORT	38	ADF
OmyJC19WOOR_0264	Wood River	Fort Creek	Fort Creek	6/27/2019	2019	42.69245	-121.97054	42.69549	-121.96787	ODFW	UKB	WOOR	JC	TRUE	FORT	38	ADF
OmyJC19WOOR_0265	Wood River	Fort Creek	Fort Creek	6/27/2019	2019	42.69245	-121.97054	42.69549	-121.96787	ODFW	UKB	WOOR	JC	TRUE	FORT	38	ADF
OmyJC19WOOR_0266	Wood River	Fort Creek	Fort Creek	6/27/2019	2019	42.69245	-121.97054	42.69549	-121.96787	ODFW	UKB	WOOR	JC	FALSE	FORT	38	ADF
OmyJC19WOOR_0267	Wood River	Fort Creek	Fort Creek	6/27/2019	2019	42.69245	-121.97054	42.69549	-121.96787	ODFW	UKB	WOOR	JC	TRUE	FORT	38	ADF
OmyJC19WOOR_0268	Wood River	Fort Creek	Fort Creek	6/27/2019	2019	42.69245	-121.97054	42.69549	-121.96787	ODFW	UKB	WOOR	JC	TRUE	FORT	38	ADF
OmyJC19WOOR_0269	Wood River	Fort Creek	Fort Creek	6/27/2019	2019	42.69245	-121.97054	42.69549	-121.96787	ODFW	UKB	WOOR	JC	TRUE	FORT	38	ADF
OmyJC19WOOR_0270	Wood River	Fort Creek	Fort Creek	6/27/2019	2019	42.69245	-121.97054	42.69549	-121.96787	ODFW	UKB	WOOR	JC	FALSE	FORT	38	ADF
OmyJC19WOOR_0271	Wood River	Fort Creek	Fort Creek	6/27/2019	2019	42.69245	-121.97054	42.69549	-121.96787	ODFW	UKB	WOOR	JC	TRUE	FORT	38	ADF
OmyJC19WOOR_0272	Wood River	Fort Creek	Fort Creek	6/27/2019	2019	42.69245	-121.97054	42.69549	-121.96787	ODFW	UKB	WOOR	JC	TRUE	FORT	38	ADF
OmyJC19WOOR_0273	Wood River	Fort Creek	Fort Creek	6/27/2019	2019	42.69245	-121.97054	42.69549	-121.96787	ODFW	UKB	WOOR	JC	TRUE	FORT	38	ADF
OmyJC19WOOR_0274	Wood River	Fort Creek	Fort Creek	6/27/2019	2019	42.69245	-121.97054	42.69549	-121.96787	ODFW	UKB	WOOR	JC	TRUE	FORT	38	ADF
OmyJC19WOOR_0275	Wood River	Fort Creek	Fort Creek	6/27/2019	2019	42.69245	-121.97054	42.69549	-121.96787	ODFW	UKB	WOOR	JC	TRUE	FORT	38	ADF
OmyJC19WOOR_0276	Wood River	Fort Creek	Fort Creek	6/27/2019	2019	42.69245	-121.97054	42.69549	-121.96787	ODFW	UKB	WOOR	JC	TRUE	FORT	38	ADF
OmyJC19WOOR_0277	Wood River	Fort Creek	Fort Creek	6/27/2019	2019	42.69245	-121.97054	42.69549	-121.96787	ODFW	UKB	WOOR	JC	TRUE	FORT	38	ADF
OmyJC19WOOR_0278	Wood River	Fort Creek	Fort Creek	6/27/2019	2019	42.69245	-121.97054	42.69549	-121.96787	ODFW	UKB	WOOR	JC	TRUE	FORT	38	ADF
OmyJC19WOOR_0279	Wood River	Fort Creek	Fort Creek	6/27/2019	2019	42.69245	-121.97054	42.69549	-121.96787	ODFW	UKB	WOOR	JC	TRUE	FORT	38	ADF
OmyJC19WOOR_0280	Wood River	Fort Creek	Fort Creek	6/27/2019	2019	42.69245	-121.97054	42.69549	-121.96787	ODFW	UKB	WOOR	JC	TRUE	FORT	38	ADF
OmyJC19WOOR_0281	Wood River	Fort Creek	Fort Creek	6/27/2019	2019	42.69245	-121.97054	42.69549	-121.96787	ODFW	UKB	WOOR	JC	TRUE	FORT	38	ADF
OmyJC19WOOR_0282	Wood River	Fort Creek	Fort Creek	6/27/2019	2019	42.69245	-121.97054	42.69549	-121.96787	ODFW	UKB	WOOR	JC	TRUE	FORT	38	ADF
OmyJC19WOOR_0283	Wood River	Fort Creek	Fort Creek	6/27/2019	2019	42.69245	-121.97054	42.69549	-121.96787	ODFW	UKB	WOOR	JC	TRUE	FORT	38	ADF
OmyJC19WOOR_0284	Wood River	Fort Creek	Fort Creek	6/27/2019	2019	42.69245	-121.97054	42.69549	-121.96787	ODFW	UKB	WOOR	JC	TRUE	FORT	38	ADF
OmyJC19WOOR_0285	Wood River	Fort Creek	Fort Creek	6/27/2019	2019	42.69245	-121.97054	42.69549	-121.96787	ODFW	UKB	WOOR	JC	FALSE	FORT	38	ADF
OmyJC19WOOR_0286	Wood River	Fort Creek	Fort Creek	6/27/2019	2019	42.69245	-121.97054	42.69549	-121.96787	ODFW	UKB	WOOR	JC	FALSE	FORT	38	ADF
OmyJC19WOOR_0287	Wood River	Fort Creek	Fort Creek	6/27/2019	2019	42.69245	-121.97054	42.69549	-121.96787	ODFW	UKB	WOOR	JC	TRUE	FORT	38	ADF
OmyJC19WOOR_0288	Wood River	Fort Creek	Fort Creek	6/27/2019	2019	42.69245	-121.97054	42.69549	-121.96787	ODFW	UKB	WOOR	JC	TRUE	FORT	38	ADF
OmyJC19WOOR_0289	Wood River	Fort Creek	Fort Creek	6/27/2019	2019	42.69245	-121.97054	42.69549	-121.96787	ODFW	UKB	WOOR	JC	TRUE	FORT	38	ADF
OmyJC19WOOR_0290	Wood River	Fort Creek	Fort Creek	6/27/2019	2019	42.69245	-121.97054	42.69549	-121.96787	ODFW	UKB	WOOR	JC	FALSE	FORT	38	ADF
OmyJC19WOOR_0291	Wood River	Fort Creek	Fort Creek	6/27/2019	2019	42.69245	-121.97054	42.69549	-121.96787	ODFW	UKB	WOOR	JC	TRUE	FORT	38	ADF
OmyJC19WOOR_0292	Wood River	Fort Creek	Fort Creek	6/27/2019	2019	42.69245	-121.97054	42.69549	-121.96787	ODFW	UKB	WOOR	JC	FALSE	FORT	38	ADF
OmyJC19WOOR_0293	Wood River	Fort Creek	Fort Creek	6/27/2019	2019	42.69245	-121.97054	42.69549	-121.96787	ODFW	UKB	WOOR	JC	FALSE	FORT	38	ADF
OmyJC19WOOR_0294	Wood River	Fort Creek	Fort Creek	6/27/2019	2019	42.69245	-121.97054	42.69549	-121.96787	ODFW	UKB	WOOR	JC	FALSE	FORT	38	ADF
OmyJC19WOOR_0295	Wood River	Fort Creek	Fort Creek	6/27/2019	2019	42.69245	-121.97054	42.69549	-121.96787	ODFW	UKB	WOOR	JC	FALSE	FORT	38	ADF
OmyJC19WOOR_0296	Wood River	Fort Creek	Fort Creek	6/27/2019	2019	42.69245	-121.97054	42.69549	-121.96787	ODFW	UKB	WOOR	JC	FALSE	FORT	38	ADF
OmyJC19WOOR_0297	Wood River	Fort Creek	Fort Creek	6/27/2019	2019	42.69245	-121.97054	42.69549	-121.96787	ODFW	UKB	WOOR	JC	TRUE	FORT	38	ADF
OmyJC19WOOR_0298	Wood River	Fort Creek	Fort Creek	6/27/2019	2019	42.69245	-121.97054	42.69549	-121.96787	ODFW	UKB	WOOR	JC	FALSE	FORT	38	ADF
OmyJC19WOOR_0299	Wood River	Fort Creek	Fort Creek	6/27/2019	2019	42.69245	-121.97054	42.69549	-121.96787	ODFW	UKB	WOOR	JC	FALSE	FORT	38	ADF
OmyJC19WOOR_0300	Wood River	Fort Creek	Fort Creek	6/27/2019	2019	42.69245	-121.97054	42.69549	-121.96787	ODFW	UKB	WOOR	JC	FALSE	FORT	38	ADF
OmyJC19WOOR_0301	Wood River	Fort Creek	Fort Creek	6/27/2019	2019	42.69245	-121.97054	42.69549	-121.96787	ODFW	UKB	WOOR	JC	FALSE	FORT	38	ADF
OmyJC19WOOR_0302	Wood River	Fort Creek	Fort Creek	6/27/2019	2019	42.69245	-121.97054	42.69549	-121.96787	ODFW	UKB	WOOR	JC	FALSE	FORT	38	ADF
OmyJC19WOOR_0303	Wood River	Fort Creek	Fort Creek	6/27/2019	2019	42.69245	-121.97054	42.69549	-121.96787	ODFW	UKB	WOOR	JC	FALSE	FORT	38	ADF
OmyJC19WOOR_0304	Wood River	Fort Creek	Fort Creek	6/27/2019	2019	42.69245	-121.97054	42.69549	-121.96787	ODFW	UKB	WOOR	JC	FALSE	FORT	38	ADF
OmyJC19WOOR_0305	Wood River	Fort Creek	Fort Creek	6/27/2019	2019	42.69245	-121.97054	42.69549	-121.96787	ODFW	UKB	WOOR	JC	FALSE	FORT	38	ADF
OmyJC19WOOR_0306	Wood River	Fort Creek	Fort Creek	6/27/2019	2019	42.69245	-121.97054	42.69549	-121.96787	ODFW	UKB	WOOR	JC	FALSE	FORT	38	ADF
OmyJC19WOOR_0307	Wood River	Fort Creek	Fort Creek	6/27/2019	2019	42.69245	-121.97054	42.69549	-121.96787	ODFW	UKB	WOOR	JC	TRUE	FORT	38	ADF
OmyJC19WOOR_0308	Wood River	Fort Creek	Fort Creek	6/27/2019	2019	42.69245	-121.97054	42.69549	-121.96787	ODFW	UKB	WOOR	JC	FALSE	FORT	38	ADF
OmyJC19WOOR_0309	Wood River	Fort Creek	Fort Creek	6/27/2019	2019	42.69245	-121.97054	42.69549	-121.96787	ODFW	UKB	WOOR	JC	FALSE	FORT	38	ADF
OmyJC19WOOR_0310	Wood River	Fort Creek	Fort Creek	6/27/2019	2019	42.69245	-121.97054	42.69549	-121.96787	ODFW	UKB	WOOR	JC	FALSE	FORT	38	ADF
OmyJC19WOOR_0311	Wood River	Fort Creek	Fort Creek	6/27/2019	2019	42.69245	-121.97054	42.69549	-121.96787	ODFW	UKB	WOOR	JC	TRUE	FORT	38	ADF
OmyJC19WOOR_0312	Wood River	Fort Creek	Fort Creek	6/27/2019	2019	42.69245	-121.97054	42.69549	-121.96787	ODFW	UKB	WOOR	JC	FALSE	FORT	38	ADF
OmyJC19WOOR_0313	Wood River	Fort Creek	Fort Creek	6/27/2019	2019	42.69245	-121.97054	42.69549	-121.96787	ODFW	UKB	WOOR	JC	FALSE	FORT	38	ADF
OmyJC19WOOR_0314	Wood River	Fort Creek	Fort Creek	6/27/2019	2019	42.69245	-121.97054	42.69549	-121.96787	ODFW	UKB	WOOR	JC	FALSE	FORT	38	ADF
OmyJC19WOOR_0315	Wood River	Fort Creek	Fort Creek	6/27/2019	2019	42.69245	-121.97054	42.69549	-121.96787	ODFW	UKB	WOOR	JC	TRUE	FORT	38	ADF
OmyJC19WOOR_0316	Wood River	Fort Creek	Fort Creek	6/27/2019	2019	42.69245	-121.97054	42.69549	-121.96787	ODFW	UKB	WOOR	JC	TRUE	FORT	38	ADF
OmyJC19WOOR_0317	Wood River	Fort Creek	Fort Creek	6/27/2019	2019	42.69245	-121.97054	42.69549	-121.96787	ODFW	UKB	WOOR	JC	FALSE	FORT	38	ADF
OmyJC19WOOR_0318	Wood River	Fort Creek	Fort Creek	6/27/2019	2019	42.69245	-121.97054	42.69549	-121.96787	ODFW	UKB	WOOR	JC	TRUE	FORT	38	ADF
OmyJC19WOOR_0319	Wood River	Fort Creek	Fort Creek	6/27/2019	2019	42.69245	-121.97054	42.69549	-121.96787	ODFW	UKB	WOOR	JC	TRUE	FORT	38	ADF
OmyJC19WOOR_0320	Wood River	Fort Creek	Fort Creek	6/27/2019	2019	42.69245	-121.97054	42.69549	-121.96787	ODFW	UKB	WOOR	JC	FALSE	FORT	38	ADF
OmyJC19WOOR_0321	Wood River	Fort Creek	Fort Creek	6/27/2019	2019	42.69245	-121.97054	42.69549	-121.96787	ODFW	UKB	WOOR	JC	TRUE	FORT	38	ADF
OmyJC19WOOR_0322	Wood River	Fort Creek	Fort Creek	6/27/2019	2019	42.69245	-121.97054	42.69549	-121.96787	ODFW	UKB	WOOR	JC	TRUE	FORT	38	ADF
OmyJC19WOOR_0323	Wood River	Fort Creek	Fort Creek	6/27/2019	2019	42.69245	-121.97054	42.69549	-121.96787	ODFW	UKB	WOOR	JC	TRUE	FORT	38	ADF
OmyJC19WOOR_0324	Wood River	Fort Creek	Fort Creek	6/27/2019	2019	42.69245	-121.97054	42.69549	-121.96787	ODFW	UKB	WOOR	JC	TRUE	FORT	38	ADF
OmyJC19WOOR_0325	Wood River	Fort Creek	Fort Creek	6/27/2019	2019	42.69245	-121.97054	42.69549	-121.96787	ODFW	UKB	WOOR	JC	TRUE	FORT	38	ADF
OmyJC19WOOR_0326	Wood River	Fort Creek	Fort Creek	6/27/2019	2019	42.69245	-121.97054	42.69549	-121.96787	ODFW	UKB	WOOR	JC	TRUE	FORT	38	ADF
OmyJC19WOOR_0327	Wood River	Fort Creek	Fort Creek	6/27/2019	2019	42.69245	-121.97054	42.69549	-121.96787	ODFW	UKB	WOOR	JC	FALSE	FORT	38	ADF
OmyJC19WOOR_0328	Wood River	Fort Creek	Fort Creek	6/27/2019	2019	42.69245	-121.97054	42.69549	-121.96787	ODFW	UKB	WOOR	JC	TRUE	FORT	38	ADF
OmyJC19WOOR_0329	Wood River	Fort Creek	Fort Creek	6/27/2019	2019	42.69245	-121.97054	42.69549	-121.96787	ODFW	UKB	WOOR	JC	FALSE	FORT	38	ADF
OmyJC19WOOR_0330	Wood River	Fort Creek	Fort Creek	6/27/2019	2019	42.69245	-121.97054	42.69549	-121.96787	ODFW	UKB	WOOR	JC	TRUE	FORT	38	ADF
OmyJC19WOOR_0331	Wood River	Fort Creek	Fort Creek	6/27/2019	2019	42.69245	-121.97054	42.69549	-121.96787	ODFW	UKB	WOOR	JC	TRUE	FORT	38	ADF
OmyJC19WOOR_0332	Wood River	Fort Creek	Fort Creek	6/27/2019	2019	42.69245	-121.97054	42.69549	-121.96787	ODFW	UKB	WOOR	JC	TRUE	FORT	38	ADF
OmyJC19WOOR_0333	Wood River	Fort Creek	Fort Creek	6/27/2019	2019	42.69245	-121.97054	42.69549	-121.96787	ODFW	UKB	WOOR	JC	TRUE	FORT	38	ADF
OmyJC19WOOR_0334	Wood River	Fort Creek	Fort Creek	6/27/2019	2019	42.69245	-121.97054	42.69549	-121.96787	ODFW	UKB	WOOR	JC	TRUE	FORT	38	ADF
OmyJC19WOOR_0335	Wood River	Fort Creek	Fort Creek	6/27/2019	2019	42.69245	-121.97054	42.69549	-121.96787	ODFW	UKB	WOOR	JC	FALSE	FORT	38	ADF
OmyJC19WOOR_0336	Wood River	Fort Creek	Fort Creek	6/27/2019	2019	42.69245	-121.97054	42.69549	-121.96787	ODFW	UKB	WOOR	JC	TRUE	FORT	38	ADF
OmyJC19WOOR_0337	Wood River	Fort Creek	Fort Creek	6/27/2019	2019	42.69245	-121.97054	42.69549	-121.96787	ODFW	UKB	WOOR	JC	FALSE	FORT	38	ADF
OmyJC19WOOR_0338	Wood River	Wood River	Upper Wood River	6/27/2019	2019	42.72676	-121.98963	42.73063	-121.98993	ODFW	UKB	WOOR	JC	TRUE	WOOD	39	ADF
OmyJC19WOOR_0339	Wood River	Wood River	Upper Wood River	6/27/2019	2019	42.72676	-121.98963	42.73063	-121.98993	ODFW	UKB	WOOR	JC	TRUE	WOOD	39	ADF
OmyJC19WOOR_0340	Wood River	Wood River	Upper Wood River	6/27/2019	2019	42.72676	-121.98963	42.73063	-121.98993	ODFW	UKB	WOOR	JC	FALSE	WOOD	39	ADF
OmyJC19WOOR_0341	Wood River	Wood River	Upper Wood River	6/27/2019	2019	42.72676	-121.98963	42.73063	-121.98993	ODFW	UKB	WOOR	JC	FALSE	WOOD	39	ADF
OmyJC19WOOR_0342	Wood River	Wood River	Upper Wood River	6/27/2019	2019	42.72676	-121.98963	42.73063	-121.98993	ODFW	UKB	WOOR	JC	TRUE	WOOD	39	ADF
OmyJC19WOOR_0343	Wood River	Wood River	Upper Wood River	6/27/2019	2019	42.72676	-121.98963	42.73063	-121.98993	ODFW	UKB	WOOR	JC	FALSE	WOOD	39	ADF
OmyJC19WOOR_0344	Wood River	Wood River	Upper Wood River	6/27/2019	2019	42.72676	-121.98963	42.73063	-121.98993	ODFW	UKB	WOOR	JC	FALSE	WOOD	39	ADF
OmyJC19WOOR_0345	Wood River	Wood River	Upper Wood River	6/27/2019	2019	42.72676	-121.98963	42.73063	-121.98993	ODFW	UKB	WOOR	JC	TRUE	WOOD	39	ADF
OmyJC19WOOR_0346	Wood River	Wood River	Upper Wood River	6/27/2019	2019	42.72676	-121.98963	42.73063	-121.98993	ODFW	UKB	WOOR	JC	FALSE	WOOD	39	ADF
OmyJC19WOOR_0347	Wood River	Wood River	Upper Wood River	6/27/2019	2019	42.72676	-121.98963	42.73063	-121.98993	ODFW	UKB	WOOR	JC	TRUE	WOOD	39	ADF
OmyJC19WOOR_0348	Wood River	Wood River	Upper Wood River	6/27/2019	2019	42.72676	-121.98963	42.73063	-121.98993	ODFW	UKB	WOOR	JC	FALSE	WOOD	39	ADF
OmyJC19WOOR_0349	Wood River	Wood River	Upper Wood River	6/27/2019	2019	42.72676	-121.98963	42.73063	-121.98993	ODFW	UKB	WOOR	JC	FALSE	WOOD	39	ADF
OmyJC19WOOR_0350	Wood River	Wood River	Upper Wood River	6/27/2019	2019	42.72676	-121.98963	42.73063	-121.98993	ODFW	UKB	WOOR	JC	TRUE	WOOD	39	ADF
OmyJC19WOOR_0351	Wood River	Wood River	Upper Wood River	6/27/2019	2019	42.72676	-121.98963	42.73063	-121.98993	ODFW	UKB	WOOR	JC	FALSE	WOOD	39	ADF
OmyJC19WOOR_0352	Wood River	Wood River	Upper Wood River	6/27/2019	2019	42.72676	-121.98963	42.73063	-121.98993	ODFW	UKB	WOOR	JC	FALSE	WOOD	39	ADF
OmyJC19WOOR_0353	Wood River	Wood River	Upper Wood River	6/27/2019	2019	42.72676	-121.98963	42.73063	-121.98993	ODFW	UKB	WOOR	JC	FALSE	WOOD	39	ADF
OmyJC19WOOR_0354	Wood River	Wood River	Upper Wood River	6/27/2019	2019	42.72676	-121.98963	42.73063	-121.98993	ODFW	UKB	WOOR	JC	TRUE	WOOD	39	ADF
OmyJC19WOOR_0355	Wood River	Wood River	Upper Wood River	6/27/2019	2019	42.72676	-121.98963	42.73063	-121.98993	ODFW	UKB	WOOR	JC	TRUE	WOOD	39	ADF
OmyJC19WOOR_0356	Wood River	Wood River	Upper Wood River	6/27/2019	2019	42.72676	-121.98963	42.73063	-121.98993	ODFW	UKB	WOOR	JC	FALSE	WOOD	39	ADF
OmyJC19WOOR_0357	Wood River	Wood River	Upper Wood River	6/27/2019	2019	42.72676	-121.98963	42.73063	-121.98993	ODFW	UKB	WOOR	JC	TRUE	WOOD	39	ADF
OmyJC19WOOR_0358	Wood River	Wood River	Upper Wood River	6/27/2019	2019	42.72676	-121.98963	42.73063	-121.98993	ODFW	UKB	WOOR	JC	TRUE	WOOD	39	ADF
OmyJC19WOOR_0359	Wood River	Wood River	Upper Wood River	6/27/2019	2019	42.72676	-121.98963	42.73063	-121.98993	ODFW	UKB	WOOR	JC	FALSE	WOOD	39	ADF
OmyJC19WOOR_0360	Wood River	Wood River	Upper Wood River	6/27/2019	2019	42.72676	-121.98963	42.73063	-121.98993	ODFW	UKB	WOOR	JC	FALSE	WOOD	39	ADF
OmyJC19WOOR_0361	Wood River	Wood River	Upper Wood River	6/27/2019	2019	42.72676	-121.98963	42.73063	-121.98993	ODFW	UKB	WOOR	JC	TRUE	WOOD	39	ADF
OmyJC19WOOR_0362	Wood River	Wood River	Upper Wood River	6/27/2019	2019	42.72676	-121.98963	42.73063	-121.98993	ODFW	UKB	WOOR	JC	TRUE	WOOD	39	ADF
OmyJC19WOOR_0363	Wood River	Wood River	Upper Wood River	6/27/2019	2019	42.72676	-121.98963	42.73063	-121.98993	ODFW	UKB	WOOR	JC	TRUE	WOOD	39	ADF
OmyJC19WOOR_0364	Wood River	Wood River	Upper Wood River	6/27/2019	2019	42.72676	-121.98963	42.73063	-121.98993	ODFW	UKB	WOOR	JC	FALSE	WOOD	39	ADF
OmyJC19WOOR_0365	Wood River	Wood River	Upper Wood River	6/27/2019	2019	42.72676	-121.98963	42.73063	-121.98993	ODFW	UKB	WOOR	JC	FALSE	WOOD	39	ADF
OmyJC19WOOR_0366	Wood River	Wood River	Upper Wood River	6/27/2019	2019	42.72676	-121.98963	42.73063	-121.98993	ODFW	UKB	WOOR	JC	FALSE	WOOD	39	ADF
OmyJC19WOOR_0367	Wood River	Wood River	Upper Wood River	6/27/2019	2019	42.72676	-121.98963	42.73063	-121.98993	ODFW	UKB	WOOR	JC	FALSE	WOOD	39	ADF
OmyJC19WOOR_0368	Wood River	Wood River	Upper Wood River	6/27/2019	2019	42.72676	-121.98963	42.73063	-121.98993	ODFW	UKB	WOOR	JC	FALSE	WOOD	39	ADF
OmyJC19WOOR_0369	Wood River	Wood River	Upper Wood River	6/27/2019	2019	42.72676	-121.98963	42.73063	-121.98993	ODFW	UKB	WOOR	JC	FALSE	WOOD	39	ADF
OmyJC19WOOR_0370	Wood River	Wood River	Upper Wood River	6/27/2019	2019	42.72676	-121.98963	42.73063	-121.98993	ODFW	UKB	WOOR	JC	FALSE	WOOD	39	ADF
OmyJC19WOOR_0371	Wood River	Wood River	Upper Wood River	6/27/2019	2019	42.72676	-121.98963	42.73063	-121.98993	ODFW	UKB	WOOR	JC	TRUE	WOOD	39	ADF
OmyJC19WOOR_0372	Wood River	Wood River	Upper Wood River	6/27/2019	2019	42.72676	-121.98963	42.73063	-121.98993	ODFW	UKB	WOOR	JC	TRUE	WOOD	39	ADF
OmyJC19WOOR_0373	Wood River	Wood River	Upper Wood River	6/27/2019	2019	42.72676	-121.98963	42.73063	-121.98993	ODFW	UKB	WOOR	JC	TRUE	WOOD	39	ADF
OmyJC19WOOR_0374	Wood River	Wood River	Upper Wood River	6/27/2019	2019	42.72676	-121.98963	42.73063	-121.98993	ODFW	UKB	WOOR	JC	TRUE	WOOD	39	ADF
OmyJC19WOOR_0375	Wood River	Wood River	Upper Wood River	6/27/2019	2019	42.72676	-121.98963	42.73063	-121.98993	ODFW	UKB	WOOR	JC	FALSE	WOOD	39	ADF
OmyJC19WOOR_0376	Wood River	Wood River	Upper Wood River	6/27/2019	2019	42.72676	-121.98963	42.73063	-121.98993	ODFW	UKB	WOOR	JC	TRUE	WOOD	39	ADF
OmyJC19WOOR_0377	Wood River	Wood River	Upper Wood River	6/27/2019	2019	42.72676	-121.98963	42.73063	-121.98993	ODFW	UKB	WOOR	JC	TRUE	WOOD	39	ADF
OmyJC19WOOR_0378	Wood River	Wood River	Upper Wood River	6/27/2019	2019	42.72676	-121.98963	42.73063	-121.98993	ODFW	UKB	WOOR	JC	TRUE	WOOD	39	ADF
OmyJC19WOOR_0379	Wood River	Wood River	Upper Wood River	6/27/2019	2019	42.72676	-121.98963	42.73063	-121.98993	ODFW	UKB	WOOR	JC	TRUE	WOOD	39	ADF
OmyJC19WOOR_0380	Wood River	Wood River	Upper Wood River	6/27/2019	2019	42.72676	-121.98963	42.73063	-121.98993	ODFW	UKB	WOOR	JC	TRUE	WOOD	39	ADF
OmyJC19WOOR_0381	Wood River	Wood River	Upper Wood River	6/27/2019	2019	42.72676	-121.98963	42.73063	-121.98993	ODFW	UKB	WOOR	JC	FALSE	WOOD	39	ADF
OmyJC19WOOR_0382	Wood River	Wood River	Upper Wood River	6/27/2019	2019	42.72676	-121.98963	42.73063	-121.98993	ODFW	UKB	WOOR	JC	TRUE	WOOD	39	ADF
OmyJC19WOOR_0383	Wood River	Wood River	Upper Wood River	6/27/2019	2019	42.72676	-121.98963	42.73063	-121.98993	ODFW	UKB	WOOR	JC	TRUE	WOOD	39	ADF
OmyJC19WOOR_0384	Wood River	Wood River	Upper Wood River	6/27/2019	2019	42.72676	-121.98963	42.73063	-121.98993	ODFW	UKB	WOOR	JC	TRUE	WOOD	39	ADF
OmyJC19WOOR_0385	Wood River	Wood River	Upper Wood River	6/27/2019	2019	42.72676	-121.98963	42.73063	-121.98993	ODFW	UKB	WOOR	JC	TRUE	WOOD	39	ADF
OmyJC19WOOR_0386	Wood River	Wood River	Upper Wood River	6/27/2019	2019	42.72676	-121.98963	42.73063	-121.98993	ODFW	UKB	WOOR	JC	FALSE	WOOD	39	ADF
OmyJC19WOOR_0387	Wood River	Wood River	Upper Wood River	6/27/2019	2019	42.72676	-121.98963	42.73063	-121.98993	ODFW	UKB	WOOR	JC	TRUE	WOOD	39	ADF
OmyJC19WOOR_0388	Wood River	Wood River	Upper Wood River	6/27/2019	2019	42.72676	-121.98963	42.73063	-121.98993	ODFW	UKB	WOOR	JC	TRUE	WOOD	39	ADF
OmyJC19WOOR_0389	Wood River	Wood River	Upper Wood River	6/27/2019	2019	42.72676	-121.98963	42.73063	-121.98993	ODFW	UKB	WOOR	JC	FALSE	WOOD	39	ADF
OmyJC19WOOR_0390	Wood River	Wood River	Upper Wood River	6/27/2019	2019	42.72676	-121.98963	42.73063	-121.98993	ODFW	UKB	WOOR	JC	FALSE	WOOD	39	ADF
OmyJC19WOOR_0391	Wood River	Wood River	Upper Wood River	6/27/2019	2019	42.72676	-121.98963	42.73063	-121.98993	ODFW	UKB	WOOR	JC	TRUE	WOOD	39	ADF
OmyJC19WOOR_0392	Wood River	Wood River	Upper Wood River	6/27/2019	2019	42.72676	-121.98963	42.73063	-121.98993	ODFW	UKB	WOOR	JC	TRUE	WOOD	39	ADF
OmyJC19WOOR_0393	Wood River	Wood River	Upper Wood River	6/27/2019	2019	42.72676	-121.98963	42.73063	-121.98993	ODFW	UKB	WOOR	JC	TRUE	WOOD	39	ADF
OmyJC19WOOR_0394	Wood River	Wood River	Upper Wood River	6/27/2019	2019	42.72676	-121.98963	42.73063	-121.98993	ODFW	UKB	WOOR	JC	FALSE	WOOD	39	ADF
OmyJC19WOOR_0395	Wood River	Wood River	Upper Wood River	6/27/2019	2019	42.72676	-121.98963	42.73063	-121.98993	ODFW	UKB	WOOR	JC	FALSE	WOOD	39	ADF
OmyJC19WOOR_0396	Wood River	Wood River	Upper Wood River	6/27/2019	2019	42.72676	-121.98963	42.73063	-121.98993	ODFW	UKB	WOOR	JC	FALSE	WOOD	39	ADF
OmyJC19WOOR_0397	Wood River	Wood River	Upper Wood River	6/27/2019	2019	42.72676	-121.98963	42.73063	-121.98993	ODFW	UKB	WOOR	JC	FALSE	WOOD	39	ADF
OmyJC19WOOR_0398	Wood River	Wood River	Upper Wood River	6/27/2019	2019	42.72676	-121.98963	42.73063	-121.98993	ODFW	UKB	WOOR	JC	FALSE	WOOD	39	ADF
OmyJC19WOOR_0399	Wood River	Wood River	Upper Wood River	6/27/2019	2019	42.72676	-121.98963	42.73063	-121.98993	ODFW	UKB	WOOR	JC	TRUE	WOOD	39	ADF
OmyJC19WOOR_0400	Wood River	Wood River	Upper Wood River	6/27/2019	2019	42.72676	-121.98963	42.73063	-121.98993	ODFW	UKB	WOOR	JC	TRUE	WOOD	39	ADF
OmyJC19WOOR_0401	Wood River	Wood River	Upper Wood River	6/27/2019	2019	42.72676	-121.98963	42.73063	-121.98993	ODFW	UKB	WOOR	JC	TRUE	WOOD	39	ADF
OmyJC19WOOR_0402	Wood River	Wood River	Upper Wood River	6/27/2019	2019	42.72676	-121.98963	42.73063	-121.98993	ODFW	UKB	WOOR	JC	TRUE	WOOD	39	ADF
OmyJC19WOOR_0403	Wood River	Wood River	Upper Wood River	6/27/2019	2019	42.72676	-121.98963	42.73063	-121.98993	ODFW	UKB	WOOR	JC	TRUE	WOOD	39	ADF
OmyJC19WOOR_0404	Wood River	Wood River	Upper Wood River	6/27/2019	2019	42.72676	-121.98963	42.73063	-121.98993	ODFW	UKB	WOOR	JC	FALSE	WOOD	39	ADF
OmyJC19WOOR_0405	Wood River	Wood River	Upper Wood River	6/27/2019	2019	42.72676	-121.98963	42.73063	-121.98993	ODFW	UKB	WOOR	JC	TRUE	WOOD	39	ADF
OmyJC19WOOR_0406	Wood River	Wood River	Upper Wood River	6/27/2019	2019	42.72676	-121.98963	42.73063	-121.98993	ODFW	UKB	WOOR	JC	TRUE	WOOD	39	ADF
OmyJC19WOOR_0407	Wood River	Wood River	Upper Wood River	6/27/2019	2019	42.72676	-121.98963	42.73063	-121.98993	ODFW	UKB	WOOR	JC	TRUE	WOOD	39	ADF
OmyJC19WOOR_0408	Wood River	Wood River	Upper Wood River	6/27/2019	2019	42.72676	-121.98963	42.73063	-121.98993	ODFW	UKB	WOOR	JC	TRUE	WOOD	39	ADF
OmyJC19WOOR_0409	Wood River	Wood River	Upper Wood River	6/27/2019	2019	42.72676	-121.98963	42.73063	-121.98993	ODFW	UKB	WOOR	JC	TRUE	WOOD	39	ADF
OmyJC19WOOR_0410	Wood River	Wood River	Upper Wood River	6/27/2019	2019	42.72676	-121.98963	42.73063	-121.98993	ODFW	UKB	WOOR	JC	FALSE	WOOD	39	ADF
OmyJC19WOOR_0411	Wood River	Wood River	Upper Wood River	6/27/2019	2019	42.72676	-121.98963	42.73063	-121.98993	ODFW	UKB	WOOR	JC	FALSE	WOOD	39	ADF
OmyJC19WOOR_0412	Wood River	Wood River	Upper Wood River	6/27/2019	2019	42.72676	-121.98963	42.73063	-121.98993	ODFW	UKB	WOOR	JC	TRUE	WOOD	39	ADF
OmyJC19WOOR_0413	Wood River	Wood River	Upper Wood River	6/27/2019	2019	42.72676	-121.98963	42.73063	-121.98993	ODFW	UKB	WOOR	JC	TRUE	WOOD	39	ADF
OmyJC19WOOR_0414	Wood River	Wood River	Upper Wood River	6/27/2019	2019	42.72676	-121.98963	42.73063	-121.98993	ODFW	UKB	WOOR	JC	TRUE	WOOD	39	ADF
OmyJC19WOOR_0415	Wood River	Wood River	Upper Wood River	6/27/2019	2019	42.72676	-121.98963	42.73063	-121.98993	ODFW	UKB	WOOR	JC	TRUE	WOOD	39	ADF
OmyJC19WOOR_0416	Wood River	Wood River	Upper Wood River	6/27/2019	2019	42.72676	-121.98963	42.73063	-121.98993	ODFW	UKB	WOOR	JC	TRUE	WOOD	39	ADF
OmyJC19WOOR_0417	Wood River	Wood River	Upper Wood River	6/27/2019	2019	42.72676	-121.98963	42.73063	-121.98993	ODFW	UKB	WOOR	JC	TRUE	WOOD	39	ADF
OmyJC19WOOR_0418	Wood River	Wood River	Upper Wood River	6/27/2019	2019	42.72676	-121.98963	42.73063	-121.98993	ODFW	UKB	WOOR	JC	TRUE	WOOD	39	ADF
OmyJC19WOOR_0419	Wood River	Wood River	Upper Wood River	6/27/2019	2019	42.72676	-121.98963	42.73063	-121.98993	ODFW	UKB	WOOR	JC	TRUE	WOOD	39	ADF
OmyJC19WOOR_0420	Wood River	Wood River	Upper Wood River	6/27/2019	2019	42.72676	-121.98963	42.73063	-121.98993	ODFW	UKB	WOOR	JC	TRUE	WOOD	39	ADF
OmyJC19WOOR_0421	Wood River	Wood River	Upper Wood River	6/27/2019	2019	42.72676	-121.98963	42.73063	-121.98993	ODFW	UKB	WOOR	JC	TRUE	WOOD	39	ADF
OmyJC19WOOR_0422	Wood River	Wood River	Upper Wood River	6/27/2019	2019	42.72676	-121.98963	42.73063	-121.98993	ODFW	UKB	WOOR	JC	TRUE	WOOD	39	ADF
OmyJC19WOOR_0423	Wood River	Wood River	Upper Wood River	6/27/2019	2019	42.72676	-121.98963	42.73063	-121.98993	ODFW	UKB	WOOR	JC	TRUE	WOOD	39	ADF
OmyJC19WOOR_0424	Wood River	Wood River	Upper Wood River	6/27/2019	2019	42.72676	-121.98963	42.73063	-121.98993	ODFW	UKB	WOOR	JC	TRUE	WOOD	39	ADF
OmyJC19WOOR_0425	Wood River	Wood River	Upper Wood River	6/27/2019	2019	42.72676	-121.98963	42.73063	-121.98993	ODFW	UKB	WOOR	JC	TRUE	WOOD	39	ADF
OmyJC19WOOR_0426	Wood River	Wood River	Upper Wood River	6/27/2019	2019	42.72676	-121.98963	42.73063	-121.98993	ODFW	UKB	WOOR	JC	FALSE	WOOD	39	ADF
OmyJC19WOOR_0427	Wood River	Wood River	Upper Wood River	6/27/2019	2019	42.72676	-121.98963	42.73063	-121.98993	ODFW	UKB	WOOR	JC	FALSE	WOOD	39	ADF
OmyJC19WOOR_0428	Wood River	Wood River	Upper Wood River	6/27/2019	2019	42.72676	-121.98963	42.73063	-121.98993	ODFW	UKB	WOOR	JC	TRUE	WOOD	39	ADF
OmyJC19WOOR_0429	Wood River	Wood River	Upper Wood River	6/27/2019	2019	42.72676	-121.98963	42.73063	-121.98993	ODFW	UKB	WOOR	JC	TRUE	WOOD	39	ADF
OmyJC19WOOR_0430	Wood River	Wood River	Upper Wood River	6/27/2019	2019	42.72676	-121.98963	42.73063	-121.98993	ODFW	UKB	WOOR	JC	FALSE	WOOD	39	ADF
OmyJC19WOOR_0431	Wood River	Wood River	Upper Wood River	6/27/2019	2019	42.72676	-121.98963	42.73063	-121.98993	ODFW	UKB	WOOR	JC	TRUE	WOOD	39	ADF
OmyJC19WOOR_0432	Wood River	Wood River	Upper Wood River	6/27/2019	2019	42.72676	-121.98963	42.73063	-121.98993	ODFW	UKB	WOOR	JC	TRUE	WOOD	39	ADF
OmyJC19WOOR_0433	Wood River	Wood River	Upper Wood River	6/27/2019	2019	42.72676	-121.98963	42.73063	-121.98993	ODFW	UKB	WOOR	JC	TRUE	WOOD	39	ADF
OmyJC19WOOR_0434	Wood River	Wood River	Upper Wood River	6/27/2019	2019	42.72676	-121.98963	42.73063	-121.98993	ODFW	UKB	WOOR	JC	TRUE	WOOD	39	ADF
OmyJC19WOOR_0435	Wood River	Wood River	Upper Wood River	6/27/2019	2019	42.72676	-121.98963	42.73063	-121.98993	ODFW	UKB	WOOR	JC	TRUE	WOOD	39	ADF
OmyJC19WOOR_0436	Wood River	Wood River	Upper Wood River	6/27/2019	2019	42.72676	-121.98963	42.73063	-121.98993	ODFW	UKB	WOOR	JC	TRUE	WOOD	39	ADF
OmyJC19WOOR_0437	Wood River	Wood River	Upper Wood River	6/27/2019	2019	42.72676	-121.98963	42.73063	-121.98993	ODFW	UKB	WOOR	JC	TRUE	WOOD	39	ADF
OmyJC19WOOR_0438	Wood River	Wood River	Upper Wood River	6/27/2019	2019	42.72676	-121.98963	42.73063	-121.98993	ODFW	UKB	WOOR	JC	TRUE	WOOD	39	ADF
OmyJC19WOOR_0439	Wood River	Wood River	Upper Wood River	6/27/2019	2019	42.72676	-121.98963	42.73063	-121.98993	ODFW	UKB	WOOR	JC	TRUE	WOOD	39	ADF
OmyJC19WOOR_0440	Wood River	Wood River	Upper Wood River	6/27/2019	2019	42.72676	-121.98963	42.73063	-121.98993	ODFW	UKB	WOOR	JC	TRUE	WOOD	39	ADF
OmyJC19WOOR_0441	Wood River	Wood River	Upper Wood River	6/27/2019	2019	42.72676	-121.98963	42.73063	-121.98993	ODFW	UKB	WOOR	JC	TRUE	WOOD	39	ADF
OmyJC19WOOR_0442	Wood River	Wood River	Upper Wood River	6/27/2019	2019	42.72676	-121.98963	42.73063	-121.98993	ODFW	UKB	WOOR	JC	TRUE	WOOD	39	ADF
OmyJC19WOOR_0443	Wood River	Wood River	Upper Wood River	6/27/2019	2019	42.72676	-121.98963	42.73063	-121.98993	ODFW	UKB	WOOR	JC	TRUE	WOOD	39	ADF
OmyJC19WOOR_0444	Wood River	Wood River	Upper Wood River	6/27/2019	2019	42.72676	-121.98963	42.73063	-121.98993	ODFW	UKB	WOOR	JC	TRUE	WOOD	39	ADF
OmyJC19WOOR_0445	Wood River	Wood River	Upper Wood River	6/27/2019	2019	42.72676	-121.98963	42.73063	-121.98993	ODFW	UKB	WOOR	JC	TRUE	WOOD	39	ADF
OmyJC19WOOR_0446	Wood River	Wood River	Upper Wood River	6/27/2019	2019	42.72676	-121.98963	42.73063	-121.98993	ODFW	UKB	WOOR	JC	FALSE	WOOD	39	ADF
OmyJC19WOOR_0447	Wood River	Wood River	Upper Wood River	6/27/2019	2019	42.72676	-121.98963	42.73063	-121.98993	ODFW	UKB	WOOR	JC	TRUE	WOOD	39	ADF
OmyJC19WOOR_0448	Wood River	Wood River	Upper Wood River	6/27/2019	2019	42.72676	-121.98963	42.73063	-121.98993	ODFW	UKB	WOOR	JC	TRUE	WOOD	39	ADF
OmyJC19WOOR_0449	Wood River	Wood River	Upper Wood River	6/27/2019	2019	42.72676	-121.98963	42.73063	-121.98993	ODFW	UKB	WOOR	JC	TRUE	WOOD	39	ADF
OmyJC19WOOR_0450	Wood River	Annie Creek	Lower Annie Creek	10/22/2018	2018	42.72644	-121.9976	42.72881	-121.9978	ODFW	UKB	WOOR	JC	FALSE	ANNI	40	ADF
OmyJC19WOOR_0451	Wood River	Annie Creek	Lower Annie Creek	10/22/2018	2018	42.72644	-121.9976	42.72881	-121.9978	ODFW	UKB	WOOR	JC	FALSE	ANNI	40	ADF
OmyJC19WOOR_0452	Wood River	Annie Creek	Lower Annie Creek	10/22/2018	2018	42.72644	-121.9976	42.72881	-121.9978	ODFW	UKB	WOOR	JC	FALSE	ANNI	40	ADF
OmyJC19WOOR_0453	Wood River	Annie Creek	Lower Annie Creek	10/22/2018	2018	42.72644	-121.9976	42.72881	-121.9978	ODFW	UKB	WOOR	JC	FALSE	ANNI	40	ADF
OmyJC19WOOR_0454	Wood River	Annie Creek	Lower Annie Creek	10/22/2018	2018	42.72644	-121.9976	42.72881	-121.9978	ODFW	UKB	WOOR	JC	TRUE	ANNI	40	ADF
OmyJC19WOOR_0455	Wood River	Annie Creek	Lower Annie Creek	10/22/2018	2018	42.72644	-121.9976	42.72881	-121.9978	ODFW	UKB	WOOR	JC	FALSE	ANNI	40	ADF
OmyJC19WOOR_0456	Wood River	Annie Creek	Lower Annie Creek	10/22/2018	2018	42.72644	-121.9976	42.72881	-121.9978	ODFW	UKB	WOOR	JC	FALSE	ANNI	40	ADF
OmyJC19WOOR_0457	Wood River	Annie Creek	Lower Annie Creek	10/22/2018	2018	42.72644	-121.9976	42.72881	-121.9978	ODFW	UKB	WOOR	JC	TRUE	ANNI	40	ADF
OmyJC19WOOR_0458	Wood River	Annie Creek	Lower Annie Creek	10/22/2018	2018	42.72644	-121.9976	42.72881	-121.9978	ODFW	UKB	WOOR	JC	FALSE	ANNI	40	ADF
OmyJC19WOOR_0459	Wood River	Annie Creek	Lower Annie Creek	10/22/2018	2018	42.72644	-121.9976	42.72881	-121.9978	ODFW	UKB	WOOR	JC	FALSE	ANNI	40	ADF
[truncated: 2,281 more rows]
