# Supplementary material for: Characterizing the Distribution of Oncorhynchus mykiss Genetic Diversity in the Klamath River Basin Before Dam Removal
Source: Evol Appl. 2026 Jul 12;19(7):e70297. doi: 10.1111/eva.70297 (PMC13358376; doi:10.1111/eva.70297)
Supplement: Supplementary file 9 — Table S2: Marker information. Marker identification, genomic position, primer information, presumed type (i.e., neutral or adaptive), and source. [file EVA-19-e70297-s006.csv]

marker	chr	SNP_position	FWDprimer	probes	Presumed Type	Source	Passed_Filtering
Omy_RAD72528-44	1	7354513	^TGATGATCCGGACCCTCTCT	TTGGAACAAACTGT|ACAGTTTGTTCCAA|TTGGAACTAACTGT|ACAGTTAGTTCCAA	Adaptive. Range of annual air temperature. Basin-wide, top-outlier	Micheletti et al 2018 Mol Ecol	TRUE
OMS00078	1	10499333	^GAGGGAAGCAGCCATAAACAGAATA	TTCACATGCATAAGAGTG|CACTCTTATGCATGTGAA|TCACATGCATGAGAGTG|CACTCTCATGCATGTGA	Neutral	Sánchez et al. 2009	TRUE
Omy_RAD65808-68	1	12187698	^TCCTTCACTCTCGATCGGGA	ATCGGGATTCACTT|AAGTGAATCCCGAT|ATCGGGAGTCACTT|AAGTGACTCCCGAT	Adaptive. Mean precipitation (driest quarter). Basin-wide, top-outlier	Micheletti et al 2018 Mol Ecol	TRUE
Omy_gadd45-332	1	12240053	^AGAGAAGACTCACTGCTGTTTGC	TTGCTCCAAAATGG|CCATTTTGGAGCAA|TTGCTCCGAAATGG|CCATTTCGGAGCAA	Neutral	Campbell unpublished	TRUE
Omy_107031-704	1	18131799	^GGCTTTCGGATACTGAGCAACAA	TGGACATGATTGCATAGAC|GTCTATGCAATCATGTCCA|CTGGACATGATTACATAGAC|GTCTATGTAATCATGTCCAG	Neutral	Abadía-Cardoso et al. 2011	TRUE
Omy_RAD73963-73	1	23729539	^CCCTCTCAGGAAAGTGACCAC	TTTCTTTTGGA|TCCAAAAGAAA|TTTCTATTGGA|TCCAATAGAAA	Adaptive. Basin-wide, top-outlier	Micheletti et al 2018 Mol Ecol	TRUE
Omy_metA-161	1	24257340	^CGCATGCACCAGTTGTAAGAAAG	CAAGTAAGTGGTTATATTCT|AGAATATAACCACTTACTTG|CAAGTAAGTGGTTCTATTCT|AGAATAGAACCACTTACTTG	Neutral	DeKoning unpublished. WSU	TRUE
Omy_RAD50632-21	1	38986533	^CCTGCAGGCTGGGTCATTAT	TCAGCACCTCCAGCC|GGCTGGAGGTGCTGA|TCAGTACCTCCAGCC|GGCTGGAGGTACTGA	Adaptive. Basin-wide, top-outlier	Micheletti et al 2018 Mol Ecol	TRUE
Omy_RAD57916-29	1	44429931	^GCAGGGCCTTAGAAACAGACT	CAGGGGCAAAACGG|CCGTTTTGCCCCTG|CAGGGGCCAAACGG|CCGTTTGGCCCCTG	Adaptive. Basin-wide, top-outlier	Micheletti et al 2018 Mol Ecol	TRUE
OMS00070	1	55279296	^CGTTCCTGCGGGACAGT	CAAAATACGGAAATGCAG|CTGCATTTCCGTATTTTG|AAATACGGGAATGCAG|CTGCATTCCCGTATTT	Neutral	Sánchez et al. 2009	TRUE
OMS00003	1	59464348	^GTGCCACTGATGAGGATGAGATCA	CTTTACTGTCGACATTTTA|TAAAATGTCGACAGTAAAG|TACTGTCGCCATTTTA|TAAAATGGCGACAGTA	Neutral	Sánchez et al. 2009	TRUE
Omy_gdh-271	1	63738413	^AGGTCAGTCTACTTACAGTATAAAGCAGT	TCACCCTGAAGTGTAGAC|GTCTACACTTCAGGGTGA|TCACCCTGAAATGTAGAC|GTCTACATTTCAGGGTGA	Neutral	Campbell et al. 2009	TRUE
Omy_cyp17-153	1	64509889	^GCCCTCCAAGTTCCAAGTGAAAA	ATACCTGAGTGTCATCG|CGATGACACTCAGGTAT|ATACCTGAGTATCATCG|CGATGATACTCAGGTAT	Neutral	DeKoning unpublished. WSU	TRUE
OMGH1PROM1-SNP1	1	70466474	^TCAAACTGCATTTGATGGAAACAAACAT	TAGTGTTCACTGACTTCA|TGAAGTCAGTGAACACTA|TAGTGTACACTGACTTCA|TGAAGTCAGTGTACACTA	Neutral	Abadía-Cardoso et al. 2011	FALSE
Omy_GH1P1_2	1	70466483	^TGCATTTGATGGAAACAAACATAT-TTATAATGTGT	AAACTGTTGAACGGTAGTG|CACTACCGTTCAACAGTTT|AAACTGTTGAACAGTAGTG|CACTACTGTTCAACAGTTT	Neutral	Aguilar and Garza 2008	TRUE
OMS00008	1	77384035	^CCCTTTAAGGAGGATTTTAAATATGTGAGATAGAA	CTTCAAATATCCATAATTATATC|GATATAATTATGGATATTTGAAG|TCAAATATCCATAATAATATC|GATATTATTATGGATATTTGA	Neutral	Sánchez et al. 2009	TRUE
Omy_105385-406	1	77446133	^GTAACCTACCCTCACCTGAACTTCA	CTTGGAACCATTGCTAC|GTAGCAATGGTTCCAAG|TTGGAACCGTTGCTAC|GTAGCAACGGTTCCAA	Neutral	Abadía-Cardoso et al. 2011	FALSE
Omy_stat3-273	1	79898098	^CAGACCTCCTCTATCTCCCTATGAG	CCAGTTTG|CAAACTGG|TCAGTTTG|CAAACTGA	Neutral	DeKoning unpublished. WSU	TRUE
Omy_G3PD_2-371	2	6083946	^GCAGGTAAGGTACACCATAGAGACA	AGACATGTGGATTGGCA|TGCCAATCCACATGTCT|CAGACATGTGTATTGGCA|TGCCAATACACATGTCTG	Neutral	CRITFC unpublished	TRUE
Omy_G3PD_2.246	2	6084071	^TCATGTATCAATTAAGGCATTGTCTTGTCT	AGTAAAGCCCATTGTTGAGT|ACTCAACAATGGGCTTTACT|AGTAAAGCCCATTATTGAGT|ACTCAATAATGGGCTTTACT	Neutral	Young unpublished	TRUE
Omy_98683-165	2	8555140	^GCCATTGCCAGAGAATTTGGTTAA	AGCCAGATACATATTTGT|ACAAATATGTATCTGGCT|CCAGATACAGATTTGT|ACAAATCTGTATCTGG	Neutral	Abadía-Cardoso et al. 2011	FALSE
OMS00156	2	12397197	^GAGCAGAACACATAGAGGAAAGACT	TGTGTGTCCTGCTGTAACA|TGTTACAGCAGGACACACA|TGTGTCCTGCAGTAACA|TGTTACTGCAGGACACA	Neutral	Sánchez et al. 2009	TRUE
Omy_114587-480	2	16204563	^CAGATTACGTTATTACGTTTGGGAAATTTTTAAGT	CCTGTCCAAAATTGT|ACAATTTTGGACAGG|CCTGTCCACAATTGT|ACAATTGTGGACAGG	Neutral	Abadía-Cardoso et al. 2011	TRUE
OMS00138	2	22318448	^TCGGACCACATGAGCAGTTC	CTAACAATAACCAAAGACTG|CAGTCTTTGGTTATTGTTAG|CTAACAATAACCACAGACTG|CAGTCTGTGGTTATTGTTAG	Neutral	Sánchez et al. 2009	TRUE
Omy_NaKATPa3-50	2	23893157	^GTTGAGCGTGTTATGGGAAAAGAG	CACTCTGTTTCCTTTCTTT|AAAGAAAGGAAACAGAGTG|TCTGTTTCCGTTCTTT|AAAGAACGGAAACAGA	Neutral	Campbell et al. 2009	TRUE
Omy_RAD25042-68	2	32793123	^GCTGCTGAAACTGGTTTGCA	AATTTCTGCCCAAA|TTTGGGCAGAAATT|AATTTCTTCCCAAA|TTTGGGAAGAAATT	Adaptive. Maximum annual air temperature. Basin-wide, top-outlier	Micheletti et al 2018 Mol Ecol	TRUE
Omy_RAD33798-24	2	38336651	^CAGGAGGGTCAAGTGGAGTC	GAGTCTATCAAGAT|ATCTTGATAGACTC|GAGTCTACCAAGAT|ATCTTGGTAGACTC	Adaptive. Minimum annual precipitation. Basin-wide, temperature-related;	Micheletti et al 2018 Mol Ecol	TRUE
Omy_cd59b-112	2	38922611	^TTTGGATAAGATTGTCTTATATGACTAAAATGTCATGT	CTAAAAGCCTATAGCAAACT|AGTTTGCTATAGGCTTTTAG|CTAAAAGCCTATAACAAACT|AGTTTGTTATAGGCTTTTAG	Neutral	DeKoning unpublished. WSU	FALSE
Omy_RAD27740-55	2	42745963	^TCGGCCTGTACTAGTCTCACT	TAACTTTAAAAAAA|TTTTTTTAAAGTTA|TAACTTTTAAAAAA|TTTTTTAAAAGTTA	Adaptive. Mean wind velocity. Basin-wide, top-outlier	Micheletti et al 2018 Mol Ecol	TRUE
Omy_u09-53.469	2	48859883	^ACAGCCTGAGCGTTTGCA	TTGCAGCCCTTATTGTG|CACAATAAGGGCTGCAA|TTGCAGCCCTTGTTGTG|CACAACAAGGGCTGCAA	Neutral	Limborg et al. 2012	TRUE
Omy_RAD20917-11	2	52384497	^CGTTGTCGTCTCCAATCAGGA	AGGTTGCGAGGTC|GACCTCGCAACCT|AGGTCGCGAGGTC|GACCTCGCGACCT	Adaptive. Basin-wide, top-outlier	Micheletti et al 2018 Mol Ecol	TRUE
Omy_metB-138	2	53792050	^TCTGTCCCTGACGCTATAAAAACG	TTCGCCAAAGAGAAAT|ATTTCTCTTTGGCGAA|TTCGCCAAAGTGAAAT|ATTTCACTTTGGCGAA	Neutral	DeKoning unpublished. WSU	TRUE
Omy_RAD9004-13	2	54044836	^TATACCACGCCTTCCCTGGA	TCATCTGAAGGGGG|CCCCCTTCAGATGA|TCATCTAAAGGGGG|CCCCCTTTAGATGA	Adaptive. Mean air temperature (driest quarter). Basin-wide, top-outlier	Micheletti et al 2018 Mol Ecol	TRUE
Omy_lpl-220	2	60022813	^TGACAATCACTGAGCAACTGAACTC	AGTGACAGTCA|TGACTGTCACT|AGTCACAGTCA|TGACTGTGACT	Neutral	Narum et al. 2010	TRUE
Omy_RAD16104-20	2	67119313	^ATTCCAAAACCTGCAGGGGT	AGGGCAAAGACAAAGG|CCTTTGTCTTTGCCCT|AGGGCAAGGTCAAAGG|CCTTTGACCTTGCCCT	Adaptive	Hess et al 2016, ProcB	TRUE
Omy_RAD37816-68	2	73500031	^CTCATTCCCTGGCCGTCTG	GCGGCGTAAAAATG|CATTTTTACGCCGC|GCGGCGTTAAAATG|CATTTTAACGCCGC	Adaptive. Basin-wide, top-outlier	Micheletti et al 2018 Mol Ecol	TRUE
Omy_RAD46314-35	2	78480158	^ACTGCATCTTTTCCCCTGCA	TAGCAATGGT|ACCATTGCTA|TAGCGATGGT|ACCATCGCTA	Adaptive-Thermal Adaptation	Chen et al. 2018, MEC. Micheletti et al. 2018, MEC	TRUE
Omy_RAD73204-63	3	24670264	^CCTGGGCAATGACCTCCAC	GTGCCCGCTCTCCACCG|CGGTGGAGAGCGGGCAC|GTGCCCCCTCTCCACCG|CGGTGGAGAGGGGGCAC	Adaptive	Hess et al 2016, ProcB	TRUE
OMS00096	3	29109394	^CATGAGAATGGATCAGTCTCCACAA	AAAGAGGAAGAGTCTCG|CGAGACTCTTCCTCTTT|AAAGAGGAAGCGTCTCG|CGAGACGCTTCCTCTTT	Neutral	Sánchez et al. 2009	TRUE
Omy_RAD35005-13	3	37188435	^TGGTCAAAGTTGAGGGTGGT	CCAACTCCCGACGG|CCGTCGGGAGTTGG|CCAACTCTCGACGG|CCGTCGAGAGTTGG	Adaptive. Number of Damns passed. Basin-wide, top-outlier	Micheletti et al 2018 Mol Ecol	FALSE
Omy_112301-202	3	37590554	^GTAAACCCTGCCCACATAATTAGGT	AATGCGAAGACAAACT|AGTTTGTCTTCGCATT|AATGCGAAGCCAAACT|AGTTTGGCTTCGCATT	Neutral	Abadía-Cardoso et al. 2011	FALSE
Omy_RAD13499-13	3	38408941	^GTTCACCTGACGACCAAGGT	CGCCCTGTCCGCCA|TGGCGGACAGGGCG|CGCCCTGCCCGCCA|TGGCGGGCAGGGCG	Adaptive. Natal Site Diurnal Range. Basin-wide, precipitation-related;	Micheletti et al 2018 Mol Ecol	TRUE
Omy_u09-54-311	3	42920502	^GTGGCTCCCCAGGAACAAG	TGGTAATTATTCAACAGATCAGT|ACTGATCTGTTGAATAATTACCA|TGGTAATTATTCAACAAATCAGT|ACTGATTTGTTGAATAATTACCA	Neutral	Young unpublished	TRUE
Omy_RAD58835-15	3	53735338	^GTCTGCTAAGGTCCTGCAGG	ATAGCTGCTGGGACCCA|TGGGTCCCAGCAGCTAT|ATAGCTTCTGGGACCCA|TGGGTCCCAGAAGCTAT	Neutral	CRITFC unpublished	TRUE
Omy_u07-79-166	3	57523676	^CCCGCTATATTATTTGATCACCCTTGA	ACTTGGGAATACCCCAGCC|GGCTGGGGTATTCCCAAGT|CTTGGGAATAACCCAGCC|GGCTGGGTTATTCCCAAG	Neutral	Limborg et al. 2012	TRUE
Omy_117815-81	3	67894257	^CTGCTTTATGCACACCACATTGT	CTATACGGAGACCAGC|GCTGGTCTCCGTATAG|CTATACGGAAACCAGC|GCTGGTTTCCGTATAG	Neutral	Abadía-Cardoso et al. 2011	FALSE
Omy_118654-91	3	75458069	^CAGCGTAGACCGTTTCCTCATTAT	TCAGCTTGTCTTGCCGC|GCGGCAAGACAAGCTGA|CAGCTTGTCCTGCCGC|GCGGCAGGACAAGCTG	Neutral	Abadía-Cardoso et al. 2011	TRUE
Omy_aromat-280	4	3391469	^CTCCATTGATTCATGCCGAACATT	TCTTGCAAACTCC|GGAGTTTGCAAGA|TCTTGCGAACTCC|GGAGTTCGCAAGA	Neutral	DeKoning unpublished. WSU	TRUE
Omy_105075-162	4	7635334	^GGAGAAGGACAAGGACATTGGTAAT	CTTTCTCTCCTACTTTCC|GGAAAGTAGGAGAGAAAG|CTTTCTCTCCTCCTTTCC|GGAAAGGAGGAGAGAAAG	Neutral	Abadía-Cardoso et al. 2011	TRUE
Omy_myoD-178	4	10520793	^GGTCAAATATTTCATTTACGATTACACTTAGGC	TTTTATGAGATATAATTTCC|GGAAATTATATCTCATAAAA|TTTTATGAGATATCATTTCC|GGAAATGATATCTCATAAAA	Neutral	Campbell et al. 2009	TRUE
Omy_128923-433	4	16436234	^CTATGTCCTTGGCAGAAGTCTACA	CTTCATTTTCATTCACTGTTTT|AAAACAGTGAATGAAAATGAAG|CATTTTCATTCGCTGTTTT|AAAACAGCGAATGAAAATG	Neutral	Abadía-Cardoso et al. 2011	TRUE
Omy_130524-160	4	28889024	^CGAAGGTAGCGATTGGTCGTT	ATGGCTTGATCCTCA|TGAGGATCAAGCCAT|ATGGCTTCATCCTCA|TGAGGATGAAGCCAT	Neutral	Abadía-Cardoso et al. 2011	TRUE
Omy_RAD77789-54	4	30976138	^AGACAAAACCTGCAGGGGAC	TAAATTATATTTGACAG|CTGTCAAATATAATTTA|TAAATTACATTTGACAG|CTGTCAAATGTAATTTA	Adaptive	Hess et al 2016, ProcB	TRUE
OMS00079	4	35250473	^GTAACATTATGAATCTATCAGTTTCCCTAGCT	CTACTTTTCACAGTAACACAG|CTGTGTTACTGTGAAAAGTAG|CTACTTTTCACAGTGACACAG|CTGTGTCACTGTGAAAAGTAG	Neutral	Sánchez et al. 2009	TRUE
Omy_117286-374	4	52310165	^TGATGTGTTGTTCCTCATGGCTTA	CTTTCCTCATCATACTCTATGG|CCATAGAGTATGATGAGGAAAG|TCCTCATCATACACTATGG|CCATAGTGTATGATGAGGA	Neutral	Abadía-Cardoso et al. 2011	FALSE
OMS00087	4	52511964	^GCAAATTTCACCCTTAACGTGGTTT	GTTACAACTGACAAAGTGTG|CACACTTTGTCAGTTGTAAC|GTTAAAGCTGACAAAGTGT|ACACTTTGTCAGCTTTAAC	Neutral	Sánchez et al. 2009	FALSE
OMS00111	4	63031581	^CATGCGGACCTGCATAGCT	CAACCAGACTACCATTC|GAATGGTAGTCTGGTTG|AACCAGACTGCCATTC|GAATGGCAGTCTGGTT	Neutral	Sánchez et al. 2009	TRUE
Omy_RAD92485-64	4	68318464	^CCAGTCAGTCTTGCCTCAGG	GTGTAGATATACAT|ATGTATATCTACAC|GTGTAGAAATACAT|ATGTATTTCTACAC	Adaptive. Range of water temperature . Basin-wide, top-outlier	Micheletti et al 2018 Mol Ecol	FALSE
OMS00116	5	11341754	^GCCTTTCTCCCATATCACATTCGA	CTTTTACATTTTCAATATTCTG|CAGAATATTGAAAATGTAAAAG|TTTACATTTTCAATTTTCTG|CAGAAAATTGAAAATGTAAA	Neutral	Sánchez et al. 2009	TRUE
Omy_RAD13073-16	5	13954598	^GTGAGGGATCACACCTGCAG	AAAGGGGACATTACG|CGTAATGTCCCCTTT|AAAAGGGACATTACG|CGTAATGTCCCTTTT	Adaptive. Basin-wide, top-outlier	Micheletti et al 2018 Mol Ecol	TRUE
Omy_110362-585	5	14307279	^GCAGCCAAGATGAACGAAAACTTC	CACCGCCCTGCCCGT|ACGGGCAGGGCGGTG|CACCGCCTTGCCCGT|ACGGGCAAGGCGGTG	Neutral	Abadía-Cardoso et al. 2011	TRUE
OmyR19198Pearse	5	28579373	^TCATTACCTACGCAGTGGAG	ATTTAGCAGGAGGCCTCTCCA|TGGAGAGGCCTCCTGCTAAAT|ATTTAGCAGAAGGCCTCTCCA|TGGAGAGGCCTTCTGCTAAAT	Adaptive. Residency vs anadromy	Kathleen O Malley from Devon Pearse	TRUE
OmyR40252Pearse	5	31675278	^ACTCTGAATTCCTCAGGCTT	AATGCTATATTGAACCTTAA|TTAAGGTTCAATATAGCATT|AATGCTAAATTGAACCTTAA|TTAAGGTTCAATTTAGCATT	Adaptive. Residency vs anadromy	Kathleen O Malley from Devon Pearse	TRUE
OmyR14589Pearse	5	34973485	^GTAACCATGACATCCACCAATC	ATCCCTGTTATCTAATCATT|AATGATTAGATAACAGGGAT|ATCCCTGTAATCTAATCATT|AATGATTAGATTACAGGGAT	Adaptive. Residency vs anadromy	Kathleen O Malley from Devon Pearse	TRUE
Omy_RAD23894-58	5	40927121	^TGCAGAAAGGCTGTGTGGAT	GTGGATTAGGGG|CCCCTAATCCAC|GTGGATTTGGGG|CCCCAAATCCAC	Adaptive-Thermal Adaptation	Chen et al. 2018, MEC. Micheletti et al. 2018, MEC	TRUE
OmyR24370Pearse	5	47337540	^CAGGAGTAATGCATCCCAATG	TAAGACTTGGCATAAGCATG|CATGCTTATGCCAAGTCTTA|TAAGACTTAGCATAAGCATG|CATGCTTATGCTAAGTCTTA	Adaptive. Residency vs anadromy	Kathleen O Malley from Devon Pearse	TRUE
Omy_bcAKala-380rd	5	53469295	^TTGCTCTCTTCTGGTTGCCTTA	CATACCCATCCTATGTCAG|CTGACATAGGATGGGTATG|CATACTCATCCTATGTCAG|CTGACATAGGATGAGTATG	Neutral	Narum et al. 2010	TRUE
OmyR33562Pearse	5	56162785	^GGTGACTGAGCTGGATGT	GTGGTTACAAAGGGTCTGCA|TGCAGACCCTTTGTAACCAC|GTGGTTACAAGGGGTCTGCA|TGCAGACCCCTTGTAACCAC	Adaptive. Residency vs anadromy	Kathleen O Malley from Devon Pearse	TRUE
Omy_u09-61.043	5	58840810	^TAGTCACATCCATAGTAATACTTCC	CACTTGGTCCTTTTTCA|TGAAAAAGGACCAAGTG|CTTGGTCCATTTTCA|TGAAAATGGACCAAG	Neutral	Young unpublished	FALSE
Omy_RAD30392-17	5	61772669	^CCACTACTCACAGACCTGCA	CTGAGACTGTGTGT|ACACACAGTCTCAG|CTGAGACCGTGTGT|ACACACGGTCTCAG	Adaptive. Maxiumum air temperature (warmest quarter). Basin-wide, temperature-related;	Micheletti et al 2018 Mol Ecol	TRUE
Omy_SECC22b-88	5	61828903	^GGATCCCTCCTTTTAACACAAGACT	CTGTCTGTCCATATATC|GATATATGGACAGACAG|CTGTCTGTCCGTATATC|GATATACGGACAGACAG	Neutral. Possible linkage	Campbell unpublished	FALSE
OmyR40319Pearse	5	63158919	^AAAGATTGCTGCGATGTCTAAT	TGCAAGTGCTGCCCTTTTAT|ATAAAAGGGCAGCACTTGCA|TGCAAGTGCAGCCTTTTTAT|ATAAAAAGGCTGCACTTGCA	Adaptive. Residency vs anadromy	Kathleen O Malley from Devon Pearse	TRUE
OMS00169	5	67568174	^AGCACTTGACTCAAACTCACATAAATCA	CAAAAAGCATTGATATCAAT|ATTGATATCAATGCTTTTTG|AAAAGCATTGACATCAAT|ATTGATGTCAATGCTTTT	Neutral. Possible linkage	Sánchez et al. 2009	TRUE
Omy_RAD85131-35	5	75534697	^TTCAATAACTACAGGCAGATGGT	GATGGTATGGTGAG|CTCACCATACCATC|GATGGTACGGTGAG|CTCACCGTACCATC	Adaptive. Mean wind velocity. Basin-wide, top-outlier	Micheletti et al 2018 Mol Ecol	TRUE
Omy_109525-403	5	84224892	^CCTCATTCTCATTGGTGAGTTGTCT	CCTACACCTCTTTTTTCCACA|TGTGGAAAAAAGAGGTGTAGG|CCTACACCTCTTTTCTCCACA|TGTGGAGAAAAGAGGTGTAGG	Neutral	Abadía-Cardoso et al. 2011	TRUE
Omy_RAD43573-37	6	1745954	^TGCAGGGAACGATGAAACCA	GAAAGAGAGAGTTT|AAACTCTCTCTTTC|GAAAGAGGGAGTTT|AAACTCCCTCTTTC	Adaptive. Basin-wide, top-outlier	Micheletti et al 2018 Mol Ecol	TRUE
Omy_105714-265	6	7594847	^CCACTCAGTGCAAGCATGGA	CTGTTGTTTGAGGTTCAG|CTGAACCTCAAACAACAG|TGTTGTTTGAGATTCAG|CTGAATCTCAAACAACA	Neutral	Abadía-Cardoso et al. 2011	TRUE
Omy_107285-69	6	9809156	^GCCCTTGTGACAATGCACTGTTATA	ATACGTTACTTTTGACCTTGT|ACAAGGTCAAAAGTAACGTAT|ACGTTACTTTTCACCTTGT|ACAAGGTGAAAAGTAACGT	Neutral	Abadía-Cardoso et al. 2011	TRUE
OMS00013	6	10325271	^GCCTTTGTTCTCCTTGGTGGTTA	CTTCTTTTCCCTTGCTACTC|GAGTAGCAAGGGAAAAGAAG|CTTTTCCCTCGCTACTC|GAGTAGCGAGGGAAAAG	Neutral	Sánchez et al. 2009	FALSE
Omy_RAD35417-9	6	15867514	^GCACTTGACCACATAGCTGG	TGCAGGACGTGCTTTGT|ACAAAGCACGTCCTGCA|TGCAGGACATGCTTTGT|ACAAAGCATGTCCTGCA	Adaptive.	Hess et al 2016, ProcB	TRUE
Omy_b9-164	6	17599731	^GCACAGAACACAGCCAATATTAACA	CCTACAACTTGATCTAACGTG|CACGTTAGATCAAGTTGTAGG|CCTACAACTTGATCTACGTG|CACGTAGATCAAGTTGTAGG	Neutral	Sprowles et al. 2006	TRUE
Omy_RAD47955-51	6	23191748	^AGTGTGCTAGAATGGGCCTG	TTGGAATAGAATCTATA|TATAGATTCTATTCCAA|TTGGAATATAATCTATA|TATAGATTATATTCCAA	Adaptive	Hess et al 2016, ProcB	TRUE
Omy_RAD55997-10	6	27405886	^CATTTTCTACCTGCAGGCTGC	AGGCTGCAATGTTT|AAACATTGCAGCCT|AGGCTGCCATGTTT|AAACATGGCAGCCT	Adaptive. Range of heat load index. Basin-wide, top-outlier	Micheletti et al 2018 Mol Ecol	TRUE
Omy_vamp5-303	6	33625138	^CTGCTTCCCAATTCAGTATCGTCTT	TGGCCGTAGTAGTTGGTCA|TGACCAACTACTACGGCCA|TGGCCGTAGTTGGTCA|TGACCAACTACGGCCA	Neutral	Narum et al. 2010	TRUE
Omy_star-206	6	36624863	^CGTGTGCCAGCCCTTCT	TCTTTGGCACTATATCT|AGATATAGTGCCAAAGA|TTTGGCACCATATCT|AGATATGGTGCCAAA	Neutral	DeKoning unpublished. WSU	TRUE
Omy_RAD68634-40	6	40260800	^TGCAGGACTCCTTTGAAACGT	CCTCTAAACTGAAT|ATTCAGTTTAGAGG|CCTCTAACCTGAAT|ATTCAGGTTAGAGG	Adaptive. Maxiumum air temperature (warmest quarter). Basin-wide, temperature-related;	Micheletti et al 2018 Mol Ecol	TRUE
Omy_RAD36952-53	6	40260970	^TGTACGTCATTGGGGCTGAG	AGGACATCTTCATC|GATGAAGATGTCCT|AGGACATATTCATC|GATGAATATGTCCT	Adaptive. Maxiumum air temperature (warmest quarter). Basin-wide, temperature-related;	Micheletti et al 2018 Mol Ecol	TRUE
Omy_IL1b-163	6	42313129	^GGAACAACAGGATTAAGCCTACTCT	CTGAGGTCATAAAAATA|TATTTTTATGACCTCAG|CTGAGGTCATACAAATA|TATTTGTATGACCTCAG	Neutral	DeKoning unpublished. WSU	TRUE
Omy_RAD39156-33	6	46886531	^GGGTGTGACATGTGTGCAGA	ACCGTAATGGAGAG|CTCTCCATTACGGT|ACCGTAACGGAGAG|CTCTCCGTTACGGT	Adaptive. Natal site air temperature (warmest quarter). Basin-wide, top-outlier	Micheletti et al 2018 Mol Ecol	TRUE
Omy_RAD7016-31	6	51490760	^GCAGGAATATTCACTGTTGCCA	ATAATTTCATTTAA|TTAAATGAAATTAT|ATAATTTAATTTAA|TTAAATTAAATTAT	Adaptive. Basin-wide, top-outlier	Micheletti et al 2018 Mol Ecol	TRUE
Omy_RAD60135-12	6	56110072	^AGCATACACACCTGCAGGAA	GAACATACCGGAAC|GTTCCGGTATGTTC|GAACATAGCGGAAC|GTTCCGCTATGTTC	Adaptive. Migration Distance to Ocean. Basin-wide, top-outlier	Micheletti et al 2018 Mol Ecol	TRUE
Omy_RAD35149-9	6	60182501	^GAGTCAATAGAGCCCCCTGC	GCGCGCTTATGTC|GACATAAGCGCGC|GCGCACTTATGTC|GACATAAGTGCGC	Adaptive. Basin-wide, top-outlier	Micheletti et al 2018 Mol Ecol	TRUE
Omy_mapK3-103	7	10975716	^GAAGTCATTACTGGTCAGTGGTCAA	AATTATTAAGCCTATTTTTTT|AAAAAAATAGGCTTAATAATT|ATTATTAAGCCTAATTTTTT|AAAAAATTAGGCTTAATAAT	Neutral. Possible linkage	CRITFC unpublished	TRUE
Omy_Omyclmk438-96	7	10976028	^CCCGACTCTACTTCACTACTTTCCT	TACGCAAATTAGGTTTAAA|TTTAAACCTAATTTGCGTA|CGCAAATTAGGGTTAAA|TTTAACCCTAATTTGCG	Species. Cutthroat	Sprowles et al. 2006	FALSE
OMS00176	7	11029167	^GTTGGAAGTTCCGGTGGTAGAG	TTCCAGCACTGCTGTC|GACAGCAGTGCTGGAA|CCAGCCCTGCTGTC|GACAGCAGGGCTGG	Neutral. Possible linkage	Sánchez et al. 2009	TRUE
Omy_cd28-130	7	19036977	^CACAACTCCACAGAGACAGTGA	CCTGTTCATTCACCC|GGGTGAATGAACAGG|CTGTTCGTTCACCC|GGGTGAACGAACAG	Neutral	DeKoning unpublished. WSU	TRUE
Omy_131460-646	7	36600038	^GTGAAAAGGAATGGAGGAGTACAGT	AATAAAGCAGAATTTGTTACTG|CAGTAACAAATTCTGCTTTATT|AAAGCAGAATTTATTACTG|CAGTAATAAATTCTGCTTT	Neutral	Abadía-Cardoso et al. 2011	TRUE
Omy_RAD30619-61	7	42710419	^CTGCAGGTCAATGGGTGCTA	CACTGTTAAA|TTTAACAGTG|CACTGTAAAA|TTTTACAGTG	Adaptive-Thermal Adaptation	Chen et al. 2018, MEC. Micheletti et al. 2018, MEC	TRUE
Omy_RAD2567-8	7	43793241	^CTGTCTGGATAGCCTTGCCC	GCAATGGGCTATTT|AAATAGCCCATTGC|GCATTGGGCTATTT|AAATAGCCCAATGC	Adaptive. Basin-wide, top-outlier	Micheletti et al 2018 Mol Ecol	TRUE
Omy_pad-196	7	44470619	^CAAACAACCACAGTAGTCCTCCAAT	AAGACAAAGGTGTAATACC|GGTATTACACCTTTGTCTT|AAGACAAAGGTATAATACC|GGTATTATACCTTTGTCTT	Neutral	Campbell unpublished	FALSE
Omy_RAD12439-64	7	44537893	^GGAACTTTTCACATCATGTTGACTG	CTTCTCCGATGTCA|TGACATCGGAGAAG|CTTCTCCAATGTCA|TGACATTGGAGAAG	Adaptive. Basin-wide, top-outlier	Micheletti et al 2018 Mol Ecol	TRUE
OMS00064	7	45227750	^GTGGATATGTAGTTCGATGGAACAGT	CAGGCAACATTTTATATAACTA|TAGTTATATAAAATGTTGCCTG|CAGGCAACATTTTATCTAACTA|TAGTTAGATAAAATGTTGCCTG	Neutral	Sánchez et al. 2009	TRUE
Omy_RAD62596-38	7	49977794	^GCAGGACACTGGTTCCCAAA	TTAAAAAATATATATTA|TAATATATATTTTTTAA|TTAAAATATATATATTA|TAATATATATATTTTAA	Neutral	CRITFC unpublished	TRUE
OMS00154	7	56234573	^GATGTTGGCTGGAGGTGTAGT	ACAGGGCTTCTGATTGA|TCAATCAGAAGCCCTGT|AGGGCTTCAGATTGA|TCAATCTGAAGCCCT	Neutral	Sánchez et al. 2009	FALSE
Omy_sys1-188	7	56428776	^CTTAAATGGTGCTGGTTGCTGTATT	AAACATGTACGACCTGTC|GACAGGTCGTACATGTTT|TGTAAACATGTACTACCTGTC|GACAGGTAGTACATGTTTACA	Neutral	Narum et al. 2010	FALSE
Omy_arp-630	7	57239751	^CTGCACAACTTGTTTCCTGCTATT	CCGCTCCGTCTGCT|AGCAGACGGAGCGG|CCGCTCTGTCTGCT|AGCAGACAGAGCGG	Neutral	Campbell et al. 2009	FALSE
Omy_myclarp404-111	7	57239957	^GCTGTGGTGCTCATGGGTAAA	CAAAGCCATACGTGGCC|GGCCACGTATGGCTTTG|AAGCCATCCGTGGCC|GGCCACGGATGGCTT	Species. Cutthroat	Campbell unpublished	FALSE
Omy_RAD2976-26	7	58337126	^AGGACTGTGATCCTCTCAGCT	CAGCTGGGTTGAGA|TCTCAACCCAGCTG|CAGCTGGATTGAGA|TCTCAATCCAGCTG	Adaptive. Basin-wide, top-outlier	Micheletti et al 2018 Mol Ecol	TRUE
Omy_97077-73	7	61875465	^GTGTAAACAAAATGACTCTGGGATTCAG	TGGTGCAATAGAAATA|TATTTCTATTGCACCA|CATGGTGCAATAGTAATA|TATTACTATTGCACCATG	Neutral	Abadía-Cardoso et al. 2011	TRUE
Omy_RAD7384-50	7	65241784	^GACACGCCCTCAGCCAG	GCCTCTGGCAG|CTGCCAGAGGC|GCCTCCGGCAG|CTGCCGGAGGC	Adaptive-Thermal Adaptation	Chen et al. 2018, MEC. Micheletti et al. 2018, MEC	FALSE
OMS00057	7	67908135	^GAGAAAGGGAGCATGAGACAGA	CTCCACAGAACCTTG|CAAGGTTCTGTGGAG|CTCCACAGCACCTTG|CAAGGTGCTGTGGAG	Neutral	Sánchez et al. 2009	FALSE
Omy_105105-448	7	68303584	^CAATTTGCAAGCAGGGAAAGGTTAT	AAGGAGAATGCATAATC|GATTATGCATTCTCCTT|TGAAAGGAGAATACATAATC|GATTATGTATTCTCCTTTCA	Neutral	Abadía-Cardoso et al. 2011	TRUE
OMS00132	8	9451350	^GTTTATGACTCCATTGCCGAAATGATT	CAGCAGTCCTCTGTGTGG|CCACACAGAGGACTGCTG|AGCAGTCCTCAGTGTGG|CCACACTGAGGACTGCT	Neutral	Sánchez et al. 2009	TRUE
Omy_hsp90BA-193	8	10667361	^GGAATCGATGACGACGAAGTGATC	CCTCCGCGCCTGC|GCAGGCGCGGAGG|CCTCCGCACCTGC|GCAGGTGCGGAGG	Neutral	Campbell and Narum 2009	FALSE
OMS00153	8	16303316	^ACTTTGCACCATAGGCTTGACAT	ACAAAATGTAATTTTCC|GGAAAATTACATTTTGT|CAAAATGTCATTTTCC|GGAAAATGACATTTTG	Neutral	Sánchez et al. 2009	TRUE
Omy_hsf2-146	8	17470364	^CCAACAATTGCAGCCTCATCTTAAT	ATAATCTACTA|TAGTAGATTAT|ATAATCTAACA|TGTTAGATTAT	Neutral	Campbell and Narum 2009	TRUE
OMS00068	8	17488038	^GCACTAACTGGACAACATTTTTAAGAATGA	AATATGCCTCCTTCGTCTC|GAGACGAAGGAGGCATATT|TATGCCTCCTCCGTCTC|GAGACGGAGGAGGCATA	Neutral	Sánchez et al. 2009	TRUE
Omy_srp09-37	8	21426823	^TAGTTGTATTAACTCTTCTTTGAGTCTAGA	TTGTGCTATTGACGCCACAG|CTGTGGCGTCAATAGCACAA|TTGTGCTATTGACACCACAG|CTGTGGTGTCAATAGCACAA	Neutral	Narum et al. 2010	TRUE
OMS00151	8	23949230	^CTAACGTCTTCCCAATGATATTTCACAAGATA	TCATGACCTTGATAATC|GATTATCAAGGTCATGA|ATGACCTCGATAATC|GATTATCGAGGTCAT	Neutral	Sánchez et al. 2009	TRUE
OMS00179	8	25539930	^GTCATAACAAAATCAGGGCTTTCCAA	TGCCTCTTCTCTTTTCTCAT|ATGAGAAAAGAGAAGAGGCA|CCTCTTCTCTTGTCTCAT|ATGAGACAAGAGAAGAGG	Neutral	Sánchez et al. 2009	TRUE
Omy_RAD24287-74	8	28035734	^ATTGTCTGTCTGCCGAGGTG	GGTCACTACCTCCC|GGGAGGTAGTGACC|GGTCACTGCCTCCC|GGGAGGCAGTGACC	Adaptive. Basin-wide, top-outlier	Micheletti et al 2018 Mol Ecol	TRUE
Omy_120255-332	8	29102820	^GCTAGCTAACATTGAAGGGTGGAAT	ACTATGCCATGAAGTTA|TAACTTCATGGCATAGT|ACTATGCCAAGAAGTTA|TAACTTCTTGGCATAGT	Neutral	Abadía-Cardoso et al. 2011	TRUE
Omy_RAD28236-38	8	40399499	^GGCACACATCTGTCCCGTAG	ATCTGTCTTCGTGC|GCACGAAGACAGAT|ATCTGTCCTCGTGC|GCACGAGGACAGAT	Adaptive. Migration Distance to Ocean. Basin-wide, migration-related	Gen Assess BPA report 2017	TRUE
Omy_RAD86706-72	8	40479421	^TTCCCTGTAACTGTCACGCC	TACGTTTCATTTCT|AGAAATGAAACGTA|TACGTTTTATTTCT|AGAAATAAAACGTA	Adaptive. Mean slope. Basin-wide, elevation-related	Gen Assess BPA report 2017	TRUE
Omy_104519-624	8	42764123	^CGTGTGAGTTTGCGGTAAAGAC	CAGCAGGATACATCCGACT|AGTCGGATGTATCCTGCTG|AGCAGGATACGTCCGACT|AGTCGGACGTATCCTGCT	Neutral	Abadía-Cardoso et al. 2011	TRUE
Omy_108007-193	8	43671991	^GTGAATACCACCCAGGCTTGT	ATGTTTTCTCCCTACTTAAC|GTTAAGTAGGGAGAAAACAT|TTTTCTCCCCACTTAAC|GTTAAGTGGGGAGAAAA	Neutral	Abadía-Cardoso et al. 2011	FALSE
Omy_cox2-335	8	50822629	^AGCTGGGCTGTATTTGTCAATACTT	CTTTAAAGACAAAGACTTTAT|ATAAAGTCTTTGTCTTTAAAG|TTTAAAGACAAAGCCTTTAT|ATAAAGGCTTTGTCTTTAAA	Neutral	DeKoning unpublished. WSU	TRUE
Omy_RAD18903-48	8	61039208	^GGGGATGAGTTCTTCGGTGG	AGGAGACACCA|TGGTGTCTCCT|AGGAGGCACCA|TGGTGCCTCCT	Adaptive-Thermal Adaptation	Chen et al. 2018, MEC. Micheletti et al. 2018, MEC	FALSE
Omy_nkef-241	8	69427037	^AGTGTCATTGATGTCGGCCTATTTT	CTTCTGTATCATTTTTG|CAAAAATGATACAGAAG|TCTTCTGTATAATTTTTG|CAAAAATTATACAGAAGA	Neutral	Campbell et al. 2009	TRUE
Omy_97865-196	8	82513344	^TCCAGACTTCTGGTTTGTTCCATT	ATTAATTAACAAGCTC|GAGCTTGTTAATTAAT|ATTAATTGACAAGCT|AGCTTGTCAATTAAT	Neutral	Abadía-Cardoso et al. 2011	TRUE
Omy_rbm4b-203	9	12485117	^CTGAAATTTGATGAATGGAAGCTGCA	CACGTTATTATGAAAAGGATGT|ACATCCTTTTCATAATAACGTG|ACGTTATTATGAAAAAGGATGT|ACATCCTTTTTCATAATAACGT	Neutral	Narum et al. 2010	TRUE
Omy_112820-82	9	21861264	^CCTTTCCTTTTGCATTTCCTCTACTTATTTATTT	CGCCGCCAAGTTA|TAACTTGGCGGCG|CGCCGCTAAGTTA|TAACTTAGCGGCG	Neutral	Abadía-Cardoso et al. 2011	TRUE
Omy_RAD65959-69	9	36338472	^ACATTTTGGTGTTAACAACCCTGT	TTTTGTCGTTCCTT|AAGGAACGACAAAA|TTTTGTCATTCCTT|AAGGAATGACAAAA	Adaptive. Basin-wide, top-outlier	Micheletti et al 2018 Mol Ecol	TRUE
OMS00103	9	38335692	^GAGATCACTGTAGGATTGGCTGTTT	CTCCACAGTAATTTTTTTTT|AAAAAAAAATTACTGTGGAG|CCACAGTAATTATTTTTT|AAAAAATAATTACTGTGG	Neutral	Sánchez et al. 2009	TRUE
OMS00056	9	43771325	^TCAGGAAGTAAACTGAAAATTCCAATGTATGA	TAGCTTGACCAAATAGCA|TGCTATTTGGTCAAGCTA|CTTGACCGAATAGCA|TGCTATTCGGTCAAG	Neutral	Sánchez et al. 2009	FALSE
OMS00175	9	50381707	^TTGCGATATGGGACTGTATACATTTATTCC	ATCACTAGTTCAAATACAA|TTGTATTTGAACTAGTGAT|ATCACTAGTTCAGATACAA|TTGTATCTGAACTAGTGAT	Neutral	Sánchez et al. 2009	TRUE
Omy_tlr5-205	9	60510483	^GAGCGTATCTGGTATGGTAACAACA	CAGTAATATTTCAGTGCCCG|CGGGCACTGAAATATTACTG|CAGTAATATTTCTGTGCCCG|CGGGCACAGAAATATTACTG	Neutral	DeKoning unpublished. WSU	TRUE
Omy_114315-438	9	64564508	^CCTCACCGATCTAGTCAACTTCATC	TTATGGGCTTAAGGGTC|GACCCTTAAGCCCATAA|TTATGGGCTTACGGGTC|GACCCGTAAGCCCATAA	Neutral	Abadía-Cardoso et al. 2011	TRUE
Omy_gluR-79	10	7508221	^GACTGTCTATAGCTATTCTTCTCAAACTGT	CAAGTATTTTGCGTAGGAAT|ATTCCTACGCAAAATACTTG|CAAGTATTTTGCATAGGAAT|ATTCCTATGCAAAATACTTG	Neutral	Campbell unpublished	TRUE
Omy_109894-185	10	10852282	^GGGAGGAATTGGAATGACAGATTAAC	CTCCCTGATCCCCC|GGGGGATCAGGGAG|CTCCCTGGTCCCCC|GGGGGACCAGGGAG	Neutral	Abadía-Cardoso et al. 2011	FALSE
M09AAE.082	10	32872704	^CTATGTGCAGTGCCCTTCTCA	AGGTTGTTTTACAAATTTAA|TTAAATTTGTAAAACAACCT|AGGTTGTTTTACACATTTAA|TTAAATGTGTAAAACAACCT	Neutral	Young unpublished	TRUE
OMS00095	10	38704654	^CTCCAATGGCTGTCAACAATTAAATATAAGAC	AGGCAACTATATATTTTTTT|AAAAAAATATATAGTTGCCT|AGGCAACTATATATATTTTT|AAAAATATATATAGTTGCCT	Neutral	Sánchez et al. 2009	TRUE
Omy_RAD26080-69	10	40486618	^TGTGGGACAGCACATACTCC	ATTAGTAGCATCATCGAG|CTCGATGATGCTACTAAT|ATTAGTAACATCATCGAG|CTCGATGATGTTACTAAT	Neutral	CRITFC unpublished	FALSE
Omy_RAD10733-10	10	41411754	^TATAGACCCCCTGCCAGTCA	AGGGTGAAGAACTG|CAGTTCTTCACCCT|AGGGTGAGGAACTG|CAGTTCCTCACCCT	Adaptive. Air and water temperature. Basin-wide, top-outlier	Micheletti et al 2018 Mol Ecol	TRUE
Omy_ftzf1-217	10	44060919	^ACAGGGATGGGCAACTTTGTT	TCATGACGAGTTCTGATTT|AAATCAGAACTCGTCATGA|TGACGAGTTCAGATTT|AAATCTGAACTCGTCA	Neutral	DeKoning unpublished. WSU	TRUE
Omy_p53-262	10	46190822	^CCCCAACATCCAGTATACAGTTTCA	CAAGTAGTATGGAGCTCTAT|ATAGAGCTCCATACTACTTG|AAGTAGTATGGTGCTCTAT|ATAGAGCACCATACTACTT	Neutral	Campbell unpublished	TRUE
Omy_tlr3-377	10	56447078	^GTCGCTCCGGGTGCTT	CGTGATTAGGTTCTTC|GAAGAACCTAATCACG|CGTGATTAGATTCTTC|GAAGAATCTAATCACG	Neutral	DeKoning unpublished. WSU	TRUE
OMS00106	10	59855697	^CGTGTAGCATTCTTGAGGAAGCTT	TCTGATGGAAACTTTC|GAAAGTTTCCATCAGA|TGATGGCAACTTTC|GAAAGTTGCCATCA	Neutral	Sánchez et al. 2009	TRUE
OMS00030	10	60401405	^CCTCGTGACTACAGAGCTATACAAC	ATGAGGGTCCCTATACAGG|CCTGTATAGGGACCCTCAT|ATGAGGGTCCCTCTACAGG|CCTGTAGAGGGACCCTCAT	Neutral	Sánchez et al. 2009	TRUE
Omy_UT16_2-173	10	61496264	^ATTGACTCATTATCACCTTAGTTGTAGCTTCA	ACAGTCAACAAGGGACTTAA|TTAAGTCCCTTGTTGACTGT|ACAGTCAATAAGGGACTTAA|TTAAGTCCCTTATTGACTGT	Neutral	Young unpublished	TRUE
Omy_RAD5374-56	11	6186937	^GCTGTTACCGTGTGATGTTGA	AGAGGGAAAGAGAG|CTCTCTTTCCCTCT|AGAGGGACAGAGAG|CTCTCTGTCCCTCT	Adaptive. Minimum annual precipitation. Basin-wide, top-outlier	Micheletti et al 2018 Mol Ecol	TRUE
Omy_g12-82	11	14764807	^GATCAATTCGATCGCTCATGAAACTT	CAAACTCTCAGGATTAG|CTAATCCTGAGAGTTTG|AAACTCTCGGGATTAG|CTAATCCCGAGAGTTT	Neutral	DeKoning unpublished. WSU	TRUE
Omy_BAMBI4.238	11	24411085	^CATGATGAGGAGGACCAAGATGAG	CACCGCAATCACCG|CGGTGATTGCGGTG|ACCGCGATCACCG|CGGTGATCGCGGT	Neutral	Young unpublished	TRUE
Omy_MYC_2	11	33841260	^CGGTTGCAGAACTCTCATGTTTG	CATAGACTTTTTGACCTTAT|ATAAGGTCAAAAAGTCTATG|CATAGACTTTTTGGCCTTAT|ATAAGGCCAAAAAGTCTATG	Neutral	Aguilar and Garza 2009	FALSE
Omy_RAD78502-57	11	37031757	^GAGAGGCATCCTGTCTAGGG	GGAAATATCACACA|TGTGTGATATTTCC|GGAAATAGCACACA|TGTGTGCTATTTCC	Adaptive. Maxiumum air temperature (warmest quarter). Basin-wide, top-outlier	Micheletti et al 2018 Mol Ecol	TRUE
Omy_BAC-F5.284	11	42789302	^CCTCATTTACTGTAGGACCATGCA	CAGTAGGGCGGCAAG|CTTGCCGCCCTACTG|ACAGTAGGACGGCAAG|CTTGCCGTCCTACTGT	Neutral	Limborg et al. 2012	TRUE
Omy_cox1-221	11	47052310	^CACTGAACTGTAAGCCATTGTGATT	CGGTAAGACCATTAAAA|TTTTAATGGTCTTACCG|CGGTAAGACCATTTAAA|TTTAAATGGTCTTACCG	Neutral	Campbell et al. 2009	TRUE
OMS00120	11	51013177	^GGCAGAAGAGGAGAGAGATATGATTG	CGCCCACTAAAAC|GTTTTAGTGGGCG|CACCCACCAAAAC|GTTTTGGTGGGTG	Neutral	Sánchez et al. 2009	TRUE
Omy_RAD42793-59	11	51408522	^CACGGCTAGTGGCATGTACC	CAGAGAATGCCAACAGA|TCTGTTGGCATTCTCTG|CAGAGAACGCCAACAGA|TCTGTTGGCGTTCTCTG	Adaptive	Hess et al 2016, ProcB	TRUE
Omy_102867-443	11	55934332	^CATTTGTTTAATTTGATTTGGCACAACTTCA	TTTGGGTACATAATTTTT|AAAAATTATGTACCCAAA|TGGGTACATCATTTTT|AAAAATGATGTACCCA	Neutral	Abadía-Cardoso et al. 2011	TRUE
Omy_oxct-85	11	68405894	^CGTCACTGAAACATTACTGTAACATCCA	CATCGCTTATTTATGC|GCATAAATAAGCGATG|CATCGCTAATTTATGC|GCATAAATTAGCGATG	Neutral	DeKoning unpublished. WSU	TRUE
Omy_117540-259	12	5079371	^GGCAGGTTAACACAGTCATCTACTATAAA	TGTCACTTCAAAGTTTG|CAAACTTTGAAGTGACA|TGTCACTTCAACGTTTG|CAAACGTTGAAGTGACA	Neutral	Abadía-Cardoso et al. 2011	TRUE
Omy_110201-359	12	28727952	^GGTAAGGCCTGTCTGACTATTTTGA	TTTGGCTATTGAAATTATACATT|AATGTATAATTTCAATAGCCAAA|TTGGCTATTGAAATTCTACATT|AATGTAGAATTTCAATAGCCAA	Neutral	Abadía-Cardoso et al. 2011	TRUE
Omy_RAD66402-36	12	30372084	^GGTGTGATACCTCAGAGCTCTG	AACCACTTCTCTG|CAGAGAAGTGGTT|AACCACCTCTCTG|CAGAGAGGTGGTT	Adaptive. Natal Site annual precipitation. Basin-wide, top-outlier	Micheletti et al 2018 Mol Ecol	TRUE
OMS00074	12	31104727	^CCTGTTTATTCATCTAAACCAGTTCTTTAAAAT	TGAAACAAAACAAATGTTCC|GGAACATTTGTTTTGTTTCA|AAACAAAACACATGTTCC|GGAACATGTGTTTTGTTT	Neutral	Sánchez et al. 2009	FALSE
Omy_hsc715-80	12	40136309	^CCGGTCTACCCTATAGCTGTTG	AACTGTATTTGGGAAAAT|ATTTTCCCAAATACAGTT|ATAAACTGTATTTGTGAAAAT|ATTTTCACAAATACAGTTTAT	Neutral	Campbell and Narum 2009	TRUE
Omy_RAD26691-36	12	47284987	^TGCAGGAAACCGTCAATCTACA	TCTCCTAACAGAAC|GTTCTGTTAGGAGA|TCTCCTAGCAGAAC|GTTCTGCTAGGAGA	Adaptive. Maxiumum air temperature (warmest quarter). Basin-wide, top-outlier	Micheletti et al 2018 Mol Ecol	TRUE
Omy_RAD38406-19	12	48181130	^CTGCAGGGGTATTAGGAGGC	AGGCTTTATATGGCC|GGCCATATAAAGCCT|AGGCATTATATGGCC|GGCCATATAATGCCT	Adaptive. Maxiumum air temperature (warmest quarter). Basin-wide, temperature-related	Gen Assess BPA report 2017	FALSE
OMS00077	12	48861950	^AATACCATCTTGAGCTCATTAGTAATTATTCAA	TTCCGGTGGTGAAGTT|AACTTCACCACCGGAA|CCGGTGCTGAAGTT|AACTTCAGCACCGG	Neutral	Sánchez et al. 2009	FALSE
Omy_RAD1919-22	12	53383757	^CAGGTCACAGACACACAGGG	CAGGGAGGAGG|CCTCCTCCCTG|CAGGGGGGAGG|CCTCCCCCCTG	Adaptive. Maximum Water Temperature. Basin-wide, top-outlier	Micheletti et al 2018 Mol Ecol	FALSE
Omy_ndk-152	12	56277959	^AAGAATTGAGGGATAAAAACAAAATAATATATAAACATGA	ACCCACTTTCAAAAC|GTTTTGAAAGTGGGT|ACCCACTCTCAAAAC|GTTTTGAGAGTGGGT	Neutral	Campbell unpublished	FALSE
Omy_RAD76570-62	12	56297752	^GCAGGTAGGTAGGAAGGAAAGC	AGAGGTGTTCTGGT|ACCAGAACACCTCT|AGAGGTGGTCTGGT|ACCAGACCACCTCT	Adaptive. Minimum annual precipitation. Basin-wide, precipitation-related;	Micheletti et al 2018 Mol Ecol	TRUE
Omy_gh-475	12	62308122	^AAGTTACCAGAATTTTGCAAACTCAACT	CTGAAACTCATGGTATACA|TGTATACCATGAGTTTCAG|CTGAAACTCATGATATACA|TGTATATCATGAGTTTCAG	Neutral	Campbell et al. 2009	TRUE
OMS00149	12	65894619	^GGCATCATTGTTCTTGCTCTGTTTA	GCTAAATGCACAG|CTGTGCATTTAGC|GCTAAAGGCACAG|CTGTGCCTTTAGC	Neutral	Sánchez et al. 2009	TRUE
Omy_RAD33122-47	12	66078752	^CAGGCTTTGTGGACATGTGC	CCACAGGGTGGTGC|GCACCACCCTGTGG|CCACAGGCTGGTGC|GCACCAGCCTGTGG	Adaptive. Basin-wide, top-outlier	Micheletti et al 2018 Mol Ecol	FALSE
Omy_hsp70aPro-329	12	66828836	^TGCGTATTATTGTTTTTCAAGGACTTTCAAA	ACATTCCAATATTCAACTAT|ATAGTTGAATATTGGAATGT|CATTCCAATATCCAACTAT|ATAGTTGGATATTGGAATG	Neutral	Campbell and Narum 2009	TRUE
OMS00053	12	66917868	^GGAGCCAGGTCAAGGTGATC	ATTTATATGTATCAATCA|TGATTGATACATATAAAT|ATTTATACGTATCAATCA|TGATTGATACGTATAAAT	Neutral	Sánchez et al. 2009	TRUE
OMS00112	12	68382081	^TGGCAGCAAAAGGGATGCA	CCGGTTTCAAGTTTACTTGT|ACAAGTAAACTTGAAACCGG|CGGTTTCAAGTATACTTGT|ACAAGTATACTTGAAACCG	Neutral	Sánchez et al. 2009	TRUE
Omy_111666-301	12	70990844	^GGGTGAAAAGAGTGGGACATTTACA	AGTATAACACAGTAAGACAAT|ATTGTCTTACTGTGTTATACT|AGTATAACACAGTTAGACAAT|ATTGTCTAACTGTGTTATACT	Neutral	Abadía-Cardoso et al. 2011	TRUE
Omy_118175-396	13	20282478	^AGGCTTCACACACACATGCA	CTCTTGCAGACATACCCGTA|TACGGGTATGTCTGCAAGAG|CTCTTGCAGACATTCCCGTA|TACGGGAATGTCTGCAAGAG	Neutral	Abadía-Cardoso et al. 2011	TRUE
Omy_129870-756	13	22915161	^TCGTTATTTTGCCTCGCGGTA	ACAGGTATTTCGTGAAATG|CATTTCACGAAATACCTGT|CAGGTATTTCATGAAATG|CATTTCATGAAATACCTG	Neutral	Abadía-Cardoso et al. 2011	TRUE
Omy_113490-159	13	26494831	^CATAGTACATTTACAGATAATGTTTTAAAGTGCATGT	CATCTGTTTTGGTTTAGC|GCTAAACCAAAACAGATG|CATCTGTTTTAGTTTAGC|GCTAAACTAAAACAGATG	Neutral	Abadía-Cardoso et al. 2011	TRUE
Omy_nach-200	13	30001796	^CTCATGAAAAACGGGAGAGCAAAG	AACTGACAGAGTCACAAC|GTTGTGACTCTGTCAGTT|CTGACAGAGACACAAC|GTTGTGTCTCTGTCAG	Neutral	DeKoning unpublished. WSU	FALSE
OMS00180	13	32462775	^GCGCCGAATGGCATTAGG	CTAAAAGTGCATTAAGCC|GGCTTAATGCACTTTTAG|CTAAAAGTGCCTTAAGCC|GGCTTAAGGCACTTTTAG	Neutral	Sánchez et al. 2009	TRUE
Omy_110064-419	13	36272850	^GTGCAAGGGACCTAGCTAATCC	ACGTTAGCTTTTAATTTC|GAAATTAAAAGCTAACGT|AACGTTAGCTTTTCATTTC|GAAATGAAAAGCTAACGTT	Neutral	Abadía-Cardoso et al. 2011	TRUE
Omy_g1-103	13	39287232	^AGTCGTGACAATGAGAAACAGTGTT	CCTTTTACAATGAAGATC|GATCTTCATTGTAAAAGG|CTTTTACAGTGAAGATC|GATCTTCACTGTAAAAG	Neutral	Stephens et al. 2009	FALSE
Omy_RAD19578-59	13	67131514	^GGTTGGACACCTCCTGGTTA	GGTTAAGAGTATTC|GAATACTCTTAACC|GGTTAAGGGTATTC|GAATACCCTTAACC	Adaptive. Natal Site precipitation (driest quarter). Basin-wide, top-outlier	Micheletti et al 2018 Mol Ecol	TRUE
Omy_IL6-320	14	7102407	^CGACTGATCTCCTGCAGACATG	CTATAGGAGAGAGGACAACA|TGTTGTCCTCTCTCCTATAG|ATAGGAGAGAAGACAACA|TGTTGTCTTCTCTCCTAT	Neutral	DeKoning unpublished. WSU	TRUE
OMS00089	14	13150534	^GCACCATTTGAATAAAAAATCTGCTTTGT	ATGAATCCCAAATAAGAAC|GTTCTTATTTGGGATTCAT|AATCCCAAACAAGAAC|GTTCTTGTTTGGGATT	Neutral	Sánchez et al. 2009	FALSE
Omy_hsf1b-241	14	14516742	^AGCCCGAACTATCCTAAAGCATTTT	CAGTGTTTTGTTTTTTGTCATT|AATGACAAAAAACAAAACACTG|AGTGTTTTGTTTTTGTCATT|AATGACAAAAACAAAACACT	Neutral	Campbell and Narum 2009	TRUE
Omy_116733-349	14	18498042	^GAAATGGACATGCCTACAAATTGCT	AGAGAATCTGATAGTATTTC|GAAATACTATCAGATTCTCT|AGAGAATCTGATAATATTTC|GAAATATTATCAGATTCTCT	Neutral	Abadía-Cardoso et al. 2011	TRUE
Omy_ntl-27	14	22071034	^GGTGTGTTACTGTAGTTGTGTCCTT	CAGACAAGAGTACCCCAAGAC|GTCTTGGGGTACTCTTGTCTG|CAGACAAGAGTACTCCAAGAC|GTCTTGGAGTACTCTTGTCTG	Neutral	Campbell et al. 2009	FALSE
Omy_txnip-343	14	24435825	^CCTTCAAACTAACGCATCATAGACATG	AACTGAAGAGATCTG|CAGATCTCTTCAGTT|AACTGAAGGGATCTG|CAGATCCCTTCAGTT	Neutral	Narum et al. 2010	FALSE
Omy_UBA3b	14	28552649	^GCCACTCAATGCATGTGTTTTCTAG	TGGAGATAACGCTAACTATT|AATAGTTAGCGTTATCTCCA|AGATAACGCAAACTATT|AATAGTTTGCGTTATCT	Neutral	Hansen et al. 2011	FALSE
Omy_RAD103359-45	14	40502475	^GGAGAAGGATGTGCTCCCTG	CCTGTAACGCACAG|CTGTGCGTTACAGG|CCTGTAATGCACAG|CTGTGCATTACAGG	Adaptive. Maximum Water Temperature. Basin-wide, top-outlier	Micheletti et al 2018 Mol Ecol	TRUE
Omy_RAD55404-54	14	43876869	^GCAGGGTGTCCACTACAGAC	ATTGTTTCTGAAGG|CCTTCAGAAACAAT|ATTGTTTTTGAAGG|CCTTCAAAAACAAT	Adaptive. Minimum annual precipitation. Basin-wide, top-outlier	Micheletti et al 2018 Mol Ecol	TRUE
Omy_RAD12566-14	14	44125336	^GTGGACATTCCTGCAGGGAT	ATGTAAACAAATTG|CAATTTGTTTACAT|ATGTAAATAAATTG|CAATTTATTTACAT	Adaptive. Maximum Water Temperature. Basin-wide, top-outlier	Micheletti et al 2018 Mol Ecol	TRUE
Omy_RAD3926-22	14	45345547	^CGTTCCTGCAGGCTTTTCAC	TTCACTTTTCCCTG|CAGGGAAAAGTGAA|TTCACTTCTCCCTG|CAGGGAGAAGTGAA	Adaptive. Migration Distance to Ocean. Basin-wide, precipitation-related;	Micheletti et al 2018 Mol Ecol	TRUE
Omy_mcsf-268	14	48758470	^CCAGCATTCGTTCCCATTTCC	AAATAATAGATAAACCCT|AGGGTTTATCTATTATTT|AAATAACAGATAAATCCT|AGGATTTATCTGTTATTT	Neutral	DeKoning unpublished. WSU	TRUE
Omy_101554-306	14	53660117	^GCCTGTATTTCTCCTGTATGTGCAT	TGCTTCTCACATTTTTA|TAAAAATGTGAGAAGCA|TGCTTCTCACGTTTTTA|TAAAAACGTGAGAAGCA	Neutral	Abadía-Cardoso et al. 2011	TRUE
Omy_RAD47444-53	14	56051917	^GTCGTCTGGAGGAGCTGAAG	GGCGAGCTTGGCCCAAA|TTTGGGCCAAGCTCGCC|GGCGAGTTTGGCCCAAA|TTTGGGCCAAACTCGCC	Neutral	CRITFC unpublished	TRUE
Omy_RAD17632-23	14	56074485	^AAGCTCCTGCAGGTCATCTC	CATGTGAGACCTTTGCA|TGCAAAGGTCTCACATG|CATGTGAGATCTTTGCA|TGCAAAGATCTCACATG	Neutral	CRITFC unpublished	FALSE
OMS00072	14	59971780	^GTGGGAGAGCTCGTCTATGG	TAGAAGGTCCATGTATCTC|GAGATACATGGACCTTCTA|AAGGTCCATGCATCTC|GAGATGCATGGACCTT	Neutral	Sánchez et al. 2009	FALSE
Omy_redd1-410	14	69044121	^GTACTCCCACTAACATACAGTAGACTCA	AAAATATCCTGCAAGGAAT|ATTCCTTGCAGGATATTTT|AATATCCTGCAAGAAAT|ATTTCTTGCAGGATATT	Neutral	Narum et al. 2010	TRUE
Omy_nxt2-273	14	71969784	^CTTTAGAAAAGCCAAGGTATATTTTAACATACTTCT	AAGGCAC|GTGCCTT|AAGGCAT|ATGCCTT	Neutral	Campbell et al. 2009	TRUE
Omy_110689-148	14	72350872	^GTGTGTGGCAGAGAACTAACTGAT	CAAATGAACACATTATTTATC|GATAAATAATGTGTTCATTTG|ATGAACACATGATTTATC|GATAAATCATGTGTTCAT	Neutral	Abadía-Cardoso et al. 2011	TRUE
Omy_RAD88028-7	15	5676664	^TAGCCCAGTTCGGTTCCAAC	TGCAGGGGCTGG|CCAGCCCCTGCA|TGCAGGAGCTGG|CCAGCTCCTGCA	Adaptive	Hess et al 2016, ProcB	TRUE
OMS00114	15	11035495	^GGATGATGCTGTGAGTCGAGAAG	AAACGTTTCACATGCACC|GGTGCATGTGAAACGTTT|AAACGTTTCACCTGCACC|GGTGCAGGTGAAACGTTT	Neutral	Sánchez et al. 2009	TRUE
Omy_Ogo4-212	15	12595806	^TGAAAGGTTTTATGCAGGTTATTTTCT	CATTTGATGAGACATCTT|AAGATGTCTCATCAAATG|ATTTGATGAGGCATCTT|AAGATGCCTCATCAAAT	Neutral	Campbell unpublished	FALSE
Omy_hus1-52	15	13042222	^CTTGCCGGAGGGTAGCT	CCCATCCCTCCTCCTGG|CCAGGAGGAGGGATGGG|CCCATCCCTTCTCCTGG|CCAGGAGAAGGGATGGG	Neutral	Narum et al. 2010	TRUE
Omy_111084-526	15	17300850	^CACCACACCAAGCAACTATTTCATT	CCAGTGAAATTTATTTTT|AAAAATAAATTTCACTGG|CAGTGAAATGTATTTTT|AAAAATACATTTCACTG	Neutral	Abadía-Cardoso et al. 2011	TRUE
Omy_111383-51	15	21239768	^CACGCGCAATCTCTCGTTTTAC	AGCAAGCGCACTAGGT|ACCTAGTGCGCTTGCT|AGCAAGTGCACTGGGT|ACCCAGTGCACTTGCT	Neutral	Abadía-Cardoso et al. 2011	TRUE
Omy_carban1-264	15	21454064	^GCAAAGCCTCATCTTCAATCATTTGT	CATTAATATTGCTAATAACACCAAG|CTTGGTGTTATTAGCAATATTAATG|ATTAATATTGCTAATAACACTAAG|CTTAGTGTTATTAGCAATATTAAT	Neutral	Narum et al. 2010	TRUE
Omy_96222-125	15	24041111	^GTAAGGAACTAATTGGCGCAACATT	AACTACAACTGTAGCTAATT|AATTAGCTACAGTTGTAGTT|CAACTGTGGCTAATT|AATTAGCCACAGTTG	Neutral	Abadía-Cardoso et al. 2011	TRUE
Omy_RAD23577-43	15	26972288	^AATAGGAACCAAGCCCCAGC	TCTGGCTCTGTCGGTCT|AGACCGACAGAGCCAGA|TCTGGCTCCGTCGGTCT|AGACCGACGGAGCCAGA	Adaptive	Hess et al 2016, ProcB	FALSE
Omy_RAD52812-28	15	28623729	^AGGAGTCCTGTCCCATGTCA	CAACCTCTATTCCACAT|ATGTGGAATAGAGGTTG|CAACCTGCATTCCACAT|ATGTGGAATGCAGGTTG	Neutral	CRITFC unpublished	TRUE
OMS00061	15	31231975	^AAGTGGAGGCTGACCTGTTG	CATTGCCATTTACAGACTT|AAGTCTGTAAATGGCAATG|TGCCATTTGCAGACTT|AAGTCTGCAAATGGCA	Neutral	Sánchez et al. 2009	FALSE
Omy_nips-299	15	39788784	^GACAGGATAGGAACGGTTTCTCAAT	CTGGATTTCACATGTAATAC|GTATTACATGTGAAATCCAG|CTGGATTTCACGTAATAC|GTATTACGTGAAATCCAG	Neutral	Campbell et al. 2009	TRUE
Omy_RAD7210-8	15	42558654	^ACACCACACTCCACAAAGCA	TGCAGGACTTGCTTTGT|ACAAAGCAAGTCCTGCA|TGCAGGAATTGCTTTGT|ACAAAGCAATTCCTGCA	Neutral	CRITFC unpublished	TRUE
Omy_LDHB-1_i2	15	44094440	^ACGCACACTTATCCTTGACAATGTT	ATGGGCAGTCATTCA|TGAATGACTGCCCAT|TGGGCAATCATTCA|TGAATGATTGCCCA	Neutral	Aguilar and Garza 2008	TRUE
OMS00143	15	59233015	^GGAGGCACGCCCCAAA	CCTGATCCAGAATCTAGA|TCTAGATTCTGGATCAGG|CCTGATCCAGAGTCTAGA|TCTAGACTCTGGATCAGG	Neutral	Sánchez et al. 2009	TRUE
Omy_RAD366-7	16	6230066	^ACCAAATTAGAGCCTGCAGGA	CAGGACTTGCTTTT|AAAAGCAAGTCCTG|CAGGAATTGCTTTT|AAAAGCAATTCCTG	Adaptive. Basin-wide, top-outlier	Micheletti et al 2018 Mol Ecol	TRUE
Omy_97954-618	16	11433435	^GCTCTGCTTCCTCGGCAAATA	CAACGCTTACCGGTGTGT|ACACACCGGTAAGCGTTG|CAACGCTTACCAGTGTGT|ACACACTGGTAAGCGTTG	Neutral	Abadía-Cardoso et al. 2011	TRUE
Omy_117370-400	16	14853962	^TGCAAACACAGAGGAAAGGGATTT	CAACTCCAATGAATTAA|TTAATTCATTGGAGTTG|AACTCCAACGAATTAA|TTAATTCGTTGGAGTT	Neutral	Abadía-Cardoso et al. 2011	FALSE
OMS00062	16	14858081	^ACCCTGGGAAGGCTACTGTAC	TTGACCAGCAGATGGTGTA|TACACCATCTGCTGGTCAA|ACCAGCAGGTGGTGTA|TACACCACCTGCTGGT	Neutral	Sánchez et al. 2009	TRUE
Omy_RAD88122-32	16	16334074	^TCAGTGGATGGAGTGTCCCT	GCTGTGGAGATCATCCG|CGGATGATCTCCACAGC|GCTGTGGAAATCATTCG|CGAATGATTTCCACAGC	Neutral	CRITFC unpublished	TRUE
Omy_RAD40641-58	16	17858278	^GGCAAACTGGCTTGTGAGTG	AGTGATATCAAGTG|CACTTGATATCACT|AGTGATACCAAGTG|CACTTGGTATCACT	Adaptive. Maxiumum air temperature (warmest quarter). Basin-wide, top-outlier	Micheletti et al 2018 Mol Ecol	TRUE
OMS00041	16	18279174	^GATTCTGTTCCATCCTCTTTCTGTCA	CCACTCTATGCCTGCCCT|AGGGCAGGCATAGAGTGG|CACTCTATGCGTGCCCT|AGGGCACGCATAGAGTG	Neutral	Sánchez et al. 2009	TRUE
OMS00119	16	27506018	^AGCGGCAGTTGTGTTAATGAGA	CCACACAGCTGCCTGT|ACAGGCAGCTGTGTGG|CACACAGCAGCCTGT|ACAGGCTGCTGTGTG	Neutral	Sánchez et al. 2009	TRUE
Omy_anp-17	16	30728525	^GGTAATGCCACATGCGGTAAATT	CTCTCATTGGTATAGTAACC|GGTTACTATACCAATGAGAG|CTCATTGGTATATTAACC|GGTTAATATACCAATGAG	Neutral	Narum et al. 2010	TRUE
Omy_RAD116-59	16	33074866	^GGAAGAAGTGAGAGCCCTGG	CCACAATGTCAAC|GTTGACATTGTGG|CCACAACGTCAAC|GTTGACGTTGTGG	Adaptive. Maximum air temperature (driest quarter). Basin-wide, top-outlier	Micheletti et al 2018 Mol Ecol	FALSE
Omy_RAD17849-16	16	44116456	^GACTCCACAGCCTACATGGG	AGACGGACTCCCC|GGGGAGTCCGTCT|AGACCGACTCCCC|GGGGAGTCGGTCT	Adaptive. Basin-wide, top-outlier	Micheletti et al 2018 Mol Ecol	TRUE
M09AAJ.163	16	44843440	^TCCCATGGCCCTTACTCTATCAA	AACAAAGTGAAAGTGTCCTTA|TAAGGACACTTTCACTTTGTT|CAAAGTGAAAGTGTCTTTA|TAAAGACACTTTCACTTTG	Neutral	Young unpublished	TRUE
OMS00018	16	46432462	^AGAGTACATGTGTGGCTGCAA	AACCACATAATTAATAATTC|GAATTATTAATTATGTGGTT|CCACATAATTCATAATTC|GAATTATGAATTATGTGG	Neutral	Sánchez et al. 2009	FALSE
OMS00134	16	47743637	^GAAACTGAAATGATCCCATCGTGTT	TCTATAGCTGCAGTATATTA|TAATATACTGCAGCTATAGA|TAGCTGCAGCATATTA|TAATATGCTGCAGCTA	Neutral	Sánchez et al. 2009	TRUE
Omy_RAD31408-67	16	48341010	^CAACCCTGCAGGCTACAGAA	ACAGAATGCAGAAA|TTTCTGCATTCTGT|ACAGAACGCAGAAA|TTTCTGCGTTCTGT	Adaptive. Basin-wide, top-outlier; Stacks Locus ID is 31408_14	Micheletti unpublished	TRUE
Omy_RAD79314-58	16	62728432	^CACACTGACTCATCCCTCGC	AGACCTTGTC|GACAAGGTCT|AGACTTTGTC|GACAAAGTCT	Adaptive-Thermal Adaptation	Chen et al. 2018, MEC. Micheletti et al. 2018, MEC	FALSE
Omy_RAD40132-55	16	62784779	^TGCAGGGCCTGTATATTGCT	TCTGTGCAGTCCTC|GAGGACTGCACAGA|TCTGTGCCGTCCTC|GAGGACGGCACAGA	Adaptive. Natal site canopy cover. Basin-wide, top-outlier	Micheletti et al 2018 Mol Ecol	TRUE
OMS00006	16	63247944	^TCCACGTAGGACATAGTTTGAGCTA	CACTTACAAATACAAAATT|AATTTTGTATTTGTAAGTG|CTTACAAATGCAAAATT|AATTTTGCATTTGTAAG	Neutral	Sánchez et al. 2009	TRUE
Omy_103705-558	17	7065986	^CTCCAATCGCAAATACCCAGACT	AGACTTACCCAGAGTGAGAG|CTCTCACTCTGGGTAAGTCT|ACTTACCCAGGGTGAGAG|CTCTCACCCTGGGTAAGT	Neutral	Abadía-Cardoso et al. 2011	TRUE
Omy_116938-264	17	7154463	^GTTCATTCATGTTGAAGTGCGACAT	CCTTGTCTCAATTTTTCCTCT|AGAGGAAAAATTGAGACAAGG|CTTGTCTCAATTTCTCCTCT|AGAGGAGAAATTGAGACAAG	Neutral	Abadía-Cardoso et al. 2011	TRUE
OMS00128	17	14488587	^ATGAAAGAACTCCCAGACACGTATTTT	ACTCTCAGAATTAATTATG|CATAATTAATTCTGAGAGT|CACTCTCAGAATTCATTATG|CATAATGAATTCTGAGAGTG	Neutral	Sánchez et al. 2009	TRUE
Omy_101832-195	17	17015658	^TGGCTCTGGACCTGTTGAGA	TGTAGTCTTTCAGAGTAGTATG|CATACTACTCTGAAAGACTACA|TAGTCTTTCAGAGGAGTATG|CATACTCCTCTGAAAGACTA	Neutral	Abadía-Cardoso et al. 2011	TRUE
Omy_RAD45104-18	17	20693754	^TGGTGCTTCAGTGCTGTCAA	CAAGACACCGCACACAG|CTGTGTGCGGTGTCTTG|CAAGACGCCGCACACAG|CTGTGTGCGGCGTCTTG	Neutral	CRITFC unpublished	TRUE
Omy_101993-189	17	21491290	^ACAAAACACAGTGGAATTACAATTAACGTT	CTTGATTTGCAGCTTGTCAA|TTGACAAGCTGCAAATCAAG|TGATTTGCAGCATGTCAA|TTGACATGCTGCAAATCA	Neutral	Abadía-Cardoso et al. 2011	TRUE
Omy_RAD22123-69	17	23756920	^TGGGAAAGCATAGGAGGGGA	CCAAAGATGTCAGA|TCTGACATCTTTGG|CCAAAGACGTCAGA|TCTGACGTCTTTGG	Adaptive. Migration Distance to Ocean. Basin-wide, top-outlier	Micheletti et al 2018 Mol Ecol	TRUE
Omy_114976-223	17	41462973	^GACAAACAGCACTTCATTGCAGTAA	ACCGATGGAACAATC|GATTGTTCCATCGGT|CCGATGGCACAATC|GATTGTGCCATCGG	Neutral	Abadía-Cardoso et al. 2011	TRUE
Omy_u09-56.119	17	41690956	^CCAAGGTGGACCCACCAG	AGTGAGCTGAAACAGAGCA|TGCTCTGTTTCAGCTCACT|TGAGCTGAAGCAGAGCA|TGCTCTGCTTCAGCTCA	Neutral	Limborg et al. 2012	TRUE
Omy_ca050-64	17	48651793	^GTCATACAGAACTGTTTTGTTGTGTCAA	CAGTTTGAAGAATATACTC|GAGTATATTCTTCAAACTG|CAGTTTGAAGACTATACTC|GAGTATAGTCTTCAAACTG	Neutral	Narum et al. 2010	TRUE
Omy_RAD43694-41	17	57728549	^CCCCTCTCCCTGGCTAGAAT	AGGGAAGAGCGGAG|CTCCGCTCTTCCCT|AGGGAAGCGCGGAG|CTCCGCGCTTCCCT	Adaptive. Basin-wide, top-outlier	Micheletti et al 2018 Mol Ecol	TRUE
Omy_RAD46672-27	17	58256353	^TGCAGGAGGTCTTTTTCCTTGT	GTGGTAGCCCATCA|TGATGGGCTACCAC|GTGGTAGGCCATCA|TGATGGCCTACCAC	Adaptive. Basin-wide, top-outlier	Micheletti et al 2018 Mol Ecol	TRUE
Omy_RAD58213-70	17	58266227	^CCTGATGGGTGCTCTTCTCTC	TTTTTTTAAAATATACT|AGTATATTTTAAAAAAA|TTTTTTATAAATATACT|AGTATATTTATAAAAAA	Neutral	CRITFC unpublished	FALSE
Omy_U11_2b-154	17	59466696	^GGGAAGCAGAAAAACTGGAAGTT	AATGATACTTTTCAGATTGTAAC|GTTACAATCTGAAAAGTATCATT|TGATACTTTTCAGGTTGTAAC|GTTACAACCTGAAAAGTATCA	Neutral	Young unpublished	TRUE
?Ocl_gshpx-357	17	64697703	^GAGATCCTGAGGTCCCTGAAGTAT	ATCCGTCCAGGAAATG|CATTTCCTGGACGGAT|TCCGTCCCGGAAATG|CATTTCCGGGACGGA	Species. Cutthroat	Campbell et al. 2009	FALSE
Omy_GHSR-121	18	11662801	^CTGTGTATAAGTTTATACAGTCAGCACAGT	CCTAATAACCATGATAACAGC|GCTGTTATCATGGTTATTAGG|AATAACCATGGTAACAGC|GCTGTTACCATGGTTATT	Neutral. Possible linkage	Campbell unpublished	FALSE
Omy_RAD59950-44	18	17292964	^GGAGCTCATATCGCCGATGG	GGAGGGGAAGGG|CCCTTCCCCTCC|GAAGGGGAAGGG|CCCTTCCCCTTC	Adaptive. Basin-wide, top-outlier	Micheletti et al 2018 Mol Ecol	FALSE
Omy_RAD42465-32	18	25034287	^GTGGATCTTGGACTCCAGGC	CCAGGCTGGAAGAA|TTCTTCCAGCCTGG|CCAGGCTTGAAGAA|TTCTTCAAGCCTGG	Adaptive. Maxiumum air temperature (warmest quarter). Basin-wide, top-outlier	Micheletti et al 2018 Mol Ecol	TRUE
Omy_RAD78776-10	18	25034326	^CACAGCTTCCTGCAGGGTAA	GGGTAATCCTGGCT|AGCCAGGATTACCC|GGGTAACCCTGGCT|AGCCAGGGTTACCC	Adaptive. Maxiumum air temperature (warmest quarter). Basin-wide, temperature-related;	Micheletti et al 2018 Mol Ecol	TRUE
Omy_sast-264	18	28252083	^GAAGTAGGGTTTGTTGACCATGTGA	CTAGCCAATGCGTCTAA|TTAGACGCATTGGCTAG|ATCTAGCCAATGTGTCTAA|TTAGACACATTGGCTAGAT	Neutral	Narum et al. 2010	TRUE
Omy_RAD43612-42	18	29118777	^GTGGAGAGGGATTTTGGGGG	AAATGTGTATTTGTGTA|TACACAAATACACATTT|AAATGTGCATTTGTGTA|TACACAAATGCACATTT	Neutral	CRITFC unpublished	FALSE
Omy_128996-481	18	30802101	^CTCATCCACACTGTACAGTACAAGT	CAAACCTCAACCAC|GTGGTTGAGGTTTG|CAAACCGCAACCAC|GTGGTTGCGGTTTG	Neutral	Abadía-Cardoso et al. 2011	FALSE
OMS00121	18	34232991	^GGAAGGAGGTCCAGTGTGAGT	ACAGCGTGATAAATT|AATTTATCACGCTGT|CAGCGTGGTAAATT|AATTTACCACGCTG	Neutral	Sánchez et al. 2009	TRUE
OMS00127	18	36268423	^CACCTTTCTCTCTCTCTCCATCTCA	CACACACCCAAATGTA|TACATTTGGGTGTGTG|ACACACCCCAATGTA|TACATTGGGGTGTGT	Neutral	Sánchez et al. 2009	TRUE
OMS00118	18	42212299	^GCTTATTTAGAGTGCATGCCAGATG	GCGGGGTGTGCACATT|AATGTGCACACCCCGC|GCGGGGGGTGCGCATT|AATGCGCACCCCCCGC	Neutral	Sánchez et al. 2009	TRUE
Omy_RAD19340-24	18	42701841	^GCAGGGAGCAGCATATACATG	CATGGAAATACATA|TATGTATTTCCATG|CATGGAGATACATA|TATGTATCTCCATG	Adaptive. Basin-wide, top-outlier	Micheletti et al 2018 Mol Ecol	TRUE
Omy_RAD3209-10	18	50984953	^CGGAGGAGTTTGAGCAGTCT	CGGTATCCCTGGC|GCCAGGGATACCG|CGGTGTCCCTGGC|GCCAGGGACACCG	Adaptive. Basin-wide, top-outlier	Micheletti et al 2018 Mol Ecol	TRUE
M09AAD.076	18	53717512	^ACTGTTACCACTCTCTCATCAACCT	CACCAACCACTGGTGAA|TTCACCAGTGGTTGGTG|CCAACCGCTGGTGAA|TTCACCAGCGGTTGG	Neutral	Young unpublished	TRUE
Omy_RAD78147-27	19	3343451	^GCATTTTAGCCCTCCCAAAGTC	CAAAGTCCCAGAGA|TCTCTGGGACTTTG|CAAAGTCTCAGAGA|TCTCTGAGACTTTG	Adaptive. Maxiumum air temperature (warmest quarter). Basin-wide, top-outlier	Micheletti et al 2018 Mol Ecol	TRUE
Omy_BAMBI2.312	19	6114061	^CGAGCTCATGTCCGAAACTCAT	CCGAAAGTTCAACTTT|AAAGTTGAACTTTCGG|CCGAAAGTTAAACTTT|AAAGTTTAACTTTCGG	Neutral	Young unpublished	TRUE
Omy_Il-1b_.028	19	10329530	^ACTGTCTGGCTAGAGCACATTG	CTGAGGCAACTTTTGT|ACAAAAGTTGCCTCAG|TGAGGCAGCTTTTGT|ACAAAAGCTGCCTCA	Neutral	Young unpublished	TRUE
OMS00092	19	12518551	^TCTCCAGGTGTATCTTGAGAAGGT	CAGCTGAGAATAGGTTC|GAACCTATTCTCAGCTG|AGCTGAGAAGAGGTTC|GAACCTCTTCTCAGCT	Neutral	Sánchez et al. 2009	TRUE
OMS00017	19	19111591	^ATTAAGTTCATACAAAAGTTCATCATAAATATTTTCCTTT	TAGACCTCGGTGCTGTAG|CTACAGCACCGAGGTCTA|CCTCGGCGCTGTAG|CTACAGCGCCGAGG	Neutral	Sánchez et al. 2009	TRUE
OMS00105	19	20264968	^ACATTTGAAGTCAGTATGGGTGTTGAG	CTGCTATTCAAATTGCT|AGCAATTTGAATAGCAG|CTGCTATTCACATTGCT|AGCAATGTGAATAGCAG	Neutral	Sánchez et al. 2009	TRUE
OMS00133	19	23702093	^GACCACTTCACTCATTCCTCCTTTT	CGCCTCCATCTTTGTGGT|ACCACAAAGATGGAGGCG|CGCCTCCATCTCTGTGGT|ACCACAGAGATGGAGGCG	Neutral	Sánchez et al. 2009	FALSE
Omy_rapd-167	19	27362424	^CCCAACATGCTCTATTGCAGCTA	AAACAATCCCCCCCAAA|TTTGGGGGGGATTGTTT|AAACAATCCCACCCAAA|TTTGGGTGGGATTGTTT	Neutral	Sprowles et al. 2006	TRUE
Omy_RAD49111-35	19	40050111	^GCAGGCTTAGCATTGCTGAC	TTTCTTATATTTGA|TCAAATATAAGAAA|TTTCTTACATTTGA|TCAAATGTAAGAAA	Adaptive. Basin-wide, top-outlier	Micheletti et al 2018 Mol Ecol	TRUE
Omy_RAD739-59	19	52923702	^ACGAGGCTTGTAAATGCAGT	GAGTTGGCTATTTT|AAAATAGCCAACTC|GAGTTGGGTATTTT|AAAATACCCAACTC	Adaptive. Basin-wide, top-outlier	Micheletti et al 2018 Mol Ecol	TRUE
M09AAC.055	19	53855167	^GTCTCCGACGTGTGGCT	ACCTCCACGCTGTCC|GGACAGCGTGGAGGT|ACCTCCACACTGTCC|GGACAGTGTGGAGGT	Neutral	Young unpublished	FALSE
OMY1011SNP	19	54446225	^AGGCTGGTTTGGGATTCACTG	CTTTACCTCGAAGACAAT|ATTGTCTTCGAGGTAAAG|ACTTTACCTCTAAGACAAT|ATTGTCTTAGAGGTAAAGT	Neutral	Hansen et al. 2011	TRUE
Omy_RAD36848-7	19	63650747	^CGAGGACGTTCATAGGGAGC	TGCAGGGACACCACCCT|AGGGTGGTGTCCCTGCA|TGCAGGAACACCACCCT|AGGGTGGTGTTCCTGCA	Neutral	CRITFC unpublished	TRUE
Omy_RAD29700-18	20	1673196	^AATGGAATTGGCCCCAACCC	ACAATTCAAATGATTTA|TAAATCATTTGAATTGT|ACAATTAAAATGATTTA|TAAATCATTTTAATTGT	Neutral	CRITFC unpublished	TRUE
OMS00039	20	4800495	^GTCAGTACTGTGTGTGTCTGTGT	GTACGTGTCTCTGACC|GGTCAGAGACACGTAC|GTGCGTGTCTCTGACC|GGTCAGAGACACGCAC	Neutral	Sánchez et al. 2009	TRUE
Omy_99300-202	21	14697073	^CAGTTTGACCCGATGGTGTGA	TCAGGCATGAGAGAAA|TTTCTCTCATGCCTGA|ATCAGGCATGTGAGAAA|TTTCTCACATGCCTGAT	Neutral	Abadía-Cardoso et al. 2011	TRUE
Omy_cin-172	21	21602618	^CGCATGGGACAGGTGTGT	CGCTCACCGTGGTTAC|GTAACCACGGTGAGCG|CGCTCACCATGGTTAC|GTAACCATGGTGAGCG	Neutral	Narum et al. 2010	FALSE
Omy_vatf-406	21	23806220	^TTGCTTCATTTTGTCATAACCTTGGG	ATGACTATCCACA|TGTGGATAGTCAT|ATGACTGTCCACA|TGTGGACAGTCAT	Neutral	Narum et al. 2010	TRUE
Omy_LDHB-2_e5	21	24129907	^TGCTAGGTGAGTCAGAGGTACATATT	TTTACCTGTCAAC|GTTGACAGGTAAA|CCTGTCGAC|GTCGACAGG	Neutral	Aguilar and Garza 2008	FALSE
Omy_LDHB-2_i6	21	24130559	^TCCTCGCCAATACCATACATGTC	CTGTGTTTTGCTTCCCCA|TGGGGAAGCAAAACACAG|CTGTGTTTTGATTCCCCA|TGGGGAATCAAAACACAG	Neutral	Aguilar and Garza 2008	TRUE
Omy_104569-114	21	32178517	^CCGAGGCCGACGTGATC	CGCCACTCCGACGCC|GGCGTCGGAGTGGCG|CCACGCCGACGCC|GGCGTCGGCGTGG	Neutral	Abadía-Cardoso et al. 2011	FALSE
Omy_zg57-91	21	32766740	^CACTCATACACTCACTCACAAAGGA	CACAGACTGCACAGCC|GGCTGTGCAGTCTGTG|CCACAGACTTCACAGCC|GGCTGTGAAGTCTGTGG	Neutral	Narum et al. 2010	TRUE
Omy_b1-266	21	41255773	^TCATGTGAACTTTAATTGACTAGGAAGTCG	TCTATAAACAACATTTTTC|GAAAAATGTTGTTTATAGA|TCTATAAACAAAATTTTTC|GAAAAATTTTGTTTATAGA	Neutral	Sprowles et al. 2006	TRUE
Omy_1004	21	41944218	^GAGAATCGGAGCTAATCTTAGTTATTGTGA	CATGTGATGTTTTTTTGC|GCAAAAAAACATCACATG|ATGTGATGATTTTTGC|GCAAAAATCATCACAT	Neutral	Hansen et al. 2011	TRUE
Omy_102505-102	22	7759328	^CTGCAAACTGACATGGTAGCAAAA	AACAGGATGTTTTTGC|GCAAAAACATCCTGTT|CAGGATGCTTTTGC|GCAAAAGCATCCTG	Neutral	Abadía-Cardoso et al. 2011	TRUE
OMS00173	22	9105891	^TGGAAGTAGCTACTTAACAGGAAATGG	CATTAGCTTGTGTATGAACT|AGTTCATACACAAGCTAATG|ATTAGCTTGTGTGTGAACT|AGTTCACACACAAGCTAAT	Neutral	Sánchez et al. 2009	FALSE
Omy_GREB1_09	22	11641623	^CCAGTGGCAACCTCAGGTAG	TCAATGGAGA|TCTCCATTGA|TCAAGGGAGA|TCTCCCTTGA	Adaptive. Run Timing	Micheletti et al unpublished	TRUE
Omy_Ots249-227	22	18917430	^CTATCTATCTATCTATCTATCTATCTATCTATCTATCTACTTACTGAGA	CCCTCTGAGAACTAC|GTAGTTCTCAGAGGG|CCTCTGAAAACTAC|GTAGTTTTCAGAGG	Neutral	Campbell et al. 2009	TRUE
OMS00058	22	19922139	^GTGACATTTGGAGCCACTGC	CAACACTTTGTACCCCTC|GAGGGGTACAAAGTGTTG|CACTTTGCACCCCTC|GAGGGGTGCAAAGTG	Neutral	Sánchez et al. 2009	TRUE
Omy_RAD93580-37	22	24247865	^AGGCAGAGGAGGGTTGTTTG	AGTCACCTGGGATT|AATCCCAGGTGACT|AGTCACCGGGGATT|AATCCCCGGTGACT	Adaptive. Basin-wide, top-outlier	Micheletti et al 2018 Mol Ecol	TRUE
Omy_IL17-185	22	27226063	^CCACCACACTCTGCAGCTT	AAGAATCTCACCTGCCCAT|ATGGGCAGGTGAGATTCTT|AAGAATCTCACTTGCCCAT|ATGGGCAAGTGAGATTCTT	Neutral	DeKoning unpublished. WSU	TRUE
Omy_RAD4848-14	23	5493648	^TGTCCCTCTTCTGCACGATG	GAGACAAGGACAGA|TCTGTCCTTGTCTC|GAGACAATGACAGA|TCTGTCATTGTCTC	Adaptive. Air and water temperature. Basin-wide, top-outlier	Micheletti et al 2018 Mol Ecol	TRUE
Omy_107806-34	23	10095418	^TCTTTGTCCATGCACATTGATATT	ATTGGATGTCAGTGTCATT|AATGACACTGACATCCAAT|ATTGGATGTCAATGTCATT|AATGACATTGACATCCAAT	Neutral	Abadía-Cardoso et al. 2011	TRUE
Omy_RAD48799-69	23	21581080	^GCTGAGCCACCTACACACAG	CATCCTAGAATAGAAGT|ACTTCTATTCTAGGATG|CATCCTGGAATAGAAGT|ACTTCTATTCCAGGATG	Neutral	CRITFC unpublished	TRUE
Omy_187760-385	23	23659737	^CGGCTATTCTCGCGTAAAAGCT	TCCTTATCCAAAATTATTGTGC|GCACAATAATTTTGGATAAGGA|CTTATCCAAAATAATTGTGC|GCACAATTATTTTGGATAAG	Neutral	Abadía-Cardoso et al. 2011	TRUE
OMS00024	23	31418339	^CACATACAACCATCACCCTTCCTAA	AAACCCAAATTTTAC|GTAAAATTTGGGTTT|AACCCCAATTTTAC|GTAAAATTGGGGTT	Neutral	Sánchez et al. 2009	TRUE
Omy_RAD3651-48	23	32029860	^GAGTACAGTGCAGTGTGGGG	GTTGGGAGAACTTT|AAAGTTCTCCCAAC|GTTGGGATAACTTT|AAAGTTATCCCAAC	Adaptive. Natal Site Diurnal Range. Basin-wide, top-outlier	Micheletti et al 2018 Mol Ecol	TRUE
OMS00048	23	37125668	^GGAAGAGCTGGAGAACAACGT	CAGCTAAACTCAGCAAAA|TTTTGCTGAGTTTAGCTG|AGCTAAACTCGGCAAAA|TTTTGCCGAGTTTAGCT	Neutral	Sánchez et al. 2009	TRUE
Omy_e1-147	23	38313338	^GCACTGACTGTTACCAGGAAAGAG	CCATCCTGAATCTGATTAA|TTAATCAGATTCAGGATGG|CCATCCTGAATATGATTAA|TTAATCATATTCAGGATGG	Neutral	Sprowles et al. 2006	TRUE
Omy_109243-222	24	7009687	^ATGTGCACCTCTTAAATTGTAAGTAAAATGT	TGTTCATTAAATTGACTTTTT|AAAAAGTCAATTTAATGAACA|TTCATTAAATGGACTTTTT|AAAAAGTCCATTTAATGAA	Neutral	Abadía-Cardoso et al. 2011	FALSE
OMS00101	24	10475451	^GCGTGTCGTGGGTCAGTTAAATA	CTCTAGTAGCCTTATAGAAAG|CTTTCTATAAGGCTACTAGAG|CTAGTAGCCTTACAGAAAG|CTTTCTGTAAGGCTACTAG	Neutral	Sánchez et al. 2009	TRUE
Omy_inos-97	24	24547687	^GATGGACAGGGTCCTCTTCAC	CCTTTCTTGATGGTATCC|GGATACCATCAAGAAAGG|TCCTTTCTTGATTGTATCC|GGATACAATCAAGAAAGGA	Neutral	DeKoning unpublished. WSU	FALSE
OMS00052	24	28174967	^TGCGTTTTTCATCCCAATCATTCAC	CTTCCTTTTGAGAATAAT|ATTATTCTCAAAAGGAAG|CCTTTTGCGAATAAT|ATTATTCGCAAAAGG	Neutral	Sánchez et al. 2009	TRUE
Omy_107336-170	25	30017455	^GCCCTCTCACTCATGACATCAAC	CACTCCTGGGTGCAGAA|TTCTGCACCCAGGAGTG|ACTCCTGCGTGCAGAA|TTCTGCACGCAGGAGT	Neutral	Abadía-Cardoso et al. 2011	TRUE
Omy_128693-455	25	32890059	^GCCTGCAGGAGAAGGTAGAGTTA	CACTCAACTGATACCC|GGGTATCAGTTGAGTG|CTCAGCTGATACCC|GGGTATCAGCTGAG	Neutral	Abadía-Cardoso et al. 2011	TRUE
Omy_RAD59758-41	25	40219356	^GGCCCCCTTCTTTCAGGAAT	TGATTGCTACTGAC|GTCAGTAGCAATCA|TGATTGCCACTGAC|GTCAGTGGCAATCA	Adaptive. Minimum annual precipitation. Basin-wide, precipitation-related;	Micheletti et al 2018 Mol Ecol	TRUE
OMS00174	25	47325393	^TGACTAACTATGCAGCCTGAAAGG	CAAGAACAGGATAAATGT|ACATTTATCCTGTTCTTG|CAAGAACAGGCGAAATGT|ACATTTCGCCTGTTCTTG	Neutral	Sánchez et al. 2009	TRUE
OMS00071	25	48248474	^CCGGAGTGACCTCACATTTGG	CTTGTTTGAGCTTTTTCT|AGAAAAAGCTCAAACAAG|TTGTTTGAGCCTTTTCT|AGAAAAGGCTCAAACAA	Neutral	Sánchez et al. 2009	FALSE
Omy_ppie-232	25	54990925	^CTGTTTTAGATTAGAATGTTTTTGGTCAGGT	AAATAGCGGAGAAAAT|ATTTTCTCCGCTATTT|AAAATAGCAGAGAAAAT|ATTTTCTCTGCTATTTT	Neutral	Narum et al. 2010	FALSE
Omy_RAD14033-46	25	60064021	^GCAGGAGATTTATTTGGCCCC	ATAGAGGAATAGAC|GTCTATTCCTCTAT|ATAGAGGGATAGAC|GTCTATCCCTCTAT	Adaptive. Maxiumum air temperature (warmest quarter). Basin-wide, top-outlier	Micheletti et al 2018 Mol Ecol	TRUE
Omy_RAD1186-59	25	70252314	^CACAGCCTGGATGTGGTTCT	CCAGGACATCCAGG|CCTGGATGTCCTGG|CCAGGACGTCCAGG|CCTGGACGTCCTGG	Adaptive. Basin-wide, top-outlier	Micheletti et al 2018 Mol Ecol	TRUE
OMS00002	25	82366395	^TTTGATTTGATTTGTATCTGCTTCTT	TGTTTTGCAGCGCTC|GAGCGCTGCAAAACA|TGTTTGGCAGCGCT|AGCGCTGCCAAACA	Neutral	Sánchez et al. 2009	TRUE
Omy_RAD41594-34	26	5600475	^TGCAGGGTTATAATGTGTCTTTGT	CAGAGATACGTTCC|GGAACGTATCTCTG|CAGAGATGCGTTCC|GGAACGCATCTCTG	Adaptive. Maxiumum air temperature (warmest quarter). Basin-wide, temperature-related	Gen Assess BPA report 2017	TRUE
Omy_cd59-206	26	8028322	^CGATTGGCCCAGATGTTTCCAT	CAACAATCGAAGGTAAAT|ATTTACCTTCGATTGTTG|CAACAATCAAAGGTAAAT|ATTTACCTTTGATTGTTG	Neutral	DeKoning unpublished. WSU	TRUE
Omy_RAD13034-67	26	12537039	^GAGTGATTCCCAGCCCTCC	ATAAATCACAA|TTGTGATTTAT|CTAAATCACAA|TTGTGATTTAG	Adaptive-Thermal Adaptation	Chen et al. 2018, MEC. Micheletti et al. 2018, MEC	TRUE
Omy_ada10-71	26	18315420	^TCTTTGAGCGACAAAGTCCTTGT	CTTCCTGCGTCCAA|TTGGACGCAGGAAG|CTTCCTGCATCCAA|TTGGATGCAGGAAG	Neutral	Narum et al. 2010	TRUE
Omy_aspAT-123	26	19289582	^GCCCATTTCACTGATGCTGTGA	CCTTCCTAGGCAGTCAG|CTGACTGCCTAGGAAGG|TTCCTGGGCAGTCAG|CTGACTGCCCAGGAA	Neutral	Campbell et al. 2009	TRUE
OMS00014	27	6297526	^CTTACACACAAGGGCTTCATTCTG	TGATTTGATGAATTAAACTTC|GAAGTTTAATTCATCAAATCA|TTGATGAATTGAACTTC|GAAGTTCAATTCATCAA	Neutral	Sánchez et al. 2009	TRUE
Omy_RAD66834-17	27	10112620	^CTCCTGCAGGTCATCTCTGG	TCTGGCTGACACCTTTA|TAAAGGTGTCAGCCAGA|TCTGGTTGACACCTTTA|TAAAGGTGTCAACCAGA	Adaptive	Hess et al 2016, ProcB	TRUE
Omy_RAD98715-53	27	23448568	^CGTAACGGGGAGCTGATCTG	CAGGACTTCTCCCC|GGGGAGAAGTCCTG|CAGGACTGCTCCCC|GGGGAGCAGTCCTG	Adaptive. Maxiumum air temperature (warmest quarter). Basin-wide, top-outlier	Micheletti et al 2018 Mol Ecol	TRUE
OMS00015	27	23730945	^TCAGACCCTATTTTTGGCACAAGT	CAAGTCACACTTTTAATGAA|TTCATTAAAAGTGTGACTTG|CAAGTCACACTTATAATGAA|TTCATTATAAGTGTGACTTG	Neutral	Sánchez et al. 2009	TRUE
Omy_hsp47-86	27	27944494	^CACATTAAGCACTCCCAGGGA	CAGGAGTGTAAATGTTT|AAACATTTACACTCCTG|ACAGGAGTGTATATGTTT|AAACATATACACTCCTGT	Neutral	Campbell and Narum 2009	TRUE
OMS00090	28	4245997	^AGGGCACAACACCACTCTAAATT	ACAACCACACAAGATT|AATCTTGTGTGGTTGT|AACCACGCAAGATT|AATCTTGCGTGGTT	Neutral	Sánchez et al. 2009	TRUE
Omy_RAD32139-58	28	10773803	^GCAGGAAACAGGTACAAAGGA	TCGACATGACCTGA|TCAGGTCATGTCGA|TCGACATAACCTGA|TCAGGTTATGTCGA	Adaptive. Basin-wide, top-outlier	Micheletti et al 2018 Mol Ecol	FALSE
Chr28_11607954	28	11607954	^TGACACTGATCACAATGGTGAAAT	TGTGGGCTGCGAACATACTCA|TGAGTATGTTCGCAGCCCACA|TGTGGGCTGCAAACATACTCA|TGAGTATGTTTGCAGCCCACA	Adaptive. Run Timing	Micheletti et al. 2018, BMC Evol Bio	TRUE
Omy_RAD52458-17	28	11609794	^ACGTGTCCCTGAGGATGGTA	ATGGCCCCCAAGAACCC|GGGTTCTTGGGGGCCAT|ATGGCCCATAAGAACCC|GGGTTCTTATGGGCCAT	Adaptive. Run Timing	Hess et al 2016, ProcB	TRUE
Omy_GREB1_05	28	11618027	^TGGGCAGATATGGAAGAACGG	CGGTGGCTCTC|GAGAGCCACCG|CGGTGGCTCGC|GCGAGCCACCG	Adaptive. Run timing	Micheletti et al unpublished	TRUE
Chr28_11625241	28	11625241	^CAACATTTAGGGAGAGGTTGCTAT	CCTCCTCCCTATGGTTGTCTC|GAGACAACCATAGGGAGGAGG|CCTCCTCCCTGTGGTTGTCTC|GAGACAACCACAGGGAGGAGG	Adaptive. Run Timing	Micheletti et al. 2018, BMC Evol Bio	FALSE
Chr28_11632591	28	11632591	^GTAGAGGCCAAAGGCTTGAG	TGAGAAGAACACAGAGG|CCTCTGTGTTCTTCTCA|TGAGAAAAACACAGAGG|CCTCTGTGTTTTTCTCA	Adaptive. Run Timing	Micheletti et al. 2018, BMC Evol Bio	TRUE
Chr28_11658853	28	11658853	^CAACATATGACCACTCGAAAACTC	TGGTACAGACACGCACTAGCA|TGCTAGTGCGTGTCTGTACCA|TGGTACAGACCCGCACTAGCA|TGCTAGTGCGGGTCTGTACCA	Adaptive. Run Timing	Micheletti et al 2018 Mol Ecol	TRUE
Omy_RAD15709-53	28	11667915	^TGCAGGACTTGGATAACACAGA	ATGCAAGGCTTAAA|TTTAAGCCTTGCAT|ATGCAAGACTTAAA|TTTAAGTCTTGCAT	Adaptive. Natal site Isothermality. Basin-wide, run-time - related	Gen Assess BPA report 2017	TRUE
Chr28_11671116	28	11671116	^AATTTCCCCAAATTTGAAACTCTT	CTGGTGAGAACAGGAATTACC|GGTAATTCCTGTTCTCACCAG|CTGGTGAGAATAGGAATTACC|GGTAATTCCTATTCTCACCAG	Adaptive. Run Timing	Micheletti et al 2018 Mol Ecol	FALSE
Chr28_11676622	28	11676622	^CGAATGCACTGTAGCTCATTCTAA	ACATGTCATTTATTGTTATCT|AGATAACAATAAATGACATGT|ACATGTCATTGATTGTTATCT|AGATAACAATCAATGACATGT	Adaptive. Run Timing	Micheletti et al 2018 Mol Ecol	TRUE
Chr28_11683204	28	11683204	^CAAGAAAGAAACAGATGTTGTCCA	ATGTAAAAAAGGGCAGAAAA|TTTTCTGCCCTTTTTTACAT|ATGTAAAAAATGGCAGAAAA|TTTTCTGCCATTTTTTACAT	Adaptive. Run Timing	Micheletti et al 2018 Mol Ecol	TRUE
Chr28_11773194	28	11773194	^AGTTTGACACCCCTGTACTAGAGC	GCAATTTTTTAAAATTACCGC|GCGGTAATTTTAAAAAATTGC|GCAATTTTTTTAAATTACCGC|GCGGTAATTTAAAAAAATTGC	Adaptive. Run Timing	Narum 2019 unpublished	TRUE
Omy_RAD76060-20	28	21561303	^TGCAGGGTGTCAGTATTGGG	GGGCGCTGTAGGCAA|TTGCCTACAGCGCCC|GGGTGCTGTAGGCAA|TTGCCTACAGCACCC	Adaptive. Basin-wide, top-outlier	Micheletti et al 2018 Mol Ecol	FALSE
OMS00129	28	22531125	^GGAGATGATGAAATAAAAATTGAGGAAAAGATGA	TTGAACAACAAGAAAAA|TTTTTCTTGTTGTTCAA|TTGAACAACAACAAAAA|TTTTTGTTGTTGTTCAA	Neutral	Sánchez et al. 2009	TRUE
Omy_RAD46452-51	28	27516610	^TGCAGGTAAGACTTGATCTGGA	TGAAGTCAGAAGTT|AACTTCTGACTTCA|TGAAGTCGGAAGTT|AACTTCCGACTTCA	Adaptive. Mean annual precipitation. Basin-wide, top-outlier	Micheletti et al 2018 Mol Ecol	TRUE
Omy_97660-230	28	35742946	^TCAGTTATGTGTAATCTCATTACCTCTCCAA	ACGTAACTTGTAGCGTTTT|AAAACGCTACAAGTTACGT|ACGTAACTTGTACCGTTTT|AAAACGGTACAAGTTACGT	Neutral	Abadía-Cardoso et al. 2011	TRUE
Omy_impa1-55	28	36390509	^CGCTGAGAGGATTGTCAA	CGAGATGATGCGTCTACA|TGTAGACGCATCATCTCG|CGAGATGATGCATCTACA|TGTAGATGCATCATCTCG	Neutral	Narum et al. 2010	FALSE
Omy_BAC-B4-324	29	14528635	^CGTACTTTTCTTTTACAAAATTAAGTGGAGGAT	CATTGCCAAATACG|CGTATTTGGCAATG|TACATTGACAAATACG|CGTATTTGTCAATGTA	Neutral	Young unpublished	TRUE
Omy_OmyP9-180	29	15673414	^CTGGATGTGTAGTATCGGTGGAAAA	CTGTAGTAGTCCCCATTGT|ACAATGGGGACTACTACAG|CTGTAGTAGTCCGCATTGT|ACAATGCGGACTACTACAG	Neutral	Campbell et al. 2009	TRUE
OMS00164	29	17249654	^CAGAGGAGAGGAGAGCAAAATACTT	CCAGATTCAATTAAATTTA|TAAATTTAATTGAATCTGG|CAGATTCAATTCAATTTA|TAAATTGAATTGAATCTG	Neutral	Sánchez et al. 2009	TRUE
Omy_crb-106	29	30701374	^GCTCAAAAAGATTCTGCCAAATTCACA	TTGCAATGCGTCTTT|AAAGACGCATTGCAA|TTGCAATGAGTCTTT|AAAGACTCATTGCAA	Neutral	Sprowles et al. 2006	TRUE
Omy_118205-116	29	33267127	^CTGCGGTGGGCTACACA	CTACTGAGGCTGAGTGCT|AGCACTCAGCCTCAGTAG|TACTGAGGCCGAGTGCT|AGCACTCGGCCTCAGTA	Neutral	Abadía-Cardoso et al. 2011	FALSE
Omy_sSOD-1	29	39802221	^GCCGGACCCCACTTCAA	CCACAACAAGACCC|GGGTCTTGTTGTGG|CCACAACCAGACCC|GGGTCTGGTTGTGG	Neutral	Brunelli et al. 2008	TRUE
Omy_RAD54441-29	NA	NA	^TGTCTGAGGAGGAGAGGCG	AGGCGGGTGCTGAG|CTCAGCACCCGCCT|AGGCGGGGGCTGAG|CTCAGCCCCCGCCT	Adaptive. Natal site slope. Basin-wide, top-outlier	Micheletti et al 2018 Mol Ecol	FALSE
Omy_RAD66218-58	NA	NA	^CTGTGCAGGGAGACAGCTAG	CTTGGAGTGTGTTGGTA|TACCAACACACTCCAAG|CTTGGAGCGTGTTGGTA|TACCAACACGCTCCAAG	Adaptive	CRITFC unpublished	TRUE
Omy_RAD24343-29	NA	NA	^TGCAGGCAAGATTGGTAGACT	TAGAAATACAAGCA|TGCTTGTATTTCTA|TAGAAATGCAAGCA|TGCTTGCATTTCTA	Adaptive. Mean air temperature (wettest quarter). Basin-wide, temperature-related	Gen Assess BPA report 2017	TRUE
Omy_RAD29559-69	NA	NA	^TGGGCATCAGAGGCATCAAG	CTGGCTTGTATATC|GATATACAAGCCAG|CTGGCTTTTATATC|GATATAAAAGCCAG	Adaptive. Geological Breaks. Basin-wide, top-outlier	Micheletti et al 2018 Mol Ecol	FALSE
Omy_RAD2277-7	NA	NA	^CATCTGTCCAAACCTGCAGG	TGCAGGTGCTGGCT|AGCCAGCACCTGCA|TGCAGGTTCTGGCT|AGCCAGAACCTGCA	Adaptive. Mean annual precipitation. Basin-wide, top-outlier	Micheletti et al 2018 Mol Ecol	FALSE
Omy_RAD38269-10	NA	NA	^AAGCCACACCGTTCAACTGA	TGCAGGCGCCCGGCCCGC|GCGGGCCGGGCGCCTGCA|TGCAGGCGCACGGCCCGC|GCGGGCCGTGCGCCTGCA	Neutral	CRITFC unpublished	FALSE
Omy_RAD23354-66	NA	NA	^CTGCTAGTCAAGTCCACCGG	AGCCTGAATGAGGT|ACCTCATTCAGGCT|AGCCTGACTGAGGT|ACCTCAGTCAGGCT	Adaptive. Maximum air temperature (driest quarter). Basin-wide, top-outlier	Micheletti et al 2018 Mol Ecol	FALSE
Omy_RAD14269-30	NA	NA	^TGCAGGTTCATTCTCTACAACAGT	TAGAGTACGACCCT|AGGGTCGTACTCTA|TAGAGTATGACCCT|AGGGTCATACTCTA	Adaptive. Basin-wide, top-outlier	Micheletti et al 2018 Mol Ecol	TRUE
Omy_RAD14541-72	NA	NA	^ACGCAACGTGACGGTCTTAT	CTTATAGAGTTTTA|TAAAACTCTATAAG|CTTATAGTGTTTTA|TAAAACACTATAAG	Adaptive. Basin-wide, top-outlier	Micheletti et al 2018 Mol Ecol	FALSE
Omy_RAD49827-67	NA	NA	^CCTGTGGTCCAACTCAGAGAC	TGTCTTCAGATGCC|GGCATCTGAAGACA|TGTCTTCGGATGCC|GGCATCCGAAGACA	Adaptive. Basin-wide, top-outlier	Micheletti et al 2018 Mol Ecol	FALSE
Omy_RAD76882-63	NA	NA	^GGTGGGGGCAAACTCAGTA	CAAATGAAAACTATGTA|TACATAGTTTTCATTTG|CAAATGAAATCTATGTA|TACATAGATTTCATTTG	Adaptive	Hess et al 2016, ProcB	TRUE
Omy_RAD1751-18	NA	NA	^TCCATGTTCCTGCAGGAGTG	GGAGGTGTACACCT|AGGTGTACACCTCC|GGAGGGGTACACCT|AGGTGTACCCCTCC	Adaptive. Miniumum isothermality. Basin-wide, Immune related	Gen Assess BPA report 2017	FALSE
Omy_RAD25266-23	NA	NA	^TTTGAGAGTGGTGCCTGCAG	GCAGGGGTAGATACC|GGTATCTACCCCTGC|GCAGGTGTAGATACC|GGTATCTACACCTGC	Adaptive. Natal site canopy cover. Basin-wide, top-outlier	Micheletti et al 2018 Mol Ecol	FALSE
Omy_RAD30230-25	NA	NA	^ATGCTTTCCCTGCAGGTTGT	ACGTGTGCTGTAGC|GCTACAGCACACGT|ACGTGTGTTGTAGC|GCTACAACACACGT	Adaptive. Maxiumum air temperature (warmest quarter). Basin-wide, top-outlier	Micheletti et al 2018 Mol Ecol	FALSE
Omy_u09-52.284	NA	NA	^TTTGTGTGTATTGTTGTGACTTG	ACTGCATTGTTGTAGCTAG|CTAGCTACAACAATGCAGT|CTGCATTGTTGTCGCTAG|CTAGCGACAACAATGCAG	Neutral	Limborg et al. 2012	TRUE
Omy_RAD49637-74	NA	NA	^TGGGGAACGGTCATTGGATC	CGGCTGGCTCCGGC|GCCGGAGCCAGCCG|CGGCTGGGTCCGGC|GCCGGACCCAGCCG	Adaptive. Natal site Isothermality. Basin-wide, top-outlier	Micheletti et al 2018 Mol Ecol	FALSE
Omy_colla1-525	NA	NA	^CCTCGGCGTGACAACCT	CTGTTGGGAGAAGAG|CTCTTCTCCCAACAG|TGTTGGGAAAAGAG|CTCTTTTCCCAACA	Neutral	DeKoning unpublished. WSU	TRUE
Omy_gsdf-291	NA	NA	^GCATGGAACCAGTTCTCTACAAAAG	CATAACCCAGAATTATTA|TAATAATTCTGGGTTATG|CATAACCCAGGTTTATTA|TAATAAACCTGGGTTATG	Neutral	DeKoning unpublished. WSU	FALSE
Omy_RAD30243-74	NA	NA	^TCTTCTTTCTCCTGCCCCAG	GGACCGGCCCTCTA|TAGAGGGCCGGTCC|GGACCGGGCCTCTA|TAGAGGCCCGGTCC	Adaptive. General topology (elevation and slope). Basin-wide, top-outlier	Micheletti et al 2018 Mol Ecol	FALSE
Omy_RAD31079-58	NA	NA	^CGCGCAAACTGCAGTGATAG	CGATCAGGGCCCTA|TAGGGCCCTGATCG|CGATCAGTGCCCTA|TAGGGCACTGATCG	Adaptive. Maximum annual air temperature. Basin-wide, top-outlier	Micheletti et al 2018 Mol Ecol	TRUE
Omy_RAD25907-57	NA	NA	^TCGTAATCGCTCCTCCTTCA	TCCTTCATGCCAGC|GCTGGCATGAAGGA|TCCTTCACGCCAGC|GCTGGCGTGAAGGA	Adaptive. Basin-wide, top-outlier	Micheletti et al 2018 Mol Ecol	FALSE
Omy_RAD69583-33	NA	NA	^GACTCTAGACTGCTCCCTGC	CCGGAGACATTCCGCGT|ACGCGGAATGTCTCCGG|CCGGAGATATTTCGCGT|ACGCGAAATATCTCCGG	Neutral	CRITFC unpublished	TRUE
Omy_RAD37492-53	NA	NA	^AGTTAGACCGGAGCCGTCT	GTGGCTTGTTAGGT|ACCTAACAAGCCAC|GTGGCTTTTTAGGT|ACCTAAAAAGCCAC	Adaptive. Miniumum isothermality. Basin-wide, top-outlier	Micheletti et al 2018 Mol Ecol	FALSE
Omy_RAD45246-10	NA	NA	^GCCAACAAACATTGCAGCCT	AGGTAGAGAATATC|GATATTCTCTACCT|AGGTAGAAAATATC|GATATTTTCTACCT	Adaptive. Realted to energy expenditure. Basin-wide, migration-related;	Micheletti et al 2018 Mol Ecol	TRUE
Omy_Il1b-198	NA	NA	^CAAGCAAAATTGACTCCAGCCATTA	GGGAATGAAGCAACAACTA|TAGTTGTTGCTTCATTCCC|GGGAATGAAGCTACAACTA|TAGTTGTAGCTTCATTCCC	Neutral	Young unpublished	FALSE
Omy_RAD29352-6	NA	NA	^TGTGAGAAAGCGCCTCAAGA	GAGAGTAAATA|TATTTACTCTC|GGGAGTAAATA|TATTTACTCCC	Adaptive. Basin-wide, top-outlier	Micheletti et al 2018 Mol Ecol	TRUE
Omy_aldB-165	NA	NA	^GGGTTAGGTGGATTTGAAGGAGTAA	CTAAAATGAACTCCCCACC|GGTGGGGAGTTCATTTTAG|CTAAAATGAACTCGCCACC|GGTGGCGAGTTCATTTTAG	Neutral	Campbell et al. 2009	TRUE
Omy_RAD74691-49	NA	NA	^CATCTCAGATCAGCCACCCG	ACTGTGGATTTGCACAA|TTGTGCAAATCCACAGT|ACTGTGGGTTTGCACAA|TTGTGCAAACCCACAGT	Neutral	CRITFC unpublished	FALSE
Omy_RAD9408-71	NA	NA	^TGCACATATGGCGGGGAAAT	GCCAGGGGGACAGG|CCTGTCCCCCTGGC|GCCAGGGTGACAGG|CCTGTCACCCTGGC	Adaptive. Number of stream orders crossed. Basin-wide, stream order - related	Gen Assess BPA report 2017	FALSE
Omy_RAD10945-51	NA	NA	^GCAGGCGTTCCATTTGGATG	AATGCGCTTTAACG|CGTTAAAGCGCATT|AATGCGCATTAACG|CGTTAATGCGCATT	Adaptive. Mean isothermality. Basin-wide, top-outlier	Micheletti et al 2018 Mol Ecol	TRUE
Chr28_11702210	NA	NA	^CGATCCAGAGTATAACAAACATGC	GTGGTGGCATTTCTGGTGT|ACACCAGAAATGCCACCAC|GTGGTGGCATGTCTGGTGT|ACACCAGACATGCCACCAC	Adaptive. Run Timing	Micheletti et al 2018 Mol Ecol	TRUE
Omy_CRBF1-1	NA	NA	^AGTTCCGTACGGTAGCCTATTCTA	CAGAGTCGCCAAAAT|ATTTTGGCGACTCTG|CCAGAGTCACCAAAAT|ATTTTGGTGACTCTGG	Neutral	Aguilar and Garza 2008	FALSE
Omy_RAD619-59	NA	NA	^CATGGAGAAACAGACCCGCT	TGCTGGATCCCCCA|TGGGGGATCCAGCA|TGCTGGACCCCCCA|TGGGGGGTCCAGCA	Adaptive. Basin-wide, top-outlier	Micheletti et al 2018 Mol Ecol	TRUE
Omy_RAD43117-55	NA	NA	^CGGTCACCAGTTGAACCTGT	CCTCTAACACATT|AATGTGTTAGAGG|CCTCTGACACATT|AATGTGTCAGAGG	Adaptive. Maximum Water Temperature. Basin-wide, top-outlier	Micheletti et al 2018 Mol Ecol	FALSE
Chr28_11667578	NA	NA	^ACAGTAAACCCATTCAGGCATAGT	GTATTGATCCTGTGGGAGACA|TGTCTCCCACAGGATCAATAC|GTATTGATCCCGTGGGAGACA|TGTCTCCCACGGGATCAATAC	Adaptive. Run Timing	Micheletti et al 2018 Mol Ecol	TRUE
Omy_RAD40520-48	NA	NA	^TGTTCATCTGATCAGCTGTCAG	GTCAGATTGCGCTG|CAGCGCAATCTGAC|GTCAGATGGCGCTG|CAGCGCCATCTGAC	Adaptive. Natal Site annual precipitation. Basin-wide, top-outlier	Micheletti et al 2018 Mol Ecol	TRUE
OmyY1_2SEXY	NA	NA	NA	NA	Sex Marker	Brunelli et al. 2008	TRUE
Oki120255-113	NA	NA	NA	NA	Species. Diagnostic	CRITFC unpublished	FALSE
